# Supplementary material for: QTLs Identification for Iron Chlorosis in a Segregating Peach–Almond Progeny Through Double-Digest Sequence-Based Genotyping (SBG)
Source: Front Plant Sci. 2022 May 31;13:872208. doi: 10.3389/fpls.2022.872208 (PMC9194768; doi:10.3389/fpls.2022.872208)
Supplement: Supplementary file 5 [file Table_5.XLS]

## Sheet: Pp01
Supplementary Table S5. Annotations of SNPs strongly associated to iron chlorosis according to the QTL identification
Pseudomolecule	Genetic position (cM)	K*	Df	Signif.	Physical position (bp)	Reference	Variant	Gene	Classification	Effect	Change	Location	Prunus_persica_v1.0.a1_gene_fun	Prunus_persica_v2.0.a1_gene_fun	IdType	Description if any, GO is via pfam2go/interpro	Swissprot Match	TrEMBL Match	NCBI Match	TAIR Match	TAIR desc
Pp01	55.191	13.538	1	******	35327434	C	A	Prupe.1G399700	MODERATE	missense_variant	p.Pro68Gln	protein_coding	ppa000839m.g	GO:0016020	GO	membrane	Q9C5V5	M5Y449	EMJ26570	AT2G29110.1	Symbols: ATGLR2.8, GLR2.8 | glutamate receptor 2.8 | chr2:12506880-12510552 REVERSE LENGTH=947
Pp01	55.191	13.538	1	******	35327434	C	A	Prupe.1G463100	MODIFIER	upstream_gene_variant	.	protein_coding	ppa010657m.g	PF09366	PFAM	Protein of unknown function (DUF1997)	n/a	M5XGE1	EMJ25004	AT4G31115.1	Symbols: | Protein of unknown function (DUF1997) | chr4:15130243-15131847 FORWARD LENGTH=250
Pp01	55.191	13.538	1	******	35327434	C	A	Prupe.1G462800	MODIFIER	downstream_gene_variant	.	protein_coding	ppa000584m.g	GO:0004843	GO	ubiquitin-specific protease activity	Q9SCJ9	M5Y481	EMJ26610	AT3G49600.1	Symbols: UBP26, SUP32, ATUBP26 | ubiquitin-specific protease 26 | chr3:18380942-18386662 REVERSE LENGTH=1067
Pp01	55.278	15.66	1	*******	36242922	C	A	Prupe.1G399800	MODIFIER	upstream_gene_variant	.	protein_coding	ppa022588m.g	GO:0016020	GO	membrane	Q8LGN0	M5XJ24	EMJ26077	AT2G29120.1	Symbols: ATGLR2.7, GLR2.7 | glutamate receptor 2.7 | chr2:12511479-12515893 REVERSE LENGTH=952
Pp01	55.278	15.66	1	*******	36242922	G	A	Prupe.1G463000	MODERATE	missense_variant	p.Ala80Thr	protein_coding	ppa006156m.g	GO:0008168	GO	methyltransferase activity	Q6MEG4	M5XQ29	EMJ23643	AT5G10910.1	Symbols: | mraW methylase family protein | chr5:3439588-3441517 FORWARD LENGTH=434
Pp01	55.278	15.66	1	*******	36242922	G	A	Prupe.1G462900	MODIFIER	upstream_gene_variant	.	protein_coding		GO:0004871	GO	signal transducer activity	Q9FDX9	B9S2X9	XP_004303443	AT3G63420.2	Symbols: AGG1, ATAGG1, GG1 | Ggamma-subunit 1 | chr3:23417383-23418405 FORWARD LENGTH=98
Pp01	55.278	15.66	1	*******	36242922	G	A	Prupe.1G463100	MODIFIER	upstream_gene_variant	.	protein_coding	ppa010657m.g	PF09366	PFAM	Protein of unknown function (DUF1997)	n/a	M5XGE1	EMJ25004	AT4G31115.1	Symbols: | Protein of unknown function (DUF1997) | chr4:15130243-15131847 FORWARD LENGTH=250
Pp01	55.278	15.66	1	*******	36242922	G	A	Prupe.1G462800	MODIFIER	downstream_gene_variant	.	protein_coding	ppa000584m.g	GO:0004843	GO	ubiquitin-specific protease activity	Q9SCJ9	M5Y481	EMJ26610	AT3G49600.1	Symbols: UBP26, SUP32, ATUBP26 | ubiquitin-specific protease 26 | chr3:18380942-18386662 REVERSE LENGTH=1067
Pp01	55.278	15.66	1	*******	36242922	A	G	Prupe.1G463100	MODIFIER	3_prime_UTR_variant	.	protein_coding	ppa010657m.g	PF09366	PFAM	Protein of unknown function (DUF1997)	n/a	M5XGE1	EMJ25004	AT4G31115.1	Symbols: | Protein of unknown function (DUF1997) | chr4:15130243-15131847 FORWARD LENGTH=250
Pp01	55.278	15.66	1	*******	36242923	C	A	Prupe.1G399600	MODIFIER	downstream_gene_variant	.	protein_coding	ppa017927m.g	GO:0016020	GO	membrane	Q9C5V5	M5XR30	EMJ27996	AT2G29110.1	Symbols: ATGLR2.8, GLR2.8 | glutamate receptor 2.8 | chr2:12506880-12510552 REVERSE LENGTH=947
Pp01	55.278	15.66	1	*******	36242923	A	G	Prupe.1G463100	MODIFIER	3_prime_UTR_variant	.	protein_coding	ppa010657m.g	PF09366	PFAM	Protein of unknown function (DUF1997)	n/a	M5XGE1	EMJ25004	AT4G31115.1	Symbols: | Protein of unknown function (DUF1997) | chr4:15130243-15131847 FORWARD LENGTH=250
Pp01	55.278	15.66	1	*******	36242923	A	G	Prupe.1G463000	MODIFIER	downstream_gene_variant	.	protein_coding	ppa006156m.g	GO:0008168	GO	methyltransferase activity	Q6MEG4	M5XQ29	EMJ23643	AT5G10910.1	Symbols: | mraW methylase family protein | chr5:3439588-3441517 FORWARD LENGTH=434
Pp01	55.278	15.66	1	*******	36242923	A	G	Prupe.1G463200	MODIFIER	downstream_gene_variant	.	protein_coding	ppa001581m.g	PF08312	PFAM	cwf21 domain	Q9UQ35	M5XQ36	EMJ28202	AT3G49601.1	Symbols: | FUNCTIONS IN: molecular_function unknown; INVOLVED IN: biological_process unknown; LOCATED IN: cellular_component unknown; CONTAINS InterPro DOMAIN/s: mRNA splicing factor, Cwf21 (InterPro:IPR013170); Has 30201 Blast hits to 17322 proteins in 780 species: Archae - 12; Bacteria - 1396; Metazoa - 17338; Fungi - 3422; Plants - 5037; Viruses - 0; Other Eukaryotes - 2996 (source: NCBI BLink…
Pp01	55.278	15.66	1	*******	36242923	G	T	Prupe.1G463200	MODIFIER	3_prime_UTR_variant	.	protein_coding	ppa001581m.g	PF08312	PFAM	cwf21 domain	Q9UQ35	M5XQ36	EMJ28202	AT3G49601.1	Symbols: | FUNCTIONS IN: molecular_function unknown; INVOLVED IN: biological_process unknown; LOCATED IN: cellular_component unknown; CONTAINS InterPro DOMAIN/s: mRNA splicing factor, Cwf21 (InterPro:IPR013170); Has 30201 Blast hits to 17322 proteins in 780 species: Archae - 12; Bacteria - 1396; Metazoa - 17338; Fungi - 3422; Plants - 5037; Viruses - 0; Other Eukaryotes - 2996 (source: NCBI BLink…
Pp01	55.278	15.66	1	*******	36242923	G	T	Prupe.1G463200	MODIFIER	3_prime_UTR_variant	.	protein_coding	ppa001581m.g	PF08312	PFAM	cwf21 domain	Q9UQ35	M5XQ36	EMJ28202	AT3G49601.1	Symbols: | FUNCTIONS IN: molecular_function unknown; INVOLVED IN: biological_process unknown; LOCATED IN: cellular_component unknown; CONTAINS InterPro DOMAIN/s: mRNA splicing factor, Cwf21 (InterPro:IPR013170); Has 30201 Blast hits to 17322 proteins in 780 species: Archae - 12; Bacteria - 1396; Metazoa - 17338; Fungi - 3422; Plants - 5037; Viruses - 0; Other Eukaryotes - 2996 (source: NCBI BLink…
Pp01	55.278	15.66	1	*******	36242974	G	C	Prupe.1G417900	MODERATE	missense_variant	p.Leu185Val	protein_coding	ppa018502m.g				Q9M2Y6	M5XS98	EMJ28799	AT5G65810.1	Symbols: | unknown protein; BEST Arabidopsis thaliana protein match is: unknown protein (TAIR:AT3G49720.2); Has 30201 Blast hits to 17322 proteins in 780 species: Archae - 12; Bacteria - 1396; Metazoa - 17338; Fungi - 3422; Plants - 5037; Viruses - 0; Other Eukaryotes - 2996 (source: NCBI BLink). | chr5:26337833-26339144 REVERSE LENGTH=258
Pp01	55.278	15.66	1	*******	36242974	G	T	Prupe.1G463000	MODIFIER	downstream_gene_variant	.	protein_coding	ppa006156m.g	GO:0008168	GO	methyltransferase activity	Q6MEG4	M5XQ29	EMJ23643	AT5G10910.1	Symbols: | mraW methylase family protein | chr5:3439588-3441517 FORWARD LENGTH=434
Pp01	55.278	15.66	1	*******	36242974	G	T	Prupe.1G463100	MODIFIER	downstream_gene_variant	.	protein_coding	ppa010657m.g	PF09366	PFAM	Protein of unknown function (DUF1997)	n/a	M5XGE1	EMJ25004	AT4G31115.1	Symbols: | Protein of unknown function (DUF1997) | chr4:15130243-15131847 FORWARD LENGTH=250
Pp01	55.278	15.66	1	*******	36242974	G	T	Prupe.1G463300	MODIFIER	downstream_gene_variant	.	protein_coding	ppa002603m.g	GO:0008168	GO	methyltransferase activity	Q8GWT4	M5XX64	EMJ26323	AT4G31120.1	Symbols: SKB1, ATPRMT5 | SHK1 binding protein 1 | chr4:15132185-15136568 REVERSE LENGTH=642
Pp01	55.278	15.66	1	*******	36242974	T	C	Prupe.1G463600	MODIFIER	3_prime_UTR_variant	.	protein_coding	ppa015746m.g	K05982	KEGGORTH	deoxyribonuclease V [EC:3.1.21.7]	Q8C9A2	M5XJQ2	EMJ26302	AT4G31150.1	Symbols: | endonuclease V family protein | chr4:15143907-15145583 REVERSE LENGTH=277
Pp01	55.278	15.66	1	*******	36242974	T	C	Prupe.1G463600	MODIFIER	3_prime_UTR_variant	.	protein_coding	ppa015746m.g	K05982	KEGGORTH	deoxyribonuclease V [EC:3.1.21.7]	Q8C9A2	M5XJQ2	EMJ26302	AT4G31150.1	Symbols: | endonuclease V family protein | chr4:15143907-15145583 REVERSE LENGTH=277
Pp01	55.278	15.66	1	*******	36243223	G	C	Prupe.1G417900	MODERATE	missense_variant	p.Leu169Val	protein_coding	ppa018502m.g				Q9M2Y6	M5XS98	EMJ28799	AT5G65810.1	Symbols: | unknown protein; BEST Arabidopsis thaliana protein match is: unknown protein (TAIR:AT3G49720.2); Has 30201 Blast hits to 17322 proteins in 780 species: Archae - 12; Bacteria - 1396; Metazoa - 17338; Fungi - 3422; Plants - 5037; Viruses - 0; Other Eukaryotes - 2996 (source: NCBI BLink). | chr5:26337833-26339144 REVERSE LENGTH=258
Pp01	55.278	15.66	1	*******	36243223	T	C	Prupe.1G463600	MODIFIER	3_prime_UTR_variant	.	protein_coding	ppa015746m.g	K05982	KEGGORTH	deoxyribonuclease V [EC:3.1.21.7]	Q8C9A2	M5XJQ2	EMJ26302	AT4G31150.1	Symbols: | endonuclease V family protein | chr4:15143907-15145583 REVERSE LENGTH=277
Pp01	55.278	15.66	1	*******	36243223	T	C	Prupe.1G463700	MODIFIER	upstream_gene_variant	.	protein_coding	ppa021958m.g	K11789	KEGGORTH	HIV-1 Vpr-binding protein	Q9M086	M5Y6G6	EMJ27525	AT4G31160.1	Symbols: DCAF1 | DDB1-CUL4 associated factor 1 | chr4:15145936-15152939 FORWARD LENGTH=1883
Pp01	55.278	15.66	1	*******	36243223	T	C	Prupe.1G463500	MODIFIER	downstream_gene_variant	.	protein_coding	ppa004814m.g	PTHR32227	PANTHER	FAMILY NOT NAMED	Q9M088	M5XWI7	EMJ23545	AT4G31140.1	Symbols: | O-Glycosyl hydrolases family 17 protein | chr4:15141581-15143188 FORWARD LENGTH=484
Pp01	55.278	15.66	1	*******	36243223	C	G	Prupe.1G463600	MODIFIER	3_prime_UTR_variant	.	protein_coding	ppa015746m.g	K05982	KEGGORTH	deoxyribonuclease V [EC:3.1.21.7]	Q8C9A2	M5XJQ2	EMJ26302	AT4G31150.1	Symbols: | endonuclease V family protein | chr4:15143907-15145583 REVERSE LENGTH=277
Pp01	55.278	15.66	1	*******	36243223	C	G	Prupe.1G463600	MODIFIER	3_prime_UTR_variant	.	protein_coding	ppa015746m.g	K05982	KEGGORTH	deoxyribonuclease V [EC:3.1.21.7]	Q8C9A2	M5XJQ2	EMJ26302	AT4G31150.1	Symbols: | endonuclease V family protein | chr4:15143907-15145583 REVERSE LENGTH=277
Pp01	55.278	15.66	1	*******	36243227	G	C	Prupe.1G417900	MODERATE	missense_variant	p.Leu183Val	protein_coding	ppa018502m.g				Q9M2Y6	M5XS98	EMJ28799	AT5G65810.1	Symbols: | unknown protein; BEST Arabidopsis thaliana protein match is: unknown protein (TAIR:AT3G49720.2); Has 30201 Blast hits to 17322 proteins in 780 species: Archae - 12; Bacteria - 1396; Metazoa - 17338; Fungi - 3422; Plants - 5037; Viruses - 0; Other Eukaryotes - 2996 (source: NCBI BLink). | chr5:26337833-26339144 REVERSE LENGTH=258
Pp01	55.278	15.66	1	*******	36243227	C	G	Prupe.1G463600	MODIFIER	3_prime_UTR_variant	.	protein_coding	ppa015746m.g	K05982	KEGGORTH	deoxyribonuclease V [EC:3.1.21.7]	Q8C9A2	M5XJQ2	EMJ26302	AT4G31150.1	Symbols: | endonuclease V family protein | chr4:15143907-15145583 REVERSE LENGTH=277
Pp01	55.278	15.66	1	*******	36243227	C	G	Prupe.1G463700	MODIFIER	upstream_gene_variant	.	protein_coding	ppa021958m.g	K11789	KEGGORTH	HIV-1 Vpr-binding protein	Q9M086	M5Y6G6	EMJ27525	AT4G31160.1	Symbols: DCAF1 | DDB1-CUL4 associated factor 1 | chr4:15145936-15152939 FORWARD LENGTH=1883
Pp01	55.278	15.66	1	*******	36243227	C	G	Prupe.1G463500	MODIFIER	downstream_gene_variant	.	protein_coding	ppa004814m.g	PTHR32227	PANTHER	FAMILY NOT NAMED	Q9M088	M5XWI7	EMJ23545	AT4G31140.1	Symbols: | O-Glycosyl hydrolases family 17 protein | chr4:15141581-15143188 FORWARD LENGTH=484
Pp01	55.278	15.66	1	*******	36243227	T	C	Prupe.1G464100	MODIFIER	upstream_gene_variant	.	protein_coding	ppa019640m.g				n/a	M5XHS8	EMJ25499	n/a	n/a
Pp01	55.278	15.66	1	*******	36243227	T	C	Prupe.1G464000-Prupe.1G464100	MODIFIER	intergenic_region	.	.
Pp01	55.278	15.66	1	*******	36243309	G	C	Prupe.1G417900	MODERATE	missense_variant	p.Leu166Val	protein_coding	ppa018502m.g				Q9M2Y6	M5XS98	EMJ28799	AT5G65810.1	Symbols: | unknown protein; BEST Arabidopsis thaliana protein match is: unknown protein (TAIR:AT3G49720.2); Has 30201 Blast hits to 17322 proteins in 780 species: Archae - 12; Bacteria - 1396; Metazoa - 17338; Fungi - 3422; Plants - 5037; Viruses - 0; Other Eukaryotes - 2996 (source: NCBI BLink). | chr5:26337833-26339144 REVERSE LENGTH=258
Pp01	55.278	15.66	1	*******	36243309	T	C	Prupe.1G464100	MODIFIER	upstream_gene_variant	.	protein_coding	ppa019640m.g				n/a	M5XHS8	EMJ25499	n/a	n/a
Pp01	55.278	15.66	1	*******	36243309	T	C	Prupe.1G464000-Prupe.1G464100	MODIFIER	intergenic_region	.	.
Pp01	55.278	15.66	1	*******	36243318	G	C	Prupe.1G418000	MODIFIER	upstream_gene_variant	.	protein_coding	ppa010627m.g	PTHR25040	PANTHER	FAMILY NOT NAMED	n/a	M5Y356	EMJ28753	AT4G07990.1	Symbols: | Chaperone DnaJ-domain superfamily protein | chr4:4825650-4828937 REVERSE LENGTH=230
Pp01	55.278	15.66	1	*******	36243318	G	T	Prupe.1G464100	MODIFIER	upstream_gene_variant	.	protein_coding	ppa019640m.g				n/a	M5XHS8	EMJ25499	n/a	n/a
Pp01	55.278	15.66	1	*******	36243336	G	C	Prupe.1G418100	MODIFIER	downstream_gene_variant	.	protein_coding	ppa003991m.g	PTHR10835	PANTHER	SQUALENE MONOOXYGENASE	O48651	M5XPS8	EMJ23533	AT1G58440.1	Symbols: XF1, SQE1 | FAD/NAD(P)-binding oxidoreductase family protein | chr1:21714094-21717246 REVERSE LENGTH=531
Pp01	55.278	15.66	1	*******	36243336	G	T	Prupe.1G464000-Prupe.1G464100	MODIFIER	intergenic_region	.	.
Pp01	55.278	15.66	1	*******	36243336	T	C	Prupe.1G464100	MODIFIER	upstream_gene_variant	.	protein_coding	ppa019640m.g				n/a	M5XHS8	EMJ25499	n/a	n/a
Pp01	55.278	15.66	1	*******	36243409	G	T	Prupe.1G417900	LOW	synonymous_variant	p.Thr184Thr	protein_coding	ppa018502m.g				Q9M2Y6	M5XS98	EMJ28799	AT5G65810.1	Symbols: | unknown protein; BEST Arabidopsis thaliana protein match is: unknown protein (TAIR:AT3G49720.2); Has 30201 Blast hits to 17322 proteins in 780 species: Archae - 12; Bacteria - 1396; Metazoa - 17338; Fungi - 3422; Plants - 5037; Viruses - 0; Other Eukaryotes - 2996 (source: NCBI BLink). | chr5:26337833-26339144 REVERSE LENGTH=258
Pp01	55.278	15.66	1	*******	36243409	T	C	Prupe.1G464000-Prupe.1G464100	MODIFIER	intergenic_region	.	.
Pp01	55.278	15.66	1	*******	36243409	A	T	Prupe.1G464500	LOW	synonymous_variant	p.Gly1261Gly	protein_coding	ppa000020m.g	KOG1811	KOG	Predicted Zn2+-binding protein	D4A8G9	M5XYG6	EMJ26858	AT2G25730.2	Symbols: | unknown protein; LOCATED IN: cellular_component unknown; EXPRESSED IN: 23 plant structures; EXPRESSED DURING: 14 growth stages. | chr2:10956751-10972729 REVERSE LENGTH=2487
Pp01	55.278	15.66	1	*******	36243431	G	T	Prupe.1G417900	LOW	synonymous_variant	p.Thr168Thr	protein_coding	ppa018502m.g				Q9M2Y6	M5XS98	EMJ28799	AT5G65810.1	Symbols: | unknown protein; BEST Arabidopsis thaliana protein match is: unknown protein (TAIR:AT3G49720.2); Has 30201 Blast hits to 17322 proteins in 780 species: Archae - 12; Bacteria - 1396; Metazoa - 17338; Fungi - 3422; Plants - 5037; Viruses - 0; Other Eukaryotes - 2996 (source: NCBI BLink). | chr5:26337833-26339144 REVERSE LENGTH=258
Pp01	55.278	15.66	1	*******	36243431	A	T	Prupe.1G464500	LOW	synonymous_variant	p.Gly847Gly	protein_coding	ppa000020m.g	KOG1811	KOG	Predicted Zn2+-binding protein	D4A8G9	M5XYG6	EMJ26858	AT2G25730.2	Symbols: | unknown protein; LOCATED IN: cellular_component unknown; EXPRESSED IN: 23 plant structures; EXPRESSED DURING: 14 growth stages. | chr2:10956751-10972729 REVERSE LENGTH=2487
Pp01	55.278	15.66	1	*******	36243431	G	T	Prupe.1G464600	MODIFIER	3_prime_UTR_variant	.	protein_coding	ppa021985m.g	GO:0016020	GO	membrane	P92960	M5XAD1	EMJ23052	AT4G32650.1	Symbols: ATKC1, KAT3, KC1, AtLKT1 | potassium channel in Arabidopsis thaliana 3 | chr4:15751482-15754797 REVERSE LENGTH=662
Pp01	55.278	15.66	1	*******	36243434	G	T	Prupe.1G417900	LOW	synonymous_variant	p.Thr182Thr	protein_coding	ppa018502m.g				Q9M2Y6	M5XS98	EMJ28799	AT5G65810.1	Symbols: | unknown protein; BEST Arabidopsis thaliana protein match is: unknown protein (TAIR:AT3G49720.2); Has 30201 Blast hits to 17322 proteins in 780 species: Archae - 12; Bacteria - 1396; Metazoa - 17338; Fungi - 3422; Plants - 5037; Viruses - 0; Other Eukaryotes - 2996 (source: NCBI BLink). | chr5:26337833-26339144 REVERSE LENGTH=258
Pp01	55.278	15.66	1	*******	36243434	G	T	Prupe.1G464500	MODIFIER	downstream_gene_variant	.	protein_coding	ppa000020m.g	KOG1811	KOG	Predicted Zn2+-binding protein	D4A8G9	M5XYG6	EMJ26858	AT2G25730.2	Symbols: | unknown protein; LOCATED IN: cellular_component unknown; EXPRESSED IN: 23 plant structures; EXPRESSED DURING: 14 growth stages. | chr2:10956751-10972729 REVERSE LENGTH=2487
Pp01	55.278	15.66	1	*******	36243434	G	T	Prupe.1G464700	MODIFIER	downstream_gene_variant	.	protein_coding	ppa014696m.g				n/a	M5Y1M1	EMJ28143	AT5G25570.2	Symbols: | unknown protein; Has 35333 Blast hits to 34131 proteins in 2444 species: Archae - 798; Bacteria - 22429; Metazoa - 974; Fungi - 991; Plants - 531; Viruses - 0; Other Eukaryotes - 9610 (source: NCBI BLink). | chr5:8901832-8902891 FORWARD LENGTH=99
Pp01	55.278	15.66	1	*******	36243500	G	T	Prupe.1G417900	LOW	synonymous_variant	p.Thr165Thr	protein_coding	ppa018502m.g				Q9M2Y6	M5XS98	EMJ28799	AT5G65810.1	Symbols: | unknown protein; BEST Arabidopsis thaliana protein match is: unknown protein (TAIR:AT3G49720.2); Has 30201 Blast hits to 17322 proteins in 780 species: Archae - 12; Bacteria - 1396; Metazoa - 17338; Fungi - 3422; Plants - 5037; Viruses - 0; Other Eukaryotes - 2996 (source: NCBI BLink). | chr5:26337833-26339144 REVERSE LENGTH=258
Pp01	55.278	15.66	1	*******	36243500	G	T	Prupe.1G464600	MODIFIER	intron_variant	.	protein_coding	ppa021985m.g	GO:0016020	GO	membrane	P92960	M5XAD1	EMJ23052	AT4G32650.1	Symbols: ATKC1, KAT3, KC1, AtLKT1 | potassium channel in Arabidopsis thaliana 3 | chr4:15751482-15754797 REVERSE LENGTH=662
Pp01	55.278	15.66	1	*******	36243500	G	A	Prupe.1G464900	MODIFIER	upstream_gene_variant	.	protein_coding	ppa016354m.g	PF12854	PFAM	PPR repeat	Q9LUJ2	M5XUM8	EMJ25353	AT3G22690.2	Symbols: | INVOLVED IN: photosystem II assembly, regulation of chlorophyll biosynthetic process, photosystem I assembly, thylakoid membrane organization, RNA modification; LOCATED IN: chloroplast; EXPRESSED IN: 13 plant structures; EXPRESSED DURING: LP.04 four leaves visible, 4 anthesis, petal differentiation and expansion stage, E expanded cotyledon stage, D bilateral stage; CONTAINS InterPro DO…
Pp01	55.278	15.66	1	*******	36243502	G	T	Prupe.1G418000	MODIFIER	upstream_gene_variant	.	protein_coding	ppa010627m.g	PTHR25040	PANTHER	FAMILY NOT NAMED	n/a	M5Y356	EMJ28753	AT4G07990.1	Symbols: | Chaperone DnaJ-domain superfamily protein | chr4:4825650-4828937 REVERSE LENGTH=230
Pp01	55.278	15.66	1	*******	36243502	G	A	Prupe.1G464800	MODIFIER	downstream_gene_variant	.	protein_coding	ppa006815m.g	PF04570	PFAM	Protein of unknown function (DUF581)	n/a	M5XS85	EMJ28917	AT2G25690.2	Symbols: | Protein of unknown function (DUF581) | chr2:10940530-10941649 REVERSE LENGTH=324
Pp01	55.278	15.66	1	*******	36243502	G	A	Prupe.1G465000	MODIFIER	downstream_gene_variant	.	protein_coding	ppa009486m.g	PF05495	PFAM	CHY zinc finger	Q9CR50	M5XSG8	EMJ24503	AT5G25560.1	Symbols: | CHY-type/CTCHY-type/RING-type Zinc finger protein | chr5:8899486-8901391 FORWARD LENGTH=308
Pp01	55.278	15.66	1	*******	36243509	G	T	Prupe.1G418100	MODIFIER	downstream_gene_variant	.	protein_coding	ppa003991m.g	PTHR10835	PANTHER	SQUALENE MONOOXYGENASE	O48651	M5XPS8	EMJ23533	AT1G58440.1	Symbols: XF1, SQE1 | FAD/NAD(P)-binding oxidoreductase family protein | chr1:21714094-21717246 REVERSE LENGTH=531
Pp01	55.278	15.66	1	*******	36243509	G	A	Prupe.1G465100	MODIFIER	downstream_gene_variant	.	protein_coding	ppa013999m.g				n/a	M5XMV4	EMJ27264	n/a	n/a
Pp01	55.278	15.66	1	*******	36243509	G	A	Prupe.1G464900-Prupe.1G465000	MODIFIER	intergenic_region	.	.
Pp01	55.278	15.66	1	*******	36247529	T	C	Prupe.1G417900	LOW	synonymous_variant	p.Val167Val	protein_coding	ppa018502m.g				Q9M2Y6	M5XS98	EMJ28799	AT5G65810.1	Symbols: | unknown protein; BEST Arabidopsis thaliana protein match is: unknown protein (TAIR:AT3G49720.2); Has 30201 Blast hits to 17322 proteins in 780 species: Archae - 12; Bacteria - 1396; Metazoa - 17338; Fungi - 3422; Plants - 5037; Viruses - 0; Other Eukaryotes - 2996 (source: NCBI BLink). | chr5:26337833-26339144 REVERSE LENGTH=258
Pp01	55.278	15.66	1	*******	36247529	A	G	Prupe.1G464900	MODIFIER	upstream_gene_variant	.	protein_coding	ppa016354m.g	PF12854	PFAM	PPR repeat	Q9LUJ2	M5XUM8	EMJ25353	AT3G22690.2	Symbols: | INVOLVED IN: photosystem II assembly, regulation of chlorophyll biosynthetic process, photosystem I assembly, thylakoid membrane organization, RNA modification; LOCATED IN: chloroplast; EXPRESSED IN: 13 plant structures; EXPRESSED DURING: LP.04 four leaves visible, 4 anthesis, petal differentiation and expansion stage, E expanded cotyledon stage, D bilateral stage; CONTAINS InterPro DO…
Pp01	55.278	15.66	1	*******	36247529	A	G	Prupe.1G464800	MODIFIER	downstream_gene_variant	.	protein_coding	ppa006815m.g	PF04570	PFAM	Protein of unknown function (DUF581)	n/a	M5XS85	EMJ28917	AT2G25690.2	Symbols: | Protein of unknown function (DUF581) | chr2:10940530-10941649 REVERSE LENGTH=324
Pp01	55.278	15.66	1	*******	36247529	A	G	Prupe.1G465000	MODIFIER	downstream_gene_variant	.	protein_coding	ppa009486m.g	PF05495	PFAM	CHY zinc finger	Q9CR50	M5XSG8	EMJ24503	AT5G25560.1	Symbols: | CHY-type/CTCHY-type/RING-type Zinc finger protein | chr5:8899486-8901391 FORWARD LENGTH=308
Pp01	55.278	15.66	1	*******	36267401	T	C	Prupe.1G417900	LOW	synonymous_variant	p.Val151Val	protein_coding	ppa018502m.g				Q9M2Y6	M5XS98	EMJ28799	AT5G65810.1	Symbols: | unknown protein; BEST Arabidopsis thaliana protein match is: unknown protein (TAIR:AT3G49720.2); Has 30201 Blast hits to 17322 proteins in 780 species: Archae - 12; Bacteria - 1396; Metazoa - 17338; Fungi - 3422; Plants - 5037; Viruses - 0; Other Eukaryotes - 2996 (source: NCBI BLink). | chr5:26337833-26339144 REVERSE LENGTH=258
Pp01	55.278	15.66	1	*******	36267401	A	G	Prupe.1G465100	MODIFIER	downstream_gene_variant	.	protein_coding	ppa013999m.g				n/a	M5XMV4	EMJ27264	n/a	n/a
Pp01	55.278	15.66	1	*******	36267832	T	C	Prupe.1G417900	LOW	synonymous_variant	p.Val165Val	protein_coding	ppa018502m.g				Q9M2Y6	M5XS98	EMJ28799	AT5G65810.1	Symbols: | unknown protein; BEST Arabidopsis thaliana protein match is: unknown protein (TAIR:AT3G49720.2); Has 30201 Blast hits to 17322 proteins in 780 species: Archae - 12; Bacteria - 1396; Metazoa - 17338; Fungi - 3422; Plants - 5037; Viruses - 0; Other Eukaryotes - 2996 (source: NCBI BLink). | chr5:26337833-26339144 REVERSE LENGTH=258
Pp01	55.278	15.66	1	*******	36267832	A	G	Prupe.1G464900-Prupe.1G465000	MODIFIER	intergenic_region	.	.
Pp01	55.278	15.66	1	*******	36267870	T	C	Prupe.1G417900	LOW	synonymous_variant	p.Val148Val	protein_coding	ppa018502m.g				Q9M2Y6	M5XS98	EMJ28799	AT5G65810.1	Symbols: | unknown protein; BEST Arabidopsis thaliana protein match is: unknown protein (TAIR:AT3G49720.2); Has 30201 Blast hits to 17322 proteins in 780 species: Archae - 12; Bacteria - 1396; Metazoa - 17338; Fungi - 3422; Plants - 5037; Viruses - 0; Other Eukaryotes - 2996 (source: NCBI BLink). | chr5:26337833-26339144 REVERSE LENGTH=258
Pp01	55.278	15.66	1	*******	36267870	C	A	Prupe.1G464900	MODIFIER	upstream_gene_variant	.	protein_coding	ppa016354m.g	PF12854	PFAM	PPR repeat	Q9LUJ2	M5XUM8	EMJ25353	AT3G22690.2	Symbols: | INVOLVED IN: photosystem II assembly, regulation of chlorophyll biosynthetic process, photosystem I assembly, thylakoid membrane organization, RNA modification; LOCATED IN: chloroplast; EXPRESSED IN: 13 plant structures; EXPRESSED DURING: LP.04 four leaves visible, 4 anthesis, petal differentiation and expansion stage, E expanded cotyledon stage, D bilateral stage; CONTAINS InterPro DO…
Pp01	55.278	15.66	1	*******	36305802	T	C	Prupe.1G418000	MODIFIER	upstream_gene_variant	.	protein_coding	ppa010627m.g	PTHR25040	PANTHER	FAMILY NOT NAMED	n/a	M5Y356	EMJ28753	AT4G07990.1	Symbols: | Chaperone DnaJ-domain superfamily protein | chr4:4825650-4828937 REVERSE LENGTH=230
Pp01	55.278	15.66	1	*******	36305802	C	A	Prupe.1G464800	MODIFIER	downstream_gene_variant	.	protein_coding	ppa006815m.g	PF04570	PFAM	Protein of unknown function (DUF581)	n/a	M5XS85	EMJ28917	AT2G25690.2	Symbols: | Protein of unknown function (DUF581) | chr2:10940530-10941649 REVERSE LENGTH=324
Pp01	55.278	15.66	1	*******	36305802	C	A	Prupe.1G465100	MODIFIER	downstream_gene_variant	.	protein_coding	ppa013999m.g				n/a	M5XMV4	EMJ27264	n/a	n/a
Pp01	55.278	15.66	1	*******	36305802	C	A	Prupe.1G465000	MODIFIER	intron_variant	.	protein_coding	ppa009486m.g	PF05495	PFAM	CHY zinc finger	Q9CR50	M5XSG8	EMJ24503	AT5G25560.1	Symbols: | CHY-type/CTCHY-type/RING-type Zinc finger protein | chr5:8899486-8901391 FORWARD LENGTH=308
Pp01	55.278	15.66	1	*******	36305943	T	C	Prupe.1G418100	MODIFIER	downstream_gene_variant	.	protein_coding	ppa003991m.g	PTHR10835	PANTHER	SQUALENE MONOOXYGENASE	O48651	M5XPS8	EMJ23533	AT1G58440.1	Symbols: XF1, SQE1 | FAD/NAD(P)-binding oxidoreductase family protein | chr1:21714094-21717246 REVERSE LENGTH=531
Pp01	55.278	15.66	1	*******	36305943	G	T	Prupe.1G464900	MODIFIER	upstream_gene_variant	.	protein_coding	ppa016354m.g	PF12854	PFAM	PPR repeat	Q9LUJ2	M5XUM8	EMJ25353	AT3G22690.2	Symbols: | INVOLVED IN: photosystem II assembly, regulation of chlorophyll biosynthetic process, photosystem I assembly, thylakoid membrane organization, RNA modification; LOCATED IN: chloroplast; EXPRESSED IN: 13 plant structures; EXPRESSED DURING: LP.04 four leaves visible, 4 anthesis, petal differentiation and expansion stage, E expanded cotyledon stage, D bilateral stage; CONTAINS InterPro DO…
Pp01	55.278	15.66	1	*******	36305943	G	T	Prupe.1G464800	MODIFIER	downstream_gene_variant	.	protein_coding	ppa006815m.g	PF04570	PFAM	Protein of unknown function (DUF581)	n/a	M5XS85	EMJ28917	AT2G25690.2	Symbols: | Protein of unknown function (DUF581) | chr2:10940530-10941649 REVERSE LENGTH=324
Pp01	55.278	15.66	1	*******	36305943	G	T	Prupe.1G465100	MODIFIER	downstream_gene_variant	.	protein_coding	ppa013999m.g				n/a	M5XMV4	EMJ27264	n/a	n/a
Pp01	55.278	15.66	1	*******	36305955	G	C	Prupe.1G417900	LOW	synonymous_variant	p.Val84Val	protein_coding	ppa018502m.g				Q9M2Y6	M5XS98	EMJ28799	AT5G65810.1	Symbols: | unknown protein; BEST Arabidopsis thaliana protein match is: unknown protein (TAIR:AT3G49720.2); Has 30201 Blast hits to 17322 proteins in 780 species: Archae - 12; Bacteria - 1396; Metazoa - 17338; Fungi - 3422; Plants - 5037; Viruses - 0; Other Eukaryotes - 2996 (source: NCBI BLink). | chr5:26337833-26339144 REVERSE LENGTH=258
Pp01	55.278	15.66	1	*******	36305955	G	T	Prupe.1G465000	MODIFIER	intron_variant	.	protein_coding	ppa009486m.g	PF05495	PFAM	CHY zinc finger	Q9CR50	M5XSG8	EMJ24503	AT5G25560.1	Symbols: | CHY-type/CTCHY-type/RING-type Zinc finger protein | chr5:8899486-8901391 FORWARD LENGTH=308
Pp01	55.278	15.66	1	*******	36305955	T	C	Prupe.1G465000	LOW	splice_region_variant&intron_variant	.	protein_coding	ppa009486m.g	PF05495	PFAM	CHY zinc finger	Q9CR50	M5XSG8	EMJ24503	AT5G25560.1	Symbols: | CHY-type/CTCHY-type/RING-type Zinc finger protein | chr5:8899486-8901391 FORWARD LENGTH=308
Pp01	55.278	15.66	1	*******	36305955	T	C	Prupe.1G464900	MODIFIER	upstream_gene_variant	.	protein_coding	ppa016354m.g	PF12854	PFAM	PPR repeat	Q9LUJ2	M5XUM8	EMJ25353	AT3G22690.2	Symbols: | INVOLVED IN: photosystem II assembly, regulation of chlorophyll biosynthetic process, photosystem I assembly, thylakoid membrane organization, RNA modification; LOCATED IN: chloroplast; EXPRESSED IN: 13 plant structures; EXPRESSED DURING: LP.04 four leaves visible, 4 anthesis, petal differentiation and expansion stage, E expanded cotyledon stage, D bilateral stage; CONTAINS InterPro DO…
Pp01	55.278	15.66	1	*******	36305970	G	C	Prupe.1G417900	LOW	synonymous_variant	p.Val68Val	protein_coding	ppa018502m.g				Q9M2Y6	M5XS98	EMJ28799	AT5G65810.1	Symbols: | unknown protein; BEST Arabidopsis thaliana protein match is: unknown protein (TAIR:AT3G49720.2); Has 30201 Blast hits to 17322 proteins in 780 species: Archae - 12; Bacteria - 1396; Metazoa - 17338; Fungi - 3422; Plants - 5037; Viruses - 0; Other Eukaryotes - 2996 (source: NCBI BLink). | chr5:26337833-26339144 REVERSE LENGTH=258
Pp01	55.278	15.66	1	*******	36305970	T	C	Prupe.1G464800	MODIFIER	downstream_gene_variant	.	protein_coding	ppa006815m.g	PF04570	PFAM	Protein of unknown function (DUF581)	n/a	M5XS85	EMJ28917	AT2G25690.2	Symbols: | Protein of unknown function (DUF581) | chr2:10940530-10941649 REVERSE LENGTH=324
Pp01	55.278	15.66	1	*******	36305970	T	C	Prupe.1G465100	MODIFIER	downstream_gene_variant	.	protein_coding	ppa013999m.g				n/a	M5XMV4	EMJ27264	n/a	n/a
Pp01	55.278	15.66	1	*******	36305970	C	A	Prupe.1G465000	MODIFIER	upstream_gene_variant	.	protein_coding	ppa009486m.g	PF05495	PFAM	CHY zinc finger	Q9CR50	M5XSG8	EMJ24503	AT5G25560.1	Symbols: | CHY-type/CTCHY-type/RING-type Zinc finger protein | chr5:8899486-8901391 FORWARD LENGTH=308
Pp01	55.278	15.66	1	*******	36351687	G	C	Prupe.1G417900	LOW	synonymous_variant	p.Val82Val	protein_coding	ppa018502m.g				Q9M2Y6	M5XS98	EMJ28799	AT5G65810.1	Symbols: | unknown protein; BEST Arabidopsis thaliana protein match is: unknown protein (TAIR:AT3G49720.2); Has 30201 Blast hits to 17322 proteins in 780 species: Archae - 12; Bacteria - 1396; Metazoa - 17338; Fungi - 3422; Plants - 5037; Viruses - 0; Other Eukaryotes - 2996 (source: NCBI BLink). | chr5:26337833-26339144 REVERSE LENGTH=258
Pp01	55.278	15.66	1	*******	36351687	C	A	Prupe.1G465100	MODIFIER	upstream_gene_variant	.	protein_coding	ppa013999m.g				n/a	M5XMV4	EMJ27264	n/a	n/a
Pp01	55.278	15.66	1	*******	36351687	C	A	Prupe.1G465200	MODIFIER	upstream_gene_variant	.	protein_coding	ppa1027218m.g	PF08263	PFAM	Leucine rich repeat N-terminal domain	Q9LHF1	M5XSH4	EMJ28889	AT3G24480.1	Symbols: | Leucine-rich repeat (LRR) family protein | chr3:8901154-8902638 REVERSE LENGTH=494
Pp01	55.278	15.66	1	*******	36351687	C	A	Prupe.1G465300	MODIFIER	downstream_gene_variant	.	protein_coding	ppa026389m.g				n/a	M5XIR8	EMJ25839	AT1G60560.1	Symbols: | SWIM zinc finger family protein | chr1:22308791-22311277 REVERSE LENGTH=703
Pp01	55.278	15.66	1	*******	36351687	C	A	Prupe.1G465100-Prupe.1G465200	MODIFIER	intergenic_region	.	.
Pp01	55.278	15.66	1	*******	36361165	G	C	Prupe.1G417900	LOW	synonymous_variant	p.Val65Val	protein_coding	ppa018502m.g				Q9M2Y6	M5XS98	EMJ28799	AT5G65810.1	Symbols: | unknown protein; BEST Arabidopsis thaliana protein match is: unknown protein (TAIR:AT3G49720.2); Has 30201 Blast hits to 17322 proteins in 780 species: Archae - 12; Bacteria - 1396; Metazoa - 17338; Fungi - 3422; Plants - 5037; Viruses - 0; Other Eukaryotes - 2996 (source: NCBI BLink). | chr5:26337833-26339144 REVERSE LENGTH=258
Pp01	55.278	15.66	1	*******	36361165	A	G	Prupe.1G465000	MODIFIER	upstream_gene_variant	.	protein_coding	ppa009486m.g	PF05495	PFAM	CHY zinc finger	Q9CR50	M5XSG8	EMJ24503	AT5G25560.1	Symbols: | CHY-type/CTCHY-type/RING-type Zinc finger protein | chr5:8899486-8901391 FORWARD LENGTH=308
Pp01	55.278	15.66	1	*******	36361165	A	G	Prupe.1G465100	MODIFIER	upstream_gene_variant	.	protein_coding	ppa013999m.g				n/a	M5XMV4	EMJ27264	n/a	n/a
Pp01	55.278	15.66	1	*******	36361165	A	G	Prupe.1G465200	MODIFIER	upstream_gene_variant	.	protein_coding	ppa1027218m.g	PF08263	PFAM	Leucine rich repeat N-terminal domain	Q9LHF1	M5XSH4	EMJ28889	AT3G24480.1	Symbols: | Leucine-rich repeat (LRR) family protein | chr3:8901154-8902638 REVERSE LENGTH=494
Pp01	55.278	15.66	1	*******	36365147	G	C	Prupe.1G418000	MODIFIER	upstream_gene_variant	.	protein_coding	ppa010627m.g	PTHR25040	PANTHER	FAMILY NOT NAMED	n/a	M5Y356	EMJ28753	AT4G07990.1	Symbols: | Chaperone DnaJ-domain superfamily protein | chr4:4825650-4828937 REVERSE LENGTH=230
Pp01	55.278	15.66	1	*******	36365147	A	G	Prupe.1G465300	MODIFIER	downstream_gene_variant	.	protein_coding	ppa026389m.g				n/a	M5XIR8	EMJ25839	AT1G60560.1	Symbols: | SWIM zinc finger family protein | chr1:22308791-22311277 REVERSE LENGTH=703
Pp01	55.278	15.66	1	*******	36365147	A	G	Prupe.1G465100-Prupe.1G465200	MODIFIER	intergenic_region	.	.
Pp01	55.278	15.66	1	*******	36365147	A	T	Prupe.1G465000	MODIFIER	upstream_gene_variant	.	protein_coding	ppa009486m.g	PF05495	PFAM	CHY zinc finger	Q9CR50	M5XSG8	EMJ24503	AT5G25560.1	Symbols: | CHY-type/CTCHY-type/RING-type Zinc finger protein | chr5:8899486-8901391 FORWARD LENGTH=308
Pp01	55.278	15.66	1	*******	36365147	A	T	Prupe.1G465100	MODIFIER	upstream_gene_variant	.	protein_coding	ppa013999m.g				n/a	M5XMV4	EMJ27264	n/a	n/a
Pp01	55.278	15.66	1	*******	36365432	G	C	Prupe.1G418100	MODIFIER	downstream_gene_variant	.	protein_coding	ppa003991m.g	PTHR10835	PANTHER	SQUALENE MONOOXYGENASE	O48651	M5XPS8	EMJ23533	AT1G58440.1	Symbols: XF1, SQE1 | FAD/NAD(P)-binding oxidoreductase family protein | chr1:21714094-21717246 REVERSE LENGTH=531
Pp01	55.278	15.66	1	*******	36365432	A	T	Prupe.1G465200	MODIFIER	upstream_gene_variant	.	protein_coding	ppa1027218m.g	PF08263	PFAM	Leucine rich repeat N-terminal domain	Q9LHF1	M5XSH4	EMJ28889	AT3G24480.1	Symbols: | Leucine-rich repeat (LRR) family protein | chr3:8901154-8902638 REVERSE LENGTH=494
Pp01	55.278	15.66	1	*******	36365432	A	T	Prupe.1G465300	MODIFIER	downstream_gene_variant	.	protein_coding	ppa026389m.g				n/a	M5XIR8	EMJ25839	AT1G60560.1	Symbols: | SWIM zinc finger family protein | chr1:22308791-22311277 REVERSE LENGTH=703
Pp01	55.278	15.66	1	*******	36365432	A	T	Prupe.1G465100-Prupe.1G465200	MODIFIER	intergenic_region	.	.
Pp01	55.278	15.66	1	*******	36365433	T	C	Prupe.1G417900	MODERATE	missense_variant	p.Glu83Gly	protein_coding	ppa018502m.g				Q9M2Y6	M5XS98	EMJ28799	AT5G65810.1	Symbols: | unknown protein; BEST Arabidopsis thaliana protein match is: unknown protein (TAIR:AT3G49720.2); Has 30201 Blast hits to 17322 proteins in 780 species: Archae - 12; Bacteria - 1396; Metazoa - 17338; Fungi - 3422; Plants - 5037; Viruses - 0; Other Eukaryotes - 2996 (source: NCBI BLink). | chr5:26337833-26339144 REVERSE LENGTH=258
Pp01	55.278	15.66	1	*******	36365433	A	G	Prupe.1G465000	MODIFIER	upstream_gene_variant	.	protein_coding	ppa009486m.g	PF05495	PFAM	CHY zinc finger	Q9CR50	M5XSG8	EMJ24503	AT5G25560.1	Symbols: | CHY-type/CTCHY-type/RING-type Zinc finger protein | chr5:8899486-8901391 FORWARD LENGTH=308
Pp01	55.278	15.66	1	*******	36365433	A	G	Prupe.1G465100	MODIFIER	upstream_gene_variant	.	protein_coding	ppa013999m.g				n/a	M5XMV4	EMJ27264	n/a	n/a
Pp01	55.278	15.66	1	*******	36365433	A	G	Prupe.1G465200	MODIFIER	upstream_gene_variant	.	protein_coding	ppa1027218m.g	PF08263	PFAM	Leucine rich repeat N-terminal domain	Q9LHF1	M5XSH4	EMJ28889	AT3G24480.1	Symbols: | Leucine-rich repeat (LRR) family protein | chr3:8901154-8902638 REVERSE LENGTH=494
Pp01	55.278	15.66	1	*******	36365434	T	C	Prupe.1G417900	MODERATE	missense_variant	p.Glu67Gly	protein_coding	ppa018502m.g				Q9M2Y6	M5XS98	EMJ28799	AT5G65810.1	Symbols: | unknown protein; BEST Arabidopsis thaliana protein match is: unknown protein (TAIR:AT3G49720.2); Has 30201 Blast hits to 17322 proteins in 780 species: Archae - 12; Bacteria - 1396; Metazoa - 17338; Fungi - 3422; Plants - 5037; Viruses - 0; Other Eukaryotes - 2996 (source: NCBI BLink). | chr5:26337833-26339144 REVERSE LENGTH=258
Pp01	55.278	15.66	1	*******	36365434	A	G	Prupe.1G465300	MODIFIER	downstream_gene_variant	.	protein_coding	ppa026389m.g				n/a	M5XIR8	EMJ25839	AT1G60560.1	Symbols: | SWIM zinc finger family protein | chr1:22308791-22311277 REVERSE LENGTH=703
Pp01	55.278	15.66	1	*******	36365434	A	G	Prupe.1G465100-Prupe.1G465200	MODIFIER	intergenic_region	.	.
Pp01	55.278	15.66	1	*******	36365434	G	A	Prupe.1G466100	MODIFIER	3_prime_UTR_variant	.	protein_coding	ppa000151m.g	PTHR13793	PANTHER	PHD FINGER PROTEINS	n/a	M5XKQ9	EMJ26677	AT4G32620.1	Symbols: | Enhancer of polycomb-like transcription factor protein | chr4:15731968-15737222 FORWARD LENGTH=1539
Pp01	55.278	15.66	1	*******	36365435	T	C	Prupe.1G417900	MODERATE	missense_variant	p.Glu81Gly	protein_coding	ppa018502m.g				Q9M2Y6	M5XS98	EMJ28799	AT5G65810.1	Symbols: | unknown protein; BEST Arabidopsis thaliana protein match is: unknown protein (TAIR:AT3G49720.2); Has 30201 Blast hits to 17322 proteins in 780 species: Archae - 12; Bacteria - 1396; Metazoa - 17338; Fungi - 3422; Plants - 5037; Viruses - 0; Other Eukaryotes - 2996 (source: NCBI BLink). | chr5:26337833-26339144 REVERSE LENGTH=258
Pp01	55.278	15.66	1	*******	36365435	G	A	Prupe.1G466000	MODIFIER	upstream_gene_variant	.	protein_coding	ppa024658m.g	GO:0008060	GO	ARF GTPase activator activity	Q8RXE7	M5Y8M1	EMJ28365	AT4G32630.1	Symbols: | ArfGap/RecO-like zinc finger domain-containing protein | chr4:15738315-15741412 FORWARD LENGTH=627
Pp01	55.278	15.66	1	*******	36365435	T	C	Prupe.1G466100	MODIFIER	3_prime_UTR_variant	.	protein_coding	ppa000151m.g	PTHR13793	PANTHER	PHD FINGER PROTEINS	n/a	M5XKQ9	EMJ26677	AT4G32620.1	Symbols: | Enhancer of polycomb-like transcription factor protein | chr4:15731968-15737222 FORWARD LENGTH=1539
Pp01	55.278	15.66	1	*******	36365435	T	C	Prupe.1G466000	MODIFIER	upstream_gene_variant	.	protein_coding	ppa024658m.g	GO:0008060	GO	ARF GTPase activator activity	Q8RXE7	M5Y8M1	EMJ28365	AT4G32630.1	Symbols: | ArfGap/RecO-like zinc finger domain-containing protein | chr4:15738315-15741412 FORWARD LENGTH=627
Pp01	55.278	15.66	1	*******	36365436	T	C	Prupe.1G417900	MODERATE	missense_variant	p.Glu64Gly	protein_coding	ppa018502m.g				Q9M2Y6	M5XS98	EMJ28799	AT5G65810.1	Symbols: | unknown protein; BEST Arabidopsis thaliana protein match is: unknown protein (TAIR:AT3G49720.2); Has 30201 Blast hits to 17322 proteins in 780 species: Archae - 12; Bacteria - 1396; Metazoa - 17338; Fungi - 3422; Plants - 5037; Viruses - 0; Other Eukaryotes - 2996 (source: NCBI BLink). | chr5:26337833-26339144 REVERSE LENGTH=258
Pp01	55.278	15.66	1	*******	36365436	C	G	Prupe.1G466100	MODIFIER	3_prime_UTR_variant	.	protein_coding	ppa000151m.g	PTHR13793	PANTHER	PHD FINGER PROTEINS	n/a	M5XKQ9	EMJ26677	AT4G32620.1	Symbols: | Enhancer of polycomb-like transcription factor protein | chr4:15731968-15737222 FORWARD LENGTH=1539
Pp01	55.278	15.66	1	*******	36365436	T	C	Prupe.1G466100	MODIFIER	3_prime_UTR_variant	.	protein_coding	ppa000151m.g	PTHR13793	PANTHER	PHD FINGER PROTEINS	n/a	M5XKQ9	EMJ26677	AT4G32620.1	Symbols: | Enhancer of polycomb-like transcription factor protein | chr4:15731968-15737222 FORWARD LENGTH=1539
Pp01	55.278	15.66	1	*******	36365436	G	A	Prupe.1G466100	MODIFIER	3_prime_UTR_variant	.	protein_coding	ppa000151m.g	PTHR13793	PANTHER	PHD FINGER PROTEINS	n/a	M5XKQ9	EMJ26677	AT4G32620.1	Symbols: | Enhancer of polycomb-like transcription factor protein | chr4:15731968-15737222 FORWARD LENGTH=1539
Pp01	55.278	15.66	1	*******	36365443	T	C	Prupe.1G418000	MODIFIER	upstream_gene_variant	.	protein_coding	ppa010627m.g	PTHR25040	PANTHER	FAMILY NOT NAMED	n/a	M5Y356	EMJ28753	AT4G07990.1	Symbols: | Chaperone DnaJ-domain superfamily protein | chr4:4825650-4828937 REVERSE LENGTH=230
Pp01	55.278	15.66	1	*******	36365443	A	G	Prupe.1G466100	MODIFIER	3_prime_UTR_variant	.	protein_coding	ppa000151m.g	PTHR13793	PANTHER	PHD FINGER PROTEINS	n/a	M5XKQ9	EMJ26677	AT4G32620.1	Symbols: | Enhancer of polycomb-like transcription factor protein | chr4:15731968-15737222 FORWARD LENGTH=1539
Pp01	55.278	15.66	1	*******	36365443	A	T	Prupe.1G466400	MODERATE	missense_variant	p.Leu305Phe	protein_coding	ppa000053m.g	PF04357	PFAM	Family of unknown function (DUF490)	n/a	M5XCG0	EMJ23126	AT2G25660.1	Symbols: emb2410 | embryo defective 2410 | chr2:10916456-10927390 REVERSE LENGTH=2166
Pp01	55.278	15.66	1	*******	36365443	A	T	Prupe.1G466300	MODIFIER	downstream_gene_variant	.	protein_coding	ppa008750m.g	PTHR31365:SF3	PANTHER	0	n/a	M5XES2	EMJ23961	AT2G25670.2	Symbols: | BEST Arabidopsis thaliana protein match is: copper ion binding (TAIR:AT4G32610.1); Has 43784 Blast hits to 26928 proteins in 1799 species: Archae - 86; Bacteria - 6347; Metazoa - 15971; Fungi - 5398; Plants - 1931; Viruses - 259; Other Eukaryotes - 13792 (source: NCBI BLink). | chr2:10929062-10930619 REVERSE LENGTH=318
Pp01	55.278	15.66	1	*******	36365449	T	C	Prupe.1G418100	MODIFIER	downstream_gene_variant	.	protein_coding	ppa003991m.g	PTHR10835	PANTHER	SQUALENE MONOOXYGENASE	O48651	M5XPS8	EMJ23533	AT1G58440.1	Symbols: XF1, SQE1 | FAD/NAD(P)-binding oxidoreductase family protein | chr1:21714094-21717246 REVERSE LENGTH=531
Pp01	55.278	15.66	1	*******	36365449	A	T	Prupe.1G466400	MODERATE	missense_variant	p.Thr406Ser	protein_coding	ppa000053m.g	PF04357	PFAM	Family of unknown function (DUF490)	n/a	M5XCG0	EMJ23126	AT2G25660.1	Symbols: emb2410 | embryo defective 2410 | chr2:10916456-10927390 REVERSE LENGTH=2166
Pp01	55.278	15.66	1	*******	36365449	A	T	Prupe.1G466300	MODIFIER	downstream_gene_variant	.	protein_coding	ppa008750m.g	PTHR31365:SF3	PANTHER	0	n/a	M5XES2	EMJ23961	AT2G25670.2	Symbols: | BEST Arabidopsis thaliana protein match is: copper ion binding (TAIR:AT4G32610.1); Has 43784 Blast hits to 26928 proteins in 1799 species: Archae - 86; Bacteria - 6347; Metazoa - 15971; Fungi - 5398; Plants - 1931; Viruses - 259; Other Eukaryotes - 13792 (source: NCBI BLink). | chr2:10929062-10930619 REVERSE LENGTH=318
Pp01	55.278	15.66	1	*******	36365449	T	C	Prupe.1G466500	MODIFIER	upstream_gene_variant	.	protein_coding	ppa024572m.g	PTHR21136:SF4	PANTHER	SNARE PROTEIN SEC22	Q84WF5	M5Y6S0	EMJ27655	AT4G10170.2	Symbols: | SNARE-like superfamily protein | chr4:6344587-6345351 FORWARD LENGTH=254
Pp01	55.278	15.66	1	*******	36365452	C	T	Prupe.1G418000	MODIFIER	upstream_gene_variant	.	protein_coding	ppa010627m.g	PTHR25040	PANTHER	FAMILY NOT NAMED	n/a	M5Y356	EMJ28753	AT4G07990.1	Symbols: | Chaperone DnaJ-domain superfamily protein | chr4:4825650-4828937 REVERSE LENGTH=230
Pp01	55.278	15.66	1	*******	36365452	T	C	Prupe.1G466700	MODIFIER	upstream_gene_variant	.	protein_coding	ppa011982m.g	PF02845	PFAM	CUE domain	Q9LYE5	M5XYZ2	EMJ27111	AT5G11440.1	Symbols: CID5, IPD1 | CTC-interacting domain 5 | chr5:3653060-3653607 REVERSE LENGTH=155
Pp01	55.278	15.66	1	*******	36365452	T	C	Prupe.1G466800	MODIFIER	upstream_gene_variant	.	protein_coding
Pp01	55.278	15.66	1	*******	36365452	T	C	Prupe.1G466400	MODIFIER	downstream_gene_variant	.	protein_coding	ppa000053m.g	PF04357	PFAM	Family of unknown function (DUF490)	n/a	M5XCG0	EMJ23126	AT2G25660.1	Symbols: emb2410 | embryo defective 2410 | chr2:10916456-10927390 REVERSE LENGTH=2166
Pp01	55.278	15.66	1	*******	36459391	C	T	Prupe.1G418100	MODIFIER	downstream_gene_variant	.	protein_coding	ppa003991m.g	PTHR10835	PANTHER	SQUALENE MONOOXYGENASE	O48651	M5XPS8	EMJ23533	AT1G58440.1	Symbols: XF1, SQE1 | FAD/NAD(P)-binding oxidoreductase family protein | chr1:21714094-21717246 REVERSE LENGTH=531
Pp01	55.278	15.66	1	*******	36459391	T	C	Prupe.1G466600	MODIFIER	intron_variant	.	protein_coding	ppa009525m.g	GO:0009523	GO	photosystem II	P82715	M5XGD0	EMJ24521	AT5G11450.1	Symbols: | Mog1/PsbP/DUF1795-like photosystem II reaction center PsbP family protein | chr5:3654475-3656357 FORWARD LENGTH=297
Pp01	55.278	15.66	1	*******	36459391	T	C	Prupe.1G466500	MODIFIER	upstream_gene_variant	.	protein_coding	ppa024572m.g	PTHR21136:SF4	PANTHER	SNARE PROTEIN SEC22	Q84WF5	M5Y6S0	EMJ27655	AT4G10170.2	Symbols: | SNARE-like superfamily protein | chr4:6344587-6345351 FORWARD LENGTH=254
Pp01	55.278	15.66	1	*******	36459391	T	C	Prupe.1G466700	MODIFIER	upstream_gene_variant	.	protein_coding	ppa011982m.g	PF02845	PFAM	CUE domain	Q9LYE5	M5XYZ2	EMJ27111	AT5G11440.1	Symbols: CID5, IPD1 | CTC-interacting domain 5 | chr5:3653060-3653607 REVERSE LENGTH=155
Pp01	55.278	15.66	1	*******	36459391	T	C	Prupe.1G466800	MODIFIER	upstream_gene_variant	.	protein_coding
Pp01	55.278	15.66	1	*******	36459840	C	T	Prupe.1G417900	MODIFIER	intron_variant	.	protein_coding	ppa018502m.g				Q9M2Y6	M5XS98	EMJ28799	AT5G65810.1	Symbols: | unknown protein; BEST Arabidopsis thaliana protein match is: unknown protein (TAIR:AT3G49720.2); Has 30201 Blast hits to 17322 proteins in 780 species: Archae - 12; Bacteria - 1396; Metazoa - 17338; Fungi - 3422; Plants - 5037; Viruses - 0; Other Eukaryotes - 2996 (source: NCBI BLink). | chr5:26337833-26339144 REVERSE LENGTH=258
Pp01	55.278	15.66	1	*******	36459840	T	C	Prupe.1G466400	MODIFIER	downstream_gene_variant	.	protein_coding	ppa000053m.g	PF04357	PFAM	Family of unknown function (DUF490)	n/a	M5XCG0	EMJ23126	AT2G25660.1	Symbols: emb2410 | embryo defective 2410 | chr2:10916456-10927390 REVERSE LENGTH=2166
Pp01	55.278	15.66	1	*******	36459840	T	C	Prupe.1G466600	MODIFIER	intron_variant	.	protein_coding	ppa009525m.g	GO:0009523	GO	photosystem II	P82715	M5XGD0	EMJ24521	AT5G11450.1	Symbols: | Mog1/PsbP/DUF1795-like photosystem II reaction center PsbP family protein | chr5:3654475-3656357 FORWARD LENGTH=297
Pp01	55.278	15.66	1	*******	36459840	T	C	Prupe.1G466500	MODIFIER	upstream_gene_variant	.	protein_coding	ppa024572m.g	PTHR21136:SF4	PANTHER	SNARE PROTEIN SEC22	Q84WF5	M5Y6S0	EMJ27655	AT4G10170.2	Symbols: | SNARE-like superfamily protein | chr4:6344587-6345351 FORWARD LENGTH=254
Pp01	55.278	15.66	1	*******	36459840	T	C	Prupe.1G466700	MODIFIER	upstream_gene_variant	.	protein_coding	ppa011982m.g	PF02845	PFAM	CUE domain	Q9LYE5	M5XYZ2	EMJ27111	AT5G11440.1	Symbols: CID5, IPD1 | CTC-interacting domain 5 | chr5:3653060-3653607 REVERSE LENGTH=155
Pp01	55.278	15.66	1	*******	36459909	G	A	Prupe.1G418100	MODIFIER	downstream_gene_variant	.	protein_coding	ppa003991m.g	PTHR10835	PANTHER	SQUALENE MONOOXYGENASE	O48651	M5XPS8	EMJ23533	AT1G58440.1	Symbols: XF1, SQE1 | FAD/NAD(P)-binding oxidoreductase family protein | chr1:21714094-21717246 REVERSE LENGTH=531
Pp01	55.278	15.66	1	*******	36459909	T	C	Prupe.1G466800	MODIFIER	upstream_gene_variant	.	protein_coding
Pp01	55.278	15.66	1	*******	36459909	T	C	Prupe.1G466400	MODIFIER	downstream_gene_variant	.	protein_coding	ppa000053m.g	PF04357	PFAM	Family of unknown function (DUF490)	n/a	M5XCG0	EMJ23126	AT2G25660.1	Symbols: emb2410 | embryo defective 2410 | chr2:10916456-10927390 REVERSE LENGTH=2166
Pp01	55.278	15.66	1	*******	36459909	T	C	Prupe.1G466600	MODIFIER	intron_variant	.	protein_coding	ppa009525m.g	GO:0009523	GO	photosystem II	P82715	M5XGD0	EMJ24521	AT5G11450.1	Symbols: | Mog1/PsbP/DUF1795-like photosystem II reaction center PsbP family protein | chr5:3654475-3656357 FORWARD LENGTH=297
Pp01	55.278	15.66	1	*******	36459909	A	G	Prupe.1G466900	MODIFIER	downstream_gene_variant	.	protein_coding	ppa017410m.g	KOG0714	KOG	Molecular chaperone (DnaJ superfamily)	Q80Y75	M5XH16	EMJ25407	AT5G25530.1	Symbols: | DNAJ heat shock family protein | chr5:8889665-8890954 REVERSE LENGTH=347
Pp01	55.278	15.66	1	*******	36482057	G	A	Prupe.1G417900	MODIFIER	intron_variant	.	protein_coding	ppa018502m.g				Q9M2Y6	M5XS98	EMJ28799	AT5G65810.1	Symbols: | unknown protein; BEST Arabidopsis thaliana protein match is: unknown protein (TAIR:AT3G49720.2); Has 30201 Blast hits to 17322 proteins in 780 species: Archae - 12; Bacteria - 1396; Metazoa - 17338; Fungi - 3422; Plants - 5037; Viruses - 0; Other Eukaryotes - 2996 (source: NCBI BLink). | chr5:26337833-26339144 REVERSE LENGTH=258
Pp01	55.278	15.66	1	*******	36482057	A	G	Prupe.1G467000	MODIFIER	intron_variant	.	protein_coding	ppa005884m.g	KOG1493	KOG	Anaphase-promoting complex (APC)	Q93Z92	M5XYE2	EMJ26828	AT4G32600.1	Symbols: | RING/U-box superfamily protein | chr4:15724010-15725737 FORWARD LENGTH=453
Pp01	55.278	15.66	1	*******	36482057	A	G	Prupe.1G467000	MODIFIER	intron_variant	.	protein_coding	ppa005884m.g	KOG1493	KOG	Anaphase-promoting complex (APC)	Q93Z92	M5XYE2	EMJ26828	AT4G32600.1	Symbols: | RING/U-box superfamily protein | chr4:15724010-15725737 FORWARD LENGTH=453
Pp01	55.278	15.66	1	*******	36482074	A	G	Prupe.1G418000	MODIFIER	upstream_gene_variant	.	protein_coding	ppa010627m.g	PTHR25040	PANTHER	FAMILY NOT NAMED	n/a	M5Y356	EMJ28753	AT4G07990.1	Symbols: | Chaperone DnaJ-domain superfamily protein | chr4:4825650-4828937 REVERSE LENGTH=230
Pp01	55.278	15.66	1	*******	36482074	T	G	Prupe.1G466900	MODIFIER	downstream_gene_variant	.	protein_coding	ppa017410m.g	KOG0714	KOG	Molecular chaperone (DnaJ superfamily)	Q80Y75	M5XH16	EMJ25407	AT5G25530.1	Symbols: | DNAJ heat shock family protein | chr5:8889665-8890954 REVERSE LENGTH=347
Pp01	55.278	15.66	1	*******	36482074	T	G	Prupe.1G467000	MODIFIER	intron_variant	.	protein_coding	ppa005884m.g	KOG1493	KOG	Anaphase-promoting complex (APC)	Q93Z92	M5XYE2	EMJ26828	AT4G32600.1	Symbols: | RING/U-box superfamily protein | chr4:15724010-15725737 FORWARD LENGTH=453
Pp01	55.278	15.66	1	*******	36495633	A	G	Prupe.1G418100	MODIFIER	downstream_gene_variant	.	protein_coding	ppa003991m.g	PTHR10835	PANTHER	SQUALENE MONOOXYGENASE	O48651	M5XPS8	EMJ23533	AT1G58440.1	Symbols: XF1, SQE1 | FAD/NAD(P)-binding oxidoreductase family protein | chr1:21714094-21717246 REVERSE LENGTH=531
Pp01	55.278	15.66	1	*******	36495633	T	G	Prupe.1G467000	MODIFIER	intron_variant	.	protein_coding	ppa005884m.g	KOG1493	KOG	Anaphase-promoting complex (APC)	Q93Z92	M5XYE2	EMJ26828	AT4G32600.1	Symbols: | RING/U-box superfamily protein | chr4:15724010-15725737 FORWARD LENGTH=453
Pp01	55.278	15.66	1	*******	36495633	G	A	Prupe.1G466900	MODIFIER	downstream_gene_variant	.	protein_coding	ppa017410m.g	KOG0714	KOG	Molecular chaperone (DnaJ superfamily)	Q80Y75	M5XH16	EMJ25407	AT5G25530.1	Symbols: | DNAJ heat shock family protein | chr5:8889665-8890954 REVERSE LENGTH=347
Pp01	55.278	15.66	1	*******	36495633	G	A	Prupe.1G467000	MODIFIER	intron_variant	.	protein_coding	ppa005884m.g	KOG1493	KOG	Anaphase-promoting complex (APC)	Q93Z92	M5XYE2	EMJ26828	AT4G32600.1	Symbols: | RING/U-box superfamily protein | chr4:15724010-15725737 FORWARD LENGTH=453
Pp01	55.278	15.66	1	*******	36496076	A	G	Prupe.1G417900	MODIFIER	intron_variant	.	protein_coding	ppa018502m.g				Q9M2Y6	M5XS98	EMJ28799	AT5G65810.1	Symbols: | unknown protein; BEST Arabidopsis thaliana protein match is: unknown protein (TAIR:AT3G49720.2); Has 30201 Blast hits to 17322 proteins in 780 species: Archae - 12; Bacteria - 1396; Metazoa - 17338; Fungi - 3422; Plants - 5037; Viruses - 0; Other Eukaryotes - 2996 (source: NCBI BLink). | chr5:26337833-26339144 REVERSE LENGTH=258
Pp01	55.278	15.66	1	*******	36496076	G	A	Prupe.1G467000	MODIFIER	intron_variant	.	protein_coding	ppa005884m.g	KOG1493	KOG	Anaphase-promoting complex (APC)	Q93Z92	M5XYE2	EMJ26828	AT4G32600.1	Symbols: | RING/U-box superfamily protein | chr4:15724010-15725737 FORWARD LENGTH=453
Pp01	55.278	15.66	1	*******	36496076	T	A	Prupe.1G466900	MODIFIER	downstream_gene_variant	.	protein_coding	ppa017410m.g	KOG0714	KOG	Molecular chaperone (DnaJ superfamily)	Q80Y75	M5XH16	EMJ25407	AT5G25530.1	Symbols: | DNAJ heat shock family protein | chr5:8889665-8890954 REVERSE LENGTH=347
Pp01	55.278	15.66	1	*******	36496076	T	A	Prupe.1G467000	MODIFIER	intron_variant	.	protein_coding	ppa005884m.g	KOG1493	KOG	Anaphase-promoting complex (APC)	Q93Z92	M5XYE2	EMJ26828	AT4G32600.1	Symbols: | RING/U-box superfamily protein | chr4:15724010-15725737 FORWARD LENGTH=453
Pp01	55.278	15.66	1	*******	36496088	C	T	Prupe.1G418000	MODIFIER	upstream_gene_variant	.	protein_coding	ppa010627m.g	PTHR25040	PANTHER	FAMILY NOT NAMED	n/a	M5Y356	EMJ28753	AT4G07990.1	Symbols: | Chaperone DnaJ-domain superfamily protein | chr4:4825650-4828937 REVERSE LENGTH=230
Pp01	55.278	15.66	1	*******	36496088	T	A	Prupe.1G467000	MODIFIER	intron_variant	.	protein_coding	ppa005884m.g	KOG1493	KOG	Anaphase-promoting complex (APC)	Q93Z92	M5XYE2	EMJ26828	AT4G32600.1	Symbols: | RING/U-box superfamily protein | chr4:15724010-15725737 FORWARD LENGTH=453
Pp01	55.278	15.66	1	*******	36496088	A	G	Prupe.1G466900	MODIFIER	downstream_gene_variant	.	protein_coding	ppa017410m.g	KOG0714	KOG	Molecular chaperone (DnaJ superfamily)	Q80Y75	M5XH16	EMJ25407	AT5G25530.1	Symbols: | DNAJ heat shock family protein | chr5:8889665-8890954 REVERSE LENGTH=347
Pp01	55.278	15.66	1	*******	36496088	A	G	Prupe.1G467000	MODIFIER	intron_variant	.	protein_coding	ppa005884m.g	KOG1493	KOG	Anaphase-promoting complex (APC)	Q93Z92	M5XYE2	EMJ26828	AT4G32600.1	Symbols: | RING/U-box superfamily protein | chr4:15724010-15725737 FORWARD LENGTH=453
Pp01	55.278	15.66	1	*******	36539483	C	T	Prupe.1G418100	MODIFIER	downstream_gene_variant	.	protein_coding	ppa003991m.g	PTHR10835	PANTHER	SQUALENE MONOOXYGENASE	O48651	M5XPS8	EMJ23533	AT1G58440.1	Symbols: XF1, SQE1 | FAD/NAD(P)-binding oxidoreductase family protein | chr1:21714094-21717246 REVERSE LENGTH=531
Pp01	55.278	15.66	1	*******	36539483	A	G	Prupe.1G467000	MODIFIER	intron_variant	.	protein_coding	ppa005884m.g	KOG1493	KOG	Anaphase-promoting complex (APC)	Q93Z92	M5XYE2	EMJ26828	AT4G32600.1	Symbols: | RING/U-box superfamily protein | chr4:15724010-15725737 FORWARD LENGTH=453
Pp01	55.278	15.66	1	*******	36539483	G	C	Prupe.1G466900	MODIFIER	downstream_gene_variant	.	protein_coding	ppa017410m.g	KOG0714	KOG	Molecular chaperone (DnaJ superfamily)	Q80Y75	M5XH16	EMJ25407	AT5G25530.1	Symbols: | DNAJ heat shock family protein | chr5:8889665-8890954 REVERSE LENGTH=347
Pp01	55.278	15.66	1	*******	36539549	C	T	Prupe.1G417900	MODIFIER	intron_variant	.	protein_coding	ppa018502m.g				Q9M2Y6	M5XS98	EMJ28799	AT5G65810.1	Symbols: | unknown protein; BEST Arabidopsis thaliana protein match is: unknown protein (TAIR:AT3G49720.2); Has 30201 Blast hits to 17322 proteins in 780 species: Archae - 12; Bacteria - 1396; Metazoa - 17338; Fungi - 3422; Plants - 5037; Viruses - 0; Other Eukaryotes - 2996 (source: NCBI BLink). | chr5:26337833-26339144 REVERSE LENGTH=258
Pp01	55.278	15.66	1	*******	36539549	G	C	Prupe.1G467000	MODIFIER	intron_variant	.	protein_coding	ppa005884m.g	KOG1493	KOG	Anaphase-promoting complex (APC)	Q93Z92	M5XYE2	EMJ26828	AT4G32600.1	Symbols: | RING/U-box superfamily protein | chr4:15724010-15725737 FORWARD LENGTH=453
Pp01	55.278	15.66	1	*******	36539549	G	C	Prupe.1G467000	MODIFIER	intron_variant	.	protein_coding	ppa005884m.g	KOG1493	KOG	Anaphase-promoting complex (APC)	Q93Z92	M5XYE2	EMJ26828	AT4G32600.1	Symbols: | RING/U-box superfamily protein | chr4:15724010-15725737 FORWARD LENGTH=453
Pp01	55.278	15.66	1	*******	36539933	G	A	Prupe.1G418000	MODIFIER	upstream_gene_variant	.	protein_coding	ppa010627m.g	PTHR25040	PANTHER	FAMILY NOT NAMED	n/a	M5Y356	EMJ28753	AT4G07990.1	Symbols: | Chaperone DnaJ-domain superfamily protein | chr4:4825650-4828937 REVERSE LENGTH=230
Pp01	55.278	15.66	1	*******	36539933	T	C	Prupe.1G466900	MODIFIER	downstream_gene_variant	.	protein_coding	ppa017410m.g	KOG0714	KOG	Molecular chaperone (DnaJ superfamily)	Q80Y75	M5XH16	EMJ25407	AT5G25530.1	Symbols: | DNAJ heat shock family protein | chr5:8889665-8890954 REVERSE LENGTH=347
Pp01	55.278	15.66	1	*******	36539933	T	C	Prupe.1G467000	MODIFIER	intron_variant	.	protein_coding	ppa005884m.g	KOG1493	KOG	Anaphase-promoting complex (APC)	Q93Z92	M5XYE2	EMJ26828	AT4G32600.1	Symbols: | RING/U-box superfamily protein | chr4:15724010-15725737 FORWARD LENGTH=453
Pp01	55.278	15.66	1	*******	36541008	G	A	Prupe.1G418100	MODIFIER	downstream_gene_variant	.	protein_coding	ppa003991m.g	PTHR10835	PANTHER	SQUALENE MONOOXYGENASE	O48651	M5XPS8	EMJ23533	AT1G58440.1	Symbols: XF1, SQE1 | FAD/NAD(P)-binding oxidoreductase family protein | chr1:21714094-21717246 REVERSE LENGTH=531
Pp01	55.278	15.66	1	*******	36541008	T	C	Prupe.1G467000	MODIFIER	intron_variant	.	protein_coding	ppa005884m.g	KOG1493	KOG	Anaphase-promoting complex (APC)	Q93Z92	M5XYE2	EMJ26828	AT4G32600.1	Symbols: | RING/U-box superfamily protein | chr4:15724010-15725737 FORWARD LENGTH=453
Pp01	55.278	15.66	1	*******	36541323	G	A	Prupe.1G417900	MODIFIER	intron_variant	.	protein_coding	ppa018502m.g				Q9M2Y6	M5XS98	EMJ28799	AT5G65810.1	Symbols: | unknown protein; BEST Arabidopsis thaliana protein match is: unknown protein (TAIR:AT3G49720.2); Has 30201 Blast hits to 17322 proteins in 780 species: Archae - 12; Bacteria - 1396; Metazoa - 17338; Fungi - 3422; Plants - 5037; Viruses - 0; Other Eukaryotes - 2996 (source: NCBI BLink). | chr5:26337833-26339144 REVERSE LENGTH=258
Pp01	55.278	15.66	1	*******	36541323	C	T	Prupe.1G466900	MODIFIER	downstream_gene_variant	.	protein_coding	ppa017410m.g	KOG0714	KOG	Molecular chaperone (DnaJ superfamily)	Q80Y75	M5XH16	EMJ25407	AT5G25530.1	Symbols: | DNAJ heat shock family protein | chr5:8889665-8890954 REVERSE LENGTH=347
Pp01	55.278	15.66	1	*******	36583924	C	T	Prupe.1G418000	MODIFIER	upstream_gene_variant	.	protein_coding	ppa010627m.g	PTHR25040	PANTHER	FAMILY NOT NAMED	n/a	M5Y356	EMJ28753	AT4G07990.1	Symbols: | Chaperone DnaJ-domain superfamily protein | chr4:4825650-4828937 REVERSE LENGTH=230
Pp01	55.278	15.66	1	*******	36583924	C	T	Prupe.1G467000	MODIFIER	intron_variant	.	protein_coding	ppa005884m.g	KOG1493	KOG	Anaphase-promoting complex (APC)	Q93Z92	M5XYE2	EMJ26828	AT4G32600.1	Symbols: | RING/U-box superfamily protein | chr4:15724010-15725737 FORWARD LENGTH=453
Pp01	55.278	15.66	1	*******	36583924	C	T	Prupe.1G467000	MODIFIER	intron_variant	.	protein_coding	ppa005884m.g	KOG1493	KOG	Anaphase-promoting complex (APC)	Q93Z92	M5XYE2	EMJ26828	AT4G32600.1	Symbols: | RING/U-box superfamily protein | chr4:15724010-15725737 FORWARD LENGTH=453
Pp01	55.278	15.66	1	*******	36583924	A	G	Prupe.1G466900	MODIFIER	downstream_gene_variant	.	protein_coding	ppa017410m.g	KOG0714	KOG	Molecular chaperone (DnaJ superfamily)	Q80Y75	M5XH16	EMJ25407	AT5G25530.1	Symbols: | DNAJ heat shock family protein | chr5:8889665-8890954 REVERSE LENGTH=347
Pp01	55.278	15.66	1	*******	36583924	A	G	Prupe.1G467000	MODIFIER	intron_variant	.	protein_coding	ppa005884m.g	KOG1493	KOG	Anaphase-promoting complex (APC)	Q93Z92	M5XYE2	EMJ26828	AT4G32600.1	Symbols: | RING/U-box superfamily protein | chr4:15724010-15725737 FORWARD LENGTH=453
Pp01	55.278	15.66	1	*******	36583970	C	T	Prupe.1G418100	MODIFIER	downstream_gene_variant	.	protein_coding	ppa003991m.g	PTHR10835	PANTHER	SQUALENE MONOOXYGENASE	O48651	M5XPS8	EMJ23533	AT1G58440.1	Symbols: XF1, SQE1 | FAD/NAD(P)-binding oxidoreductase family protein | chr1:21714094-21717246 REVERSE LENGTH=531
Pp01	55.278	15.66	1	*******	36583970	A	G	Prupe.1G467000	MODIFIER	intron_variant	.	protein_coding	ppa005884m.g	KOG1493	KOG	Anaphase-promoting complex (APC)	Q93Z92	M5XYE2	EMJ26828	AT4G32600.1	Symbols: | RING/U-box superfamily protein | chr4:15724010-15725737 FORWARD LENGTH=453
Pp01	55.278	15.66	1	*******	36583970	A	G	Prupe.1G467400	LOW	synonymous_variant	p.Leu444Leu	protein_coding	ppa003040m.g	PF12854	PFAM	PPR repeat	Q9LFM6	M5XNZ3	EMJ23233	AT5G11310.1	Symbols: | Pentatricopeptide repeat (PPR) superfamily protein | chr5:3606490-3608409 FORWARD LENGTH=602
Pp01	55.278	15.66	1	*******	36583970	A	G	Prupe.1G467300	MODIFIER	upstream_gene_variant	.	protein_coding	ppa012418m.g	GO:0009055	GO	electron carrier activity	n/a	M5XNR8	EMJ27151	AT4G32590.1	Symbols: | 2Fe-2S ferredoxin-like superfamily protein | chr4:15721417-15722776 FORWARD LENGTH=173
Pp01	55.278	15.66	1	*******	36584377	C	T	Prupe.1G417900	MODIFIER	intron_variant	.	protein_coding	ppa018502m.g				Q9M2Y6	M5XS98	EMJ28799	AT5G65810.1	Symbols: | unknown protein; BEST Arabidopsis thaliana protein match is: unknown protein (TAIR:AT3G49720.2); Has 30201 Blast hits to 17322 proteins in 780 species: Archae - 12; Bacteria - 1396; Metazoa - 17338; Fungi - 3422; Plants - 5037; Viruses - 0; Other Eukaryotes - 2996 (source: NCBI BLink). | chr5:26337833-26339144 REVERSE LENGTH=258
Pp01	55.278	15.66	1	*******	36584377	A	G	Prupe.1G467500	MODIFIER	upstream_gene_variant	.	protein_coding	ppa005965m.g	PF06200	PFAM	tify domain	Q84MB2	M5XBP7	EMJ23527	AT4G32570.1	Symbols: TIFY8 | TIFY domain protein 8 | chr4:15716433-15718702 REVERSE LENGTH=361
Pp01	55.278	15.66	1	*******	36584377	G	A	Prupe.1G467400	MODERATE	missense_variant	p.Gly455Asp	protein_coding	ppa003040m.g	PF12854	PFAM	PPR repeat	Q9LFM6	M5XNZ3	EMJ23233	AT5G11310.1	Symbols: | Pentatricopeptide repeat (PPR) superfamily protein | chr5:3606490-3608409 FORWARD LENGTH=602
Pp01	55.278	15.66	1	*******	36584377	G	A	Prupe.1G467300	MODIFIER	upstream_gene_variant	.	protein_coding	ppa012418m.g	GO:0009055	GO	electron carrier activity	n/a	M5XNR8	EMJ27151	AT4G32590.1	Symbols: | 2Fe-2S ferredoxin-like superfamily protein | chr4:15721417-15722776 FORWARD LENGTH=173
Pp01	55.278	15.66	1	*******	36584392	C	A	Prupe.1G418000	MODIFIER	upstream_gene_variant	.	protein_coding	ppa010627m.g	PTHR25040	PANTHER	FAMILY NOT NAMED	n/a	M5Y356	EMJ28753	AT4G07990.1	Symbols: | Chaperone DnaJ-domain superfamily protein | chr4:4825650-4828937 REVERSE LENGTH=230
Pp01	55.278	15.66	1	*******	36584392	G	A	Prupe.1G467500	MODIFIER	upstream_gene_variant	.	protein_coding	ppa005965m.g	PF06200	PFAM	tify domain	Q84MB2	M5XBP7	EMJ23527	AT4G32570.1	Symbols: TIFY8 | TIFY domain protein 8 | chr4:15716433-15718702 REVERSE LENGTH=361
Pp01	55.278	15.66	1	*******	36584392	T	C	Prupe.1G467500	MODERATE	missense_variant	p.Leu151Ser	protein_coding	ppa005965m.g	PF06200	PFAM	tify domain	Q84MB2	M5XBP7	EMJ23527	AT4G32570.1	Symbols: TIFY8 | TIFY domain protein 8 | chr4:15716433-15718702 REVERSE LENGTH=361
Pp01	55.278	15.66	1	*******	36584392	A	G	Prupe.1G467500	MODIFIER	intron_variant	.	protein_coding	ppa005965m.g	PF06200	PFAM	tify domain	Q84MB2	M5XBP7	EMJ23527	AT4G32570.1	Symbols: TIFY8 | TIFY domain protein 8 | chr4:15716433-15718702 REVERSE LENGTH=361
Pp01	55.278	15.66	1	*******	36584494	C	A	Prupe.1G418100	MODIFIER	downstream_gene_variant	.	protein_coding	ppa003991m.g	PTHR10835	PANTHER	SQUALENE MONOOXYGENASE	O48651	M5XPS8	EMJ23533	AT1G58440.1	Symbols: XF1, SQE1 | FAD/NAD(P)-binding oxidoreductase family protein | chr1:21714094-21717246 REVERSE LENGTH=531
Pp01	55.278	15.66	1	*******	36584494	C	G	Prupe.1G467800	LOW	synonymous_variant	p.Ala217Ala	protein_coding	ppa018610m.g	KOG0143	KOG	Iron/ascorbate family oxidoreductases	O24648	M5XPK6	EMJ27456	AT1G15550.1	Symbols: GA4, ATGA3OX1, GA3OX1 | gibberellin 3-oxidase 1 | chr1:5344569-5346078 REVERSE LENGTH=358
Pp01	55.278	15.66	1	*******	36584494	C	G	Prupe.1G467700	MODIFIER	downstream_gene_variant	.	protein_coding
Pp01	55.278	15.66	1	*******	36584494	C	G	Prupe.1G467900	MODIFIER	downstream_gene_variant	.	protein_coding	ppa010150m.g	PTHR16441	PANTHER	FIDIPIDINE	Q54CV3	M5XZ98	EMJ24610	AT4G32560.2	Symbols: | paramyosin-related | chr4:15713866-15716035 FORWARD LENGTH=306
Pp01	55.278	15.66	1	*******	36584546	C	A	Prupe.1G417900	MODIFIER	intron_variant	.	protein_coding	ppa018502m.g				Q9M2Y6	M5XS98	EMJ28799	AT5G65810.1	Symbols: | unknown protein; BEST Arabidopsis thaliana protein match is: unknown protein (TAIR:AT3G49720.2); Has 30201 Blast hits to 17322 proteins in 780 species: Archae - 12; Bacteria - 1396; Metazoa - 17338; Fungi - 3422; Plants - 5037; Viruses - 0; Other Eukaryotes - 2996 (source: NCBI BLink). | chr5:26337833-26339144 REVERSE LENGTH=258
Pp01	55.278	15.66	1	*******	36584546	C	T	Prupe.1G468200	LOW	synonymous_variant	p.Lys51Lys	protein_coding	ppa026800m.g	KOG0143	KOG	Iron/ascorbate family oxidoreductases	Q945B6	M5XBF9	EMJ22796	AT1G52820.1	Symbols: | 2-oxoglutarate (2OG) and Fe(II)-dependent oxygenase superfamily protein | chr1:19669216-19670321 FORWARD LENGTH=317
Pp01	55.278	15.66	1	*******	36584546	C	T	Prupe.1G468100	MODIFIER	upstream_gene_variant	.	protein_coding	ppa024900m.g	KOG0143	KOG	Iron/ascorbate family oxidoreductases	Q945B6	M5XJ06	EMJ25924	AT1G52800.1	Symbols: | 2-oxoglutarate (2OG) and Fe(II)-dependent oxygenase superfamily protein | chr1:19664044-19665362 FORWARD LENGTH=314
Pp01	55.278	15.66	1	*******	36584546	C	T	Prupe.1G468300	MODIFIER	downstream_gene_variant	.	protein_coding	ppa017916m.g	GO:0055114	GO	oxidation-reduction process	Q9ZTA3	M5Y9S3	EMJ28845	AT1G52820.1	Symbols: | 2-oxoglutarate (2OG) and Fe(II)-dependent oxygenase superfamily protein | chr1:19669216-19670321 FORWARD LENGTH=317
Pp01	55.278	15.66	1	*******	36584794	C	A	Prupe.1G418000	MODIFIER	upstream_gene_variant	.	protein_coding	ppa010627m.g	PTHR25040	PANTHER	FAMILY NOT NAMED	n/a	M5Y356	EMJ28753	AT4G07990.1	Symbols: | Chaperone DnaJ-domain superfamily protein | chr4:4825650-4828937 REVERSE LENGTH=230
Pp01	55.278	15.66	1	*******	36584794	A	G	Prupe.1G468200	LOW	synonymous_variant	p.Tyr49Tyr	protein_coding	ppa026800m.g	KOG0143	KOG	Iron/ascorbate family oxidoreductases	Q945B6	M5XBF9	EMJ22796	AT1G52820.1	Symbols: | 2-oxoglutarate (2OG) and Fe(II)-dependent oxygenase superfamily protein | chr1:19669216-19670321 FORWARD LENGTH=317
Pp01	55.278	15.66	1	*******	36584794	A	G	Prupe.1G468100	MODIFIER	upstream_gene_variant	.	protein_coding	ppa024900m.g	KOG0143	KOG	Iron/ascorbate family oxidoreductases	Q945B6	M5XJ06	EMJ25924	AT1G52800.1	Symbols: | 2-oxoglutarate (2OG) and Fe(II)-dependent oxygenase superfamily protein | chr1:19664044-19665362 FORWARD LENGTH=314
Pp01	55.278	15.66	1	*******	36584794	A	G	Prupe.1G468300	MODIFIER	downstream_gene_variant	.	protein_coding	ppa017916m.g	GO:0055114	GO	oxidation-reduction process	Q9ZTA3	M5Y9S3	EMJ28845	AT1G52820.1	Symbols: | 2-oxoglutarate (2OG) and Fe(II)-dependent oxygenase superfamily protein | chr1:19669216-19670321 FORWARD LENGTH=317
Pp01	55.278	15.66	1	*******	36584819	C	A	Prupe.1G418100	MODIFIER	downstream_gene_variant	.	protein_coding	ppa003991m.g	PTHR10835	PANTHER	SQUALENE MONOOXYGENASE	O48651	M5XPS8	EMJ23533	AT1G58440.1	Symbols: XF1, SQE1 | FAD/NAD(P)-binding oxidoreductase family protein | chr1:21714094-21717246 REVERSE LENGTH=531
Pp01	55.278	15.66	1	*******	36584819	T	C	Prupe.1G468200	MODERATE	missense_variant	p.Arg34Gly	protein_coding	ppa026800m.g	KOG0143	KOG	Iron/ascorbate family oxidoreductases	Q945B6	M5XBF9	EMJ22796	AT1G52820.1	Symbols: | 2-oxoglutarate (2OG) and Fe(II)-dependent oxygenase superfamily protein | chr1:19669216-19670321 FORWARD LENGTH=317
Pp01	55.278	15.66	1	*******	36584819	T	C	Prupe.1G468100	MODIFIER	upstream_gene_variant	.	protein_coding	ppa024900m.g	KOG0143	KOG	Iron/ascorbate family oxidoreductases	Q945B6	M5XJ06	EMJ25924	AT1G52800.1	Symbols: | 2-oxoglutarate (2OG) and Fe(II)-dependent oxygenase superfamily protein | chr1:19664044-19665362 FORWARD LENGTH=314
Pp01	55.278	15.66	1	*******	36584819	T	C	Prupe.1G468300	MODIFIER	downstream_gene_variant	.	protein_coding	ppa017916m.g	GO:0055114	GO	oxidation-reduction process	Q9ZTA3	M5Y9S3	EMJ28845	AT1G52820.1	Symbols: | 2-oxoglutarate (2OG) and Fe(II)-dependent oxygenase superfamily protein | chr1:19669216-19670321 FORWARD LENGTH=317
Pp01	55.278	15.66	1	*******	36590428	C	A	Prupe.1G417900	MODIFIER	intron_variant	.	protein_coding	ppa018502m.g				Q9M2Y6	M5XS98	EMJ28799	AT5G65810.1	Symbols: | unknown protein; BEST Arabidopsis thaliana protein match is: unknown protein (TAIR:AT3G49720.2); Has 30201 Blast hits to 17322 proteins in 780 species: Archae - 12; Bacteria - 1396; Metazoa - 17338; Fungi - 3422; Plants - 5037; Viruses - 0; Other Eukaryotes - 2996 (source: NCBI BLink). | chr5:26337833-26339144 REVERSE LENGTH=258
Pp01	55.278	15.66	1	*******	36590428	A	T	Prupe.1G468200	MODIFIER	upstream_gene_variant	.	protein_coding	ppa026800m.g	KOG0143	KOG	Iron/ascorbate family oxidoreductases	Q945B6	M5XBF9	EMJ22796	AT1G52820.1	Symbols: | 2-oxoglutarate (2OG) and Fe(II)-dependent oxygenase superfamily protein | chr1:19669216-19670321 FORWARD LENGTH=317
Pp01	55.278	15.66	1	*******	36590454	A	T	Prupe.1G418000	MODIFIER	upstream_gene_variant	.	protein_coding	ppa010627m.g	PTHR25040	PANTHER	FAMILY NOT NAMED	n/a	M5Y356	EMJ28753	AT4G07990.1	Symbols: | Chaperone DnaJ-domain superfamily protein | chr4:4825650-4828937 REVERSE LENGTH=230
Pp01	55.278	15.66	1	*******	36590454	A	T	Prupe.1G468300	MODIFIER	downstream_gene_variant	.	protein_coding	ppa017916m.g	GO:0055114	GO	oxidation-reduction process	Q9ZTA3	M5Y9S3	EMJ28845	AT1G52820.1	Symbols: | 2-oxoglutarate (2OG) and Fe(II)-dependent oxygenase superfamily protein | chr1:19669216-19670321 FORWARD LENGTH=317
Pp01	55.278	15.66	1	*******	36590470	A	T	Prupe.1G418100	MODIFIER	downstream_gene_variant	.	protein_coding	ppa003991m.g	PTHR10835	PANTHER	SQUALENE MONOOXYGENASE	O48651	M5XPS8	EMJ23533	AT1G58440.1	Symbols: XF1, SQE1 | FAD/NAD(P)-binding oxidoreductase family protein | chr1:21714094-21717246 REVERSE LENGTH=531
Pp01	55.278	15.66	1	*******	36590470	A	T	Prupe.1G468200-Prupe.1G468300	MODIFIER	intergenic_region	.	.
Pp01	55.278	15.66	1	*******	36598254	A	T	Prupe.1G417900	MODIFIER	intron_variant	.	protein_coding	ppa018502m.g				Q9M2Y6	M5XS98	EMJ28799	AT5G65810.1	Symbols: | unknown protein; BEST Arabidopsis thaliana protein match is: unknown protein (TAIR:AT3G49720.2); Has 30201 Blast hits to 17322 proteins in 780 species: Archae - 12; Bacteria - 1396; Metazoa - 17338; Fungi - 3422; Plants - 5037; Viruses - 0; Other Eukaryotes - 2996 (source: NCBI BLink). | chr5:26337833-26339144 REVERSE LENGTH=258
Pp01	55.278	15.66	1	*******	36598254	T	G	Prupe.1G468200	MODIFIER	upstream_gene_variant	.	protein_coding	ppa026800m.g	KOG0143	KOG	Iron/ascorbate family oxidoreductases	Q945B6	M5XBF9	EMJ22796	AT1G52820.1	Symbols: | 2-oxoglutarate (2OG) and Fe(II)-dependent oxygenase superfamily protein | chr1:19669216-19670321 FORWARD LENGTH=317
Pp01	55.278	15.66	1	*******	36598254	T	G	Prupe.1G468300	MODIFIER	downstream_gene_variant	.	protein_coding	ppa017916m.g	GO:0055114	GO	oxidation-reduction process	Q9ZTA3	M5Y9S3	EMJ28845	AT1G52820.1	Symbols: | 2-oxoglutarate (2OG) and Fe(II)-dependent oxygenase superfamily protein | chr1:19669216-19670321 FORWARD LENGTH=317
Pp01	55.278	15.66	1	*******	36598254	T	G	Prupe.1G468200-Prupe.1G468300	MODIFIER	intergenic_region	.	.
Pp01	55.278	15.66	1	*******	36598345	G	A	Prupe.1G418100	LOW	synonymous_variant	p.Ser524Ser	protein_coding	ppa003991m.g	PTHR10835	PANTHER	SQUALENE MONOOXYGENASE	O48651	M5XPS8	EMJ23533	AT1G58440.1	Symbols: XF1, SQE1 | FAD/NAD(P)-binding oxidoreductase family protein | chr1:21714094-21717246 REVERSE LENGTH=531
Pp01	55.278	15.66	1	*******	36598345	G	A	Prupe.1G468200	MODIFIER	upstream_gene_variant	.	protein_coding	ppa026800m.g	KOG0143	KOG	Iron/ascorbate family oxidoreductases	Q945B6	M5XBF9	EMJ22796	AT1G52820.1	Symbols: | 2-oxoglutarate (2OG) and Fe(II)-dependent oxygenase superfamily protein | chr1:19669216-19670321 FORWARD LENGTH=317
Pp01	55.278	15.66	1	*******	36598345	G	A	Prupe.1G468300	MODIFIER	downstream_gene_variant	.	protein_coding	ppa017916m.g	GO:0055114	GO	oxidation-reduction process	Q9ZTA3	M5Y9S3	EMJ28845	AT1G52820.1	Symbols: | 2-oxoglutarate (2OG) and Fe(II)-dependent oxygenase superfamily protein | chr1:19669216-19670321 FORWARD LENGTH=317
Pp01	55.278	15.66	1	*******	36600048	G	A	Prupe.1G418100	MODIFIER	3_prime_UTR_variant	.	protein_coding	ppa003991m.g	PTHR10835	PANTHER	SQUALENE MONOOXYGENASE	O48651	M5XPS8	EMJ23533	AT1G58440.1	Symbols: XF1, SQE1 | FAD/NAD(P)-binding oxidoreductase family protein | chr1:21714094-21717246 REVERSE LENGTH=531
Pp01	55.278	15.66	1	*******	36600048	G	A	Prupe.1G468200-Prupe.1G468300	MODIFIER	intergenic_region	.	.
Pp01	55.278	15.66	1	*******	36600048	G	A	Prupe.1G468300	MODIFIER	3_prime_UTR_variant	.	protein_coding	ppa017916m.g	GO:0055114	GO	oxidation-reduction process	Q9ZTA3	M5Y9S3	EMJ28845	AT1G52820.1	Symbols: | 2-oxoglutarate (2OG) and Fe(II)-dependent oxygenase superfamily protein | chr1:19669216-19670321 FORWARD LENGTH=317
Pp01	55.278	15.66	1	*******	36600048	G	A	Prupe.1G468200	MODIFIER	upstream_gene_variant	.	protein_coding	ppa026800m.g	KOG0143	KOG	Iron/ascorbate family oxidoreductases	Q945B6	M5XBF9	EMJ22796	AT1G52820.1	Symbols: | 2-oxoglutarate (2OG) and Fe(II)-dependent oxygenase superfamily protein | chr1:19669216-19670321 FORWARD LENGTH=317
Pp01	55.278	15.66	1	*******	36600612	G	A	Prupe.1G417900	MODIFIER	upstream_gene_variant	.	protein_coding	ppa018502m.g				Q9M2Y6	M5XS98	EMJ28799	AT5G65810.1	Symbols: | unknown protein; BEST Arabidopsis thaliana protein match is: unknown protein (TAIR:AT3G49720.2); Has 30201 Blast hits to 17322 proteins in 780 species: Archae - 12; Bacteria - 1396; Metazoa - 17338; Fungi - 3422; Plants - 5037; Viruses - 0; Other Eukaryotes - 2996 (source: NCBI BLink). | chr5:26337833-26339144 REVERSE LENGTH=258
Pp01	55.278	15.66	1	*******	36600612	G	A	Prupe.1G468400	MODIFIER	downstream_gene_variant	.	protein_coding	ppa001131m.g	KOG0266	KOG	WD40 repeat-containing protein	Q9FUY2	M5XM00	EMJ26521	AT4G32551.1	Symbols: LUG, RON2 | LisH dimerisation motif;WD40/YVTN repeat-like-containing domain | chr4:15707863-15713359 FORWARD LENGTH=931
Pp01	55.278	15.66	1	*******	36600612	A	G	Prupe.1G468300	MODIFIER	3_prime_UTR_variant	.	protein_coding	ppa017916m.g	GO:0055114	GO	oxidation-reduction process	Q9ZTA3	M5Y9S3	EMJ28845	AT1G52820.1	Symbols: | 2-oxoglutarate (2OG) and Fe(II)-dependent oxygenase superfamily protein | chr1:19669216-19670321 FORWARD LENGTH=317
Pp01	55.278	15.66	1	*******	36600612	A	G	Prupe.1G468200	MODIFIER	upstream_gene_variant	.	protein_coding	ppa026800m.g	KOG0143	KOG	Iron/ascorbate family oxidoreductases	Q945B6	M5XBF9	EMJ22796	AT1G52820.1	Symbols: | 2-oxoglutarate (2OG) and Fe(II)-dependent oxygenase superfamily protein | chr1:19669216-19670321 FORWARD LENGTH=317
Pp01	55.278	15.66	1	*******	36600636	G	A	Prupe.1G418000	MODIFIER	downstream_gene_variant	.	protein_coding	ppa010627m.g	PTHR25040	PANTHER	FAMILY NOT NAMED	n/a	M5Y356	EMJ28753	AT4G07990.1	Symbols: | Chaperone DnaJ-domain superfamily protein | chr4:4825650-4828937 REVERSE LENGTH=230
Pp01	55.278	15.66	1	*******	36600636	A	G	Prupe.1G468400	MODIFIER	downstream_gene_variant	.	protein_coding	ppa001131m.g	KOG0266	KOG	WD40 repeat-containing protein	Q9FUY2	M5XM00	EMJ26521	AT4G32551.1	Symbols: LUG, RON2 | LisH dimerisation motif;WD40/YVTN repeat-like-containing domain | chr4:15707863-15713359 FORWARD LENGTH=931
Pp01	55.278	15.66	1	*******	36600636	T	G	Prupe.1G468800	MODIFIER	upstream_gene_variant	.	protein_coding
Pp01	55.278	15.66	1	*******	36600636	T	G	Prupe.1G468800-Prupe.1G468900	MODIFIER	intergenic_region	.	.
Pp01	55.278	15.66	1	*******	36604451	C	T	Prupe.1G418400	LOW	synonymous_variant	p.Ser399Ser	protein_coding	ppa002209m.g	PTHR32044	PANTHER	FAMILY NOT NAMED	Q9ZQB9	M5Y1Q4	EMJ28183	AT4G07960.1	Symbols: ATCSLC12, CSLC12 | Cellulose-synthase-like C12 | chr4:4802628-4805114 REVERSE LENGTH=699
Pp01	55.278	15.66	1	*******	36604451	C	T	Prupe.1G471000	LOW	synonymous_variant	p.Pro151Pro	protein_coding	ppa011688m.g				n/a	M5XGS6	EMJ24681	AT2G25625.1	Symbols: | unknown protein; FUNCTIONS IN: molecular_function unknown; INVOLVED IN: biological_process unknown; LOCATED IN: chloroplast; EXPRESSED IN: 10 plant structures; EXPRESSED DURING: LP.06 six leaves visible, LP.04 four leaves visible, 4 anthesis, petal differentiation and expansion stage; Has 24 Blast hits to 24 proteins in 9 species: Archae - 0; Bacteria - 0; Metazoa - 0; Fungi - 0; Plant…
Pp01	55.278	15.66	1	*******	36604451	C	T	Prupe.1G471100	MODIFIER	upstream_gene_variant	.	protein_coding	ppa007285m.g	PTHR13832:SF252	PANTHER	0	Q9SLA1	M5XSG5	EMJ24498	AT2G25620.1	Symbols: AtDBP1, DBP1 | DNA-binding protein phosphatase 1 | chr2:10903154-10904978 REVERSE LENGTH=392
Pp01	55.278	15.66	1	*******	36604451	C	T	Prupe.1G471000	MODIFIER	intron_variant	.	protein_coding	ppa011688m.g				n/a	M5XGS6	EMJ24681	AT2G25625.1	Symbols: | unknown protein; FUNCTIONS IN: molecular_function unknown; INVOLVED IN: biological_process unknown; LOCATED IN: chloroplast; EXPRESSED IN: 10 plant structures; EXPRESSED DURING: LP.06 six leaves visible, LP.04 four leaves visible, 4 anthesis, petal differentiation and expansion stage; Has 24 Blast hits to 24 proteins in 9 species: Archae - 0; Bacteria - 0; Metazoa - 0; Fungi - 0; Plant…
Pp01	55.278	15.66	1	*******	36622586	C	T	Prupe.1G418500	MODIFIER	downstream_gene_variant	.	protein_coding	ppa007762m.g	PF00010	PFAM	Helix-loop-helix DNA-binding domain	Q6NKN9	M5XPC8	XP_004290997	AT1G10120.1	Symbols: | basic helix-loop-helix (bHLH) DNA-binding superfamily protein | chr1:3304228-3305984 REVERSE LENGTH=366
Pp01	55.278	15.66	1	*******	36622586	T	C	Prupe.1G471000	LOW	synonymous_variant	p.Lys142Lys	protein_coding	ppa011688m.g				n/a	M5XGS6	EMJ24681	AT2G25625.1	Symbols: | unknown protein; FUNCTIONS IN: molecular_function unknown; INVOLVED IN: biological_process unknown; LOCATED IN: chloroplast; EXPRESSED IN: 10 plant structures; EXPRESSED DURING: LP.06 six leaves visible, LP.04 four leaves visible, 4 anthesis, petal differentiation and expansion stage; Has 24 Blast hits to 24 proteins in 9 species: Archae - 0; Bacteria - 0; Metazoa - 0; Fungi - 0; Plant…
Pp01	55.278	15.66	1	*******	36632533	G	T	Prupe.1G418500	MODIFIER	downstream_gene_variant	.	protein_coding	ppa007762m.g	PF00010	PFAM	Helix-loop-helix DNA-binding domain	Q6NKN9	M5XPC8	XP_004290997	AT1G10120.1	Symbols: | basic helix-loop-helix (bHLH) DNA-binding superfamily protein | chr1:3304228-3305984 REVERSE LENGTH=366
Pp01	55.278	15.66	1	*******	36632533	T	C	Prupe.1G471100	MODIFIER	upstream_gene_variant	.	protein_coding	ppa007285m.g	PTHR13832:SF252	PANTHER	0	Q9SLA1	M5XSG5	EMJ24498	AT2G25620.1	Symbols: AtDBP1, DBP1 | DNA-binding protein phosphatase 1 | chr2:10903154-10904978 REVERSE LENGTH=392
Pp01	55.278	15.66	1	*******	36632533	T	C	Prupe.1G471000	MODIFIER	intron_variant	.	protein_coding	ppa011688m.g				n/a	M5XGS6	EMJ24681	AT2G25625.1	Symbols: | unknown protein; FUNCTIONS IN: molecular_function unknown; INVOLVED IN: biological_process unknown; LOCATED IN: chloroplast; EXPRESSED IN: 10 plant structures; EXPRESSED DURING: LP.06 six leaves visible, LP.04 four leaves visible, 4 anthesis, petal differentiation and expansion stage; Has 24 Blast hits to 24 proteins in 9 species: Archae - 0; Bacteria - 0; Metazoa - 0; Fungi - 0; Plant…
Pp01	55.278	15.66	1	*******	36632568	G	T	Prupe.1G418400	MODIFIER	intron_variant	.	protein_coding	ppa002209m.g	PTHR32044	PANTHER	FAMILY NOT NAMED	Q9ZQB9	M5Y1Q4	EMJ28183	AT4G07960.1	Symbols: ATCSLC12, CSLC12 | Cellulose-synthase-like C12 | chr4:4802628-4805114 REVERSE LENGTH=699
Pp01	55.278	15.66	1	*******	36632568	A	T	Prupe.1G471400	MODERATE	missense_variant	p.Ser504Thr	protein_coding	ppa000234m.g	GO:0016020	GO	membrane	Q76CU2	M5Y1X8	EMJ28283	AT1G15520.1	Symbols: PDR12, ATPDR12, ABCG40, ATABCG40 | pleiotropic drug resistance 12 | chr1:5331993-5338175 REVERSE LENGTH=1423
Pp01	55.278	15.66	1	*******	36632568	C	T	Prupe.1G471400	MODERATE	missense_variant	p.Met503Ile	protein_coding	ppa000234m.g	GO:0016020	GO	membrane	Q76CU2	M5Y1X8	EMJ28283	AT1G15520.1	Symbols: PDR12, ATPDR12, ABCG40, ATABCG40 | pleiotropic drug resistance 12 | chr1:5331993-5338175 REVERSE LENGTH=1423
Pp01	55.278	15.66	1	*******	36632581	T	C	Prupe.1G418500	MODIFIER	downstream_gene_variant	.	protein_coding	ppa007762m.g	PF00010	PFAM	Helix-loop-helix DNA-binding domain	Q6NKN9	M5XPC8	XP_004290997	AT1G10120.1	Symbols: | basic helix-loop-helix (bHLH) DNA-binding superfamily protein | chr1:3304228-3305984 REVERSE LENGTH=366
Pp01	55.278	15.66	1	*******	36632581	A	T	Prupe.1G471400	MODIFIER	intron_variant	.	protein_coding	ppa000234m.g	GO:0016020	GO	membrane	Q76CU2	M5Y1X8	EMJ28283	AT1G15520.1	Symbols: PDR12, ATPDR12, ABCG40, ATABCG40 | pleiotropic drug resistance 12 | chr1:5331993-5338175 REVERSE LENGTH=1423
Pp01	55.278	15.66	1	*******	36632581	G	C	Prupe.1G471400	MODIFIER	intron_variant	.	protein_coding	ppa000234m.g	GO:0016020	GO	membrane	Q76CU2	M5Y1X8	EMJ28283	AT1G15520.1	Symbols: PDR12, ATPDR12, ABCG40, ATABCG40 | pleiotropic drug resistance 12 | chr1:5331993-5338175 REVERSE LENGTH=1423
Pp01	55.278	15.66	1	*******	36632600	T	C	Prupe.1G418400	MODIFIER	intron_variant	.	protein_coding	ppa002209m.g	PTHR32044	PANTHER	FAMILY NOT NAMED	Q9ZQB9	M5Y1Q4	EMJ28183	AT4G07960.1	Symbols: ATCSLC12, CSLC12 | Cellulose-synthase-like C12 | chr4:4802628-4805114 REVERSE LENGTH=699
Pp01	55.278	15.66	1	*******	36632600	A	G	Prupe.1G471400	LOW	synonymous_variant	p.Leu115Leu	protein_coding	ppa000234m.g	GO:0016020	GO	membrane	Q76CU2	M5Y1X8	EMJ28283	AT1G15520.1	Symbols: PDR12, ATPDR12, ABCG40, ATABCG40 | pleiotropic drug resistance 12 | chr1:5331993-5338175 REVERSE LENGTH=1423
Pp01	55.278	15.66	1	*******	36632600	T	C	Prupe.1G471700	MODERATE	missense_variant	p.Asp415Gly	protein_coding	ppa006231m.g	PF01494	PFAM	FAD binding domain	Q3S4B7	M5XQE0	EMJ23753	AT5G11330.1	Symbols: | FAD/NAD(P)-binding oxidoreductase family protein | chr5:3617342-3618861 REVERSE LENGTH=408
Pp01	55.278	15.66	1	*******	36633401	T	G	Prupe.1G419000	LOW	synonymous_variant	p.Pro415Pro	protein_coding	ppa019623m.g	GO:0005524	GO	ATP binding	Q6AWY3	M5XR27	EMJ28384	AT2G22840.1	Symbols: AtGRF1, GRF1 | growth-regulating factor 1 | chr2:9728841-9731141 FORWARD LENGTH=530
Pp01	55.278	15.66	1	*******	36633401	T	C	Prupe.1G471500	MODIFIER	upstream_gene_variant	.	protein_coding	ppa014744m.g	PTHR31642	PANTHER	FAMILY NOT NAMED	Q9LIS1	M5XGV8	EMJ25184	AT4G29250.1	Symbols: | HXXXD-type acyl-transferase family protein | chr4:14420713-14422177 FORWARD LENGTH=460
Pp01	55.278	15.66	1	*******	36633401	T	C	Prupe.1G471800	MODIFIER	upstream_gene_variant	.	protein_coding	ppa012597m.g	PTHR23091:SF179	PANTHER	0	Q6GP53	M5XZR8	EMJ24820	AT5G11340.1	Symbols: | Acyl-CoA N-acyltransferases (NAT) superfamily protein | chr5:3619226-3621068 FORWARD LENGTH=164
Pp01	55.278	15.66	1	*******	36633401	T	C	Prupe.1G471600	MODIFIER	downstream_gene_variant	.	protein_coding	ppa012193m.g	3.6.3.14	EC	H(+)-transporting two-sector ATPase.	O14046	M5XT54	EMJ28726	AT4G32530.1	Symbols: | ATPase, F0/V0 complex, subunit C protein | chr4:15693399-15694958 REVERSE LENGTH=180
Pp01	55.278	15.66	1	*******	36633401	T	C	Prupe.1G471900	MODIFIER	downstream_gene_variant	.	protein_coding	ppa015477m.g				n/a	M5XH49	EMJ25279	AT2G25605.1	Symbols: | unknown protein; FUNCTIONS IN: molecular_function unknown; INVOLVED IN: biological_process unknown; LOCATED IN: chloroplast; Has 75 Blast hits to 75 proteins in 20 species: Archae - 2; Bacteria - 4; Metazoa - 0; Fungi - 0; Plants - 36; Viruses - 0; Other Eukaryotes - 33 (source: NCBI BLink). | chr2:10899541-10900875 FORWARD LENGTH=200
Pp01	55.278	15.66	1	*******	36635954	T	G	Prupe.1G419000	LOW	synonymous_variant	p.Pro281Pro	protein_coding	ppa019623m.g	GO:0005524	GO	ATP binding	Q6AWY3	M5XR27	EMJ28384	AT2G22840.1	Symbols: AtGRF1, GRF1 | growth-regulating factor 1 | chr2:9728841-9731141 FORWARD LENGTH=530
Pp01	55.278	15.66	1	*******	36635954	G	A	Prupe.1G471700	LOW	synonymous_variant	p.Leu409Leu	protein_coding	ppa006231m.g	PF01494	PFAM	FAD binding domain	Q3S4B7	M5XQE0	EMJ23753	AT5G11330.1	Symbols: | FAD/NAD(P)-binding oxidoreductase family protein | chr5:3617342-3618861 REVERSE LENGTH=408
Pp01	55.278	15.66	1	*******	36635954	G	A	Prupe.1G471500	MODIFIER	upstream_gene_variant	.	protein_coding	ppa014744m.g	PTHR31642	PANTHER	FAMILY NOT NAMED	Q9LIS1	M5XGV8	EMJ25184	AT4G29250.1	Symbols: | HXXXD-type acyl-transferase family protein | chr4:14420713-14422177 FORWARD LENGTH=460
Pp01	55.278	15.66	1	*******	36635964	T	G	Prupe.1G419100	MODIFIER	upstream_gene_variant	.	protein_coding
Pp01	55.278	15.66	1	*******	36635964	G	A	Prupe.1G471800	MODIFIER	upstream_gene_variant	.	protein_coding	ppa012597m.g	PTHR23091:SF179	PANTHER	0	Q6GP53	M5XZR8	EMJ24820	AT5G11340.1	Symbols: | Acyl-CoA N-acyltransferases (NAT) superfamily protein | chr5:3619226-3621068 FORWARD LENGTH=164
Pp01	55.278	15.66	1	*******	36635964	G	A	Prupe.1G471600	MODIFIER	downstream_gene_variant	.	protein_coding	ppa012193m.g	3.6.3.14	EC	H(+)-transporting two-sector ATPase.	O14046	M5XT54	EMJ28726	AT4G32530.1	Symbols: | ATPase, F0/V0 complex, subunit C protein | chr4:15693399-15694958 REVERSE LENGTH=180
Pp01	55.278	15.66	1	*******	36637258	T	G	Prupe.1G419200	MODIFIER	upstream_gene_variant	.	protein_coding	ppa022556m.g				n/a	M5XVG4	EMJ25663	n/a	n/a
Pp01	55.278	15.66	1	*******	36637258	G	A	Prupe.1G471900	MODIFIER	downstream_gene_variant	.	protein_coding	ppa015477m.g				n/a	M5XH49	EMJ25279	AT2G25605.1	Symbols: | unknown protein; FUNCTIONS IN: molecular_function unknown; INVOLVED IN: biological_process unknown; LOCATED IN: chloroplast; Has 75 Blast hits to 75 proteins in 20 species: Archae - 2; Bacteria - 4; Metazoa - 0; Fungi - 0; Plants - 36; Viruses - 0; Other Eukaryotes - 33 (source: NCBI BLink). | chr2:10899541-10900875 FORWARD LENGTH=200
Pp01	55.278	15.66	1	*******	36637258	A	T	Prupe.1G471700	MODERATE	missense_variant	p.His406Gln	protein_coding	ppa006231m.g	PF01494	PFAM	FAD binding domain	Q3S4B7	M5XQE0	EMJ23753	AT5G11330.1	Symbols: | FAD/NAD(P)-binding oxidoreductase family protein | chr5:3617342-3618861 REVERSE LENGTH=408
Pp01	55.278	15.66	1	*******	36637258	A	T	Prupe.1G471500	MODIFIER	upstream_gene_variant	.	protein_coding	ppa014744m.g	PTHR31642	PANTHER	FAMILY NOT NAMED	Q9LIS1	M5XGV8	EMJ25184	AT4G29250.1	Symbols: | HXXXD-type acyl-transferase family protein | chr4:14420713-14422177 FORWARD LENGTH=460
Pp01	55.278	15.66	1	*******	36637287	C	A	Prupe.1G419000	LOW	synonymous_variant	p.Leu462Leu	protein_coding	ppa019623m.g	GO:0005524	GO	ATP binding	Q6AWY3	M5XR27	EMJ28384	AT2G22840.1	Symbols: AtGRF1, GRF1 | growth-regulating factor 1 | chr2:9728841-9731141 FORWARD LENGTH=530
Pp01	55.278	15.66	1	*******	36637287	A	T	Prupe.1G471800	MODIFIER	upstream_gene_variant	.	protein_coding	ppa012597m.g	PTHR23091:SF179	PANTHER	0	Q6GP53	M5XZR8	EMJ24820	AT5G11340.1	Symbols: | Acyl-CoA N-acyltransferases (NAT) superfamily protein | chr5:3619226-3621068 FORWARD LENGTH=164
Pp01	55.278	15.66	1	*******	36637287	A	T	Prupe.1G471600	MODIFIER	downstream_gene_variant	.	protein_coding	ppa012193m.g	3.6.3.14	EC	H(+)-transporting two-sector ATPase.	O14046	M5XT54	EMJ28726	AT4G32530.1	Symbols: | ATPase, F0/V0 complex, subunit C protein | chr4:15693399-15694958 REVERSE LENGTH=180
Pp01	55.278	15.66	1	*******	36637287	A	T	Prupe.1G471900	MODIFIER	downstream_gene_variant	.	protein_coding	ppa015477m.g				n/a	M5XH49	EMJ25279	AT2G25605.1	Symbols: | unknown protein; FUNCTIONS IN: molecular_function unknown; INVOLVED IN: biological_process unknown; LOCATED IN: chloroplast; Has 75 Blast hits to 75 proteins in 20 species: Archae - 2; Bacteria - 4; Metazoa - 0; Fungi - 0; Plants - 36; Viruses - 0; Other Eukaryotes - 33 (source: NCBI BLink). | chr2:10899541-10900875 FORWARD LENGTH=200
Pp01	55.278	15.66	1	*******	36671352	C	A	Prupe.1G419000	LOW	synonymous_variant	p.Leu328Leu	protein_coding	ppa019623m.g	GO:0005524	GO	ATP binding	Q6AWY3	M5XR27	EMJ28384	AT2G22840.1	Symbols: AtGRF1, GRF1 | growth-regulating factor 1 | chr2:9728841-9731141 FORWARD LENGTH=530
Pp01	55.278	15.66	1	*******	36671352	G	A	Prupe.1G471700	LOW	synonymous_variant	p.Leu356Leu	protein_coding	ppa006231m.g	PF01494	PFAM	FAD binding domain	Q3S4B7	M5XQE0	EMJ23753	AT5G11330.1	Symbols: | FAD/NAD(P)-binding oxidoreductase family protein | chr5:3617342-3618861 REVERSE LENGTH=408
Pp01	55.278	15.66	1	*******	36688236	C	A	Prupe.1G419100	MODIFIER	upstream_gene_variant	.	protein_coding
Pp01	55.278	15.66	1	*******	36688236	G	A	Prupe.1G471500	MODIFIER	upstream_gene_variant	.	protein_coding	ppa014744m.g	PTHR31642	PANTHER	FAMILY NOT NAMED	Q9LIS1	M5XGV8	EMJ25184	AT4G29250.1	Symbols: | HXXXD-type acyl-transferase family protein | chr4:14420713-14422177 FORWARD LENGTH=460
Pp01	55.278	15.66	1	*******	36688236	G	A	Prupe.1G471800	MODIFIER	upstream_gene_variant	.	protein_coding	ppa012597m.g	PTHR23091:SF179	PANTHER	0	Q6GP53	M5XZR8	EMJ24820	AT5G11340.1	Symbols: | Acyl-CoA N-acyltransferases (NAT) superfamily protein | chr5:3619226-3621068 FORWARD LENGTH=164
Pp01	55.278	15.66	1	*******	36707826	C	A	Prupe.1G419200	MODIFIER	upstream_gene_variant	.	protein_coding	ppa022556m.g				n/a	M5XVG4	EMJ25663	n/a	n/a
Pp01	55.278	15.66	1	*******	36707827	T	C	Prupe.1G419000	LOW	synonymous_variant	p.Pro466Pro	protein_coding	ppa019623m.g	GO:0005524	GO	ATP binding	Q6AWY3	M5XR27	EMJ28384	AT2G22840.1	Symbols: AtGRF1, GRF1 | growth-regulating factor 1 | chr2:9728841-9731141 FORWARD LENGTH=530
Pp01	55.278	15.66	1	*******	36707957	T	C	Prupe.1G419000	LOW	synonymous_variant	p.Pro332Pro	protein_coding	ppa019623m.g	GO:0005524	GO	ATP binding	Q6AWY3	M5XR27	EMJ28384	AT2G22840.1	Symbols: AtGRF1, GRF1 | growth-regulating factor 1 | chr2:9728841-9731141 FORWARD LENGTH=530
Pp01	55.278	15.66	1	*******	36718082	T	C	Prupe.1G419100	MODIFIER	upstream_gene_variant	.	protein_coding
Pp01	55.278	15.66	1	*******	36718082	G	A	Prupe.1G471600	MODIFIER	downstream_gene_variant	.	protein_coding	ppa012193m.g	3.6.3.14	EC	H(+)-transporting two-sector ATPase.	O14046	M5XT54	EMJ28726	AT4G32530.1	Symbols: | ATPase, F0/V0 complex, subunit C protein | chr4:15693399-15694958 REVERSE LENGTH=180
Pp01	55.278	15.66	1	*******	36718087	T	C	Prupe.1G419200	MODIFIER	upstream_gene_variant	.	protein_coding	ppa022556m.g				n/a	M5XVG4	EMJ25663	n/a	n/a
Pp01	55.278	15.66	1	*******	36718087	G	A	Prupe.1G471900	MODIFIER	downstream_gene_variant	.	protein_coding	ppa015477m.g				n/a	M5XH49	EMJ25279	AT2G25605.1	Symbols: | unknown protein; FUNCTIONS IN: molecular_function unknown; INVOLVED IN: biological_process unknown; LOCATED IN: chloroplast; Has 75 Blast hits to 75 proteins in 20 species: Archae - 2; Bacteria - 4; Metazoa - 0; Fungi - 0; Plants - 36; Viruses - 0; Other Eukaryotes - 33 (source: NCBI BLink). | chr2:10899541-10900875 FORWARD LENGTH=200
Pp01	55.278	15.66	1	*******	36718112	G	T	Prupe.1G419000	LOW	synonymous_variant	p.Arg471Arg	protein_coding	ppa019623m.g	GO:0005524	GO	ATP binding	Q6AWY3	M5XR27	EMJ28384	AT2G22840.1	Symbols: AtGRF1, GRF1 | growth-regulating factor 1 | chr2:9728841-9731141 FORWARD LENGTH=530
Pp01	55.278	15.66	1	*******	36718112	A	G	Prupe.1G471700	MODERATE	missense_variant	p.Val349Ala	protein_coding	ppa006231m.g	PF01494	PFAM	FAD binding domain	Q3S4B7	M5XQE0	EMJ23753	AT5G11330.1	Symbols: | FAD/NAD(P)-binding oxidoreductase family protein | chr5:3617342-3618861 REVERSE LENGTH=408
Pp01	55.278	15.66	1	*******	36718489	G	T	Prupe.1G419000	LOW	synonymous_variant	p.Arg337Arg	protein_coding	ppa019623m.g	GO:0005524	GO	ATP binding	Q6AWY3	M5XR27	EMJ28384	AT2G22840.1	Symbols: AtGRF1, GRF1 | growth-regulating factor 1 | chr2:9728841-9731141 FORWARD LENGTH=530
Pp01	55.278	15.66	1	*******	36718547	G	T	Prupe.1G419100	MODIFIER	upstream_gene_variant	.	protein_coding
Pp01	55.278	15.66	1	*******	36766286	G	T	Prupe.1G419200	MODIFIER	upstream_gene_variant	.	protein_coding	ppa022556m.g				n/a	M5XVG4	EMJ25663	n/a	n/a
Pp01	55.278	15.66	1	*******	36766286	A	G	Prupe.1G471500	MODIFIER	upstream_gene_variant	.	protein_coding	ppa014744m.g	PTHR31642	PANTHER	FAMILY NOT NAMED	Q9LIS1	M5XGV8	EMJ25184	AT4G29250.1	Symbols: | HXXXD-type acyl-transferase family protein | chr4:14420713-14422177 FORWARD LENGTH=460
Pp01	55.278	15.66	1	*******	36766584	G	A	Prupe.1G420200	LOW	synonymous_variant	p.Asn199Asn	protein_coding	ppa006867m.g	PTHR21477:SF12	PANTHER	0	Q9SY57	M5XFI2	EMJ24221	AT1G10150.1	Symbols: | Carbohydrate-binding protein | chr1:3326160-3327404 FORWARD LENGTH=414
Pp01	55.278	15.66	1	*******	36766584	A	G	Prupe.1G471800	MODIFIER	upstream_gene_variant	.	protein_coding	ppa012597m.g	PTHR23091:SF179	PANTHER	0	Q6GP53	M5XZR8	EMJ24820	AT5G11340.1	Symbols: | Acyl-CoA N-acyltransferases (NAT) superfamily protein | chr5:3619226-3621068 FORWARD LENGTH=164
Pp01	55.278	15.66	1	*******	36774318	G	A	Prupe.1G420100	MODIFIER	upstream_gene_variant	.	protein_coding
Pp01	55.278	15.66	1	*******	36774318	A	G	Prupe.1G471600	MODIFIER	downstream_gene_variant	.	protein_coding	ppa012193m.g	3.6.3.14	EC	H(+)-transporting two-sector ATPase.	O14046	M5XT54	EMJ28726	AT4G32530.1	Symbols: | ATPase, F0/V0 complex, subunit C protein | chr4:15693399-15694958 REVERSE LENGTH=180
Pp01	55.278	15.66	1	*******	36774318	A	G	Prupe.1G471900	MODIFIER	downstream_gene_variant	.	protein_coding	ppa015477m.g				n/a	M5XH49	EMJ25279	AT2G25605.1	Symbols: | unknown protein; FUNCTIONS IN: molecular_function unknown; INVOLVED IN: biological_process unknown; LOCATED IN: chloroplast; Has 75 Blast hits to 75 proteins in 20 species: Archae - 2; Bacteria - 4; Metazoa - 0; Fungi - 0; Plants - 36; Viruses - 0; Other Eukaryotes - 33 (source: NCBI BLink). | chr2:10899541-10900875 FORWARD LENGTH=200
Pp01	55.278	15.66	1	*******	36774318	C	G	Prupe.1G471700	MODERATE	missense_variant	p.Val327Leu	protein_coding	ppa006231m.g	PF01494	PFAM	FAD binding domain	Q3S4B7	M5XQE0	EMJ23753	AT5G11330.1	Symbols: | FAD/NAD(P)-binding oxidoreductase family protein | chr5:3617342-3618861 REVERSE LENGTH=408
Pp01	55.278	15.66	1	*******	36774318	C	G	Prupe.1G471500	MODIFIER	upstream_gene_variant	.	protein_coding	ppa014744m.g	PTHR31642	PANTHER	FAMILY NOT NAMED	Q9LIS1	M5XGV8	EMJ25184	AT4G29250.1	Symbols: | HXXXD-type acyl-transferase family protein | chr4:14420713-14422177 FORWARD LENGTH=460
Pp01	55.278	15.66	1	*******	36774339	G	A	Prupe.1G420000	MODIFIER	downstream_gene_variant	.	protein_coding	ppa022582m.g	GO:0008083	GO	growth factor activity	n/a	M5XJI1	EMJ26074	AT3G49780.1	Symbols: ATPSK4, ATPSK3 (FORMER SYMBOL), PSK4 | phytosulfokine 4 precursor | chr3:18465750-18466254 FORWARD LENGTH=79
Pp01	55.278	15.66	1	*******	36774339	C	G	Prupe.1G471800	MODIFIER	upstream_gene_variant	.	protein_coding	ppa012597m.g	PTHR23091:SF179	PANTHER	0	Q6GP53	M5XZR8	EMJ24820	AT5G11340.1	Symbols: | Acyl-CoA N-acyltransferases (NAT) superfamily protein | chr5:3619226-3621068 FORWARD LENGTH=164
Pp01	55.278	15.66	1	*******	36774339	C	G	Prupe.1G471600	MODIFIER	downstream_gene_variant	.	protein_coding	ppa012193m.g	3.6.3.14	EC	H(+)-transporting two-sector ATPase.	O14046	M5XT54	EMJ28726	AT4G32530.1	Symbols: | ATPase, F0/V0 complex, subunit C protein | chr4:15693399-15694958 REVERSE LENGTH=180
Pp01	55.278	15.66	1	*******	36774339	C	G	Prupe.1G471900	MODIFIER	downstream_gene_variant	.	protein_coding	ppa015477m.g				n/a	M5XH49	EMJ25279	AT2G25605.1	Symbols: | unknown protein; FUNCTIONS IN: molecular_function unknown; INVOLVED IN: biological_process unknown; LOCATED IN: chloroplast; Has 75 Blast hits to 75 proteins in 20 species: Archae - 2; Bacteria - 4; Metazoa - 0; Fungi - 0; Plants - 36; Viruses - 0; Other Eukaryotes - 33 (source: NCBI BLink). | chr2:10899541-10900875 FORWARD LENGTH=200
Pp01	55.278	15.66	1	*******	36774360	G	A	Prupe.1G420300	MODIFIER	downstream_gene_variant	.	protein_coding		PTHR31568	PANTHER	FAMILY NOT NAMED
Pp01	55.278	15.66	1	*******	36774360	G	A	Prupe.1G472600	LOW	splice_region_variant&intron_variant	.	protein_coding	ppa019987m.g	GO:0016020	GO	membrane	Q38998	M5XWY3	EMJ26228	AT2G26650.1	Symbols: AKT1, ATAKT1, KT1 | K+ transporter 1 | chr2:11331965-11336444 REVERSE LENGTH=857
Pp01	55.278	15.66	1	*******	36774360	G	A	Prupe.1G472700	MODIFIER	upstream_gene_variant	.	protein_coding	ppa013437m.g	PTHR12022	PANTHER	UBIQUINOL-CYTOCHROME C REDUCTASE COMPLEX 14 KD PROTEIN	F4JWS8	M5XM87	EMJ27029	AT5G25450.1	Symbols: | Cytochrome bd ubiquinol oxidase, 14kDa subunit | chr5:8857036-8857849 FORWARD LENGTH=122
Pp01	55.278	15.66	1	*******	36774360	G	A	Prupe.1G472500	MODIFIER	downstream_gene_variant	.	protein_coding	ppa021289m.g	GO:0016020	GO	membrane	Q9XI23	M5Y6F9	EMJ27515	AT1G15460.1	Symbols: ATBOR4, BOR4 | HCO3- transporter family | chr1:5310196-5313376 REVERSE LENGTH=683
Pp01	55.278	15.66	1	*******	36774393	G	A	Prupe.1G420400	MODIFIER	downstream_gene_variant	.	protein_coding	ppa006680m.g	PTHR31923	PANTHER	FAMILY NOT NAMED	n/a	M5XXU1	EMJ24040	AT1G10720.1	Symbols: | BSD domain-containing protein | chr1:3562964-3564446 FORWARD LENGTH=429
Pp01	55.278	15.66	1	*******	36774393	A	G	Prupe.1G472700	MODIFIER	upstream_gene_variant	.	protein_coding	ppa013437m.g	PTHR12022	PANTHER	UBIQUINOL-CYTOCHROME C REDUCTASE COMPLEX 14 KD PROTEIN	F4JWS8	M5XM87	EMJ27029	AT5G25450.1	Symbols: | Cytochrome bd ubiquinol oxidase, 14kDa subunit | chr5:8857036-8857849 FORWARD LENGTH=122
Pp01	55.278	15.66	1	*******	36774393	A	G	Prupe.1G472500	MODIFIER	downstream_gene_variant	.	protein_coding	ppa021289m.g	GO:0016020	GO	membrane	Q9XI23	M5Y6F9	EMJ27515	AT1G15460.1	Symbols: ATBOR4, BOR4 | HCO3- transporter family | chr1:5310196-5313376 REVERSE LENGTH=683
Pp01	55.278	15.66	1	*******	36774393	A	G	Prupe.1G472600	MODIFIER	intron_variant	.	protein_coding	ppa019987m.g	GO:0016020	GO	membrane	Q38998	M5XWY3	EMJ26228	AT2G26650.1	Symbols: AKT1, ATAKT1, KT1 | K+ transporter 1 | chr2:11331965-11336444 REVERSE LENGTH=857
Pp01	55.278	15.66	1	*******	36785536	T	C	Prupe.1G420500	MODERATE	missense_variant	p.Asn226Asp	protein_coding	ppa005536m.g	PTHR22849:SF6	PANTHER	0	Q058P4	M5XLL0	EMJ26962	AT3G49810.1	Symbols: | ARM repeat superfamily protein | chr3:18474936-18476282 REVERSE LENGTH=448
Pp01	55.278	15.66	1	*******	36785536	T	A	Prupe.1G472700	MODIFIER	upstream_gene_variant	.	protein_coding	ppa013437m.g	PTHR12022	PANTHER	UBIQUINOL-CYTOCHROME C REDUCTASE COMPLEX 14 KD PROTEIN	F4JWS8	M5XM87	EMJ27029	AT5G25450.1	Symbols: | Cytochrome bd ubiquinol oxidase, 14kDa subunit | chr5:8857036-8857849 FORWARD LENGTH=122
Pp01	55.278	15.66	1	*******	36785536	T	A	Prupe.1G472500	MODIFIER	downstream_gene_variant	.	protein_coding	ppa021289m.g	GO:0016020	GO	membrane	Q9XI23	M5Y6F9	EMJ27515	AT1G15460.1	Symbols: ATBOR4, BOR4 | HCO3- transporter family | chr1:5310196-5313376 REVERSE LENGTH=683
Pp01	55.278	15.66	1	*******	36851878	T	C	Prupe.1G420400	MODIFIER	upstream_gene_variant	.	protein_coding	ppa006680m.g	PTHR31923	PANTHER	FAMILY NOT NAMED	n/a	M5XXU1	EMJ24040	AT1G10720.1	Symbols: | BSD domain-containing protein | chr1:3562964-3564446 FORWARD LENGTH=429
Pp01	55.278	15.66	1	*******	36851878	T	A	Prupe.1G472600	MODIFIER	intron_variant	.	protein_coding	ppa019987m.g	GO:0016020	GO	membrane	Q38998	M5XWY3	EMJ26228	AT2G26650.1	Symbols: AKT1, ATAKT1, KT1 | K+ transporter 1 | chr2:11331965-11336444 REVERSE LENGTH=857
Pp01	55.278	15.66	1	*******	36851878	T	C	Prupe.1G473300	MODERATE	missense_variant	p.Phe815Ser	protein_coding	ppa001326m.g	GO:0003755	GO	peptidyl-prolyl cis-trans isomerase activity	P21569	M5XXM5	EMJ26493	AT4G32420.3	Symbols: | Cyclophilin-like peptidyl-prolyl cis-trans isomerase family protein | chr4:15647550-15652103 REVERSE LENGTH=837
Pp01	55.278	15.66	1	*******	36851940	T	C	Prupe.1G420600	MODIFIER	downstream_gene_variant	.	protein_coding	ppa014196m.g				n/a	M5Y0C5	EMJ25080	n/a	n/a
Pp01	55.278	15.66	1	*******	36851940	T	C	Prupe.1G473400	MODIFIER	upstream_gene_variant	.	protein_coding	ppa012436m.g	KOG3352	KOG	Cytochrome c oxidase	Q9SSB8	M5XF93	EMJ24792	AT1G80230.1	Symbols: | Rubredoxin-like superfamily protein | chr1:30169784-30170999 REVERSE LENGTH=171
Pp01	55.278	15.66	1	*******	36851940	T	C	Prupe.1G473500	MODIFIER	upstream_gene_variant	.	protein_coding	ppa009071m.g				n/a	M5XEK4	EMJ24364	n/a	n/a
Pp01	55.278	15.66	1	*******	36931284	T	C	Prupe.1G420700	MODIFIER	downstream_gene_variant	.	protein_coding	ppa015352m.g	PF02450	PFAM	Lecithin:cholesterol acyltransferase	Q9FZI8	M5XGL4	EMJ25267	AT1G27480.1	Symbols: | alpha/beta-Hydrolases superfamily protein | chr1:9544607-9546168 FORWARD LENGTH=432
Pp01	55.278	15.66	1	*******	36931708	C	A	Prupe.1G420500	MODIFIER	upstream_gene_variant	.	protein_coding	ppa005536m.g	PTHR22849:SF6	PANTHER	0	Q058P4	M5XLL0	EMJ26962	AT3G49810.1	Symbols: | ARM repeat superfamily protein | chr3:18474936-18476282 REVERSE LENGTH=448
Pp01	55.278	15.66	1	*******	36931708	G	A	Prupe.1G473300	LOW	synonymous_variant	p.Ser832Ser	protein_coding	ppa001326m.g	GO:0003755	GO	peptidyl-prolyl cis-trans isomerase activity	P21569	M5XXM5	EMJ26493	AT4G32420.3	Symbols: | Cyclophilin-like peptidyl-prolyl cis-trans isomerase family protein | chr4:15647550-15652103 REVERSE LENGTH=837
Pp01	55.278	15.66	1	*******	36931712	C	A	Prupe.1G420600	MODIFIER	upstream_gene_variant	.	protein_coding	ppa014196m.g				n/a	M5Y0C5	EMJ25080	n/a	n/a
Pp01	55.278	15.66	1	*******	36931712	G	A	Prupe.1G473400	MODIFIER	upstream_gene_variant	.	protein_coding	ppa012436m.g	KOG3352	KOG	Cytochrome c oxidase	Q9SSB8	M5XF93	EMJ24792	AT1G80230.1	Symbols: | Rubredoxin-like superfamily protein | chr1:30169784-30170999 REVERSE LENGTH=171
Pp01	55.278	15.66	1	*******	36931731	C	A	Prupe.1G420800	MODIFIER	upstream_gene_variant	.	protein_coding	ppa012471m.g				n/a	M5XZP9	EMJ24795	AT1G58420.1	Symbols: | Uncharacterised conserved protein UCP031279 | chr1:21707407-21707946 FORWARD LENGTH=179
Pp01	55.278	15.66	1	*******	36931731	G	A	Prupe.1G473500	MODIFIER	upstream_gene_variant	.	protein_coding	ppa009071m.g				n/a	M5XEK4	EMJ24364	n/a	n/a
Pp01	55.278	15.66	1	*******	36931736	C	A	Prupe.1G420700	MODIFIER	downstream_gene_variant	.	protein_coding	ppa015352m.g	PF02450	PFAM	Lecithin:cholesterol acyltransferase	Q9FZI8	M5XGL4	EMJ25267	AT1G27480.1	Symbols: | alpha/beta-Hydrolases superfamily protein | chr1:9544607-9546168 FORWARD LENGTH=432
Pp01	55.278	15.66	1	*******	36931736	C	T	Prupe.1G473400	LOW	synonymous_variant	p.Thr151Thr	protein_coding	ppa012436m.g	KOG3352	KOG	Cytochrome c oxidase	Q9SSB8	M5XF93	EMJ24792	AT1G80230.1	Symbols: | Rubredoxin-like superfamily protein | chr1:30169784-30170999 REVERSE LENGTH=171
Pp01	55.278	15.66	1	*******	36931741	C	A	Prupe.1G420600-Prupe.1G420700	MODIFIER	intergenic_region	.	.
Pp01	55.278	15.66	1	*******	36931741	C	T	Prupe.1G473500	MODIFIER	upstream_gene_variant	.	protein_coding	ppa009071m.g				n/a	M5XEK4	EMJ24364	n/a	n/a
Pp01	55.278	15.66	1	*******	36966371	T	A	Prupe.1G420700	MODIFIER	3_prime_UTR_variant	.	protein_coding	ppa015352m.g	PF02450	PFAM	Lecithin:cholesterol acyltransferase	Q9FZI8	M5XGL4	EMJ25267	AT1G27480.1	Symbols: | alpha/beta-Hydrolases superfamily protein | chr1:9544607-9546168 FORWARD LENGTH=432
Pp01	55.278	15.66	1	*******	36966434	T	A	Prupe.1G420500	MODIFIER	upstream_gene_variant	.	protein_coding	ppa005536m.g	PTHR22849:SF6	PANTHER	0	Q058P4	M5XLL0	EMJ26962	AT3G49810.1	Symbols: | ARM repeat superfamily protein | chr3:18474936-18476282 REVERSE LENGTH=448
Pp01	55.278	15.66	1	*******	36966435	T	A	Prupe.1G420600	MODIFIER	upstream_gene_variant	.	protein_coding	ppa014196m.g				n/a	M5Y0C5	EMJ25080	n/a	n/a
Pp01	55.278	15.66	1	*******	37011437	T	A	Prupe.1G420800	MODIFIER	upstream_gene_variant	.	protein_coding	ppa012471m.g				n/a	M5XZP9	EMJ24795	AT1G58420.1	Symbols: | Uncharacterised conserved protein UCP031279 | chr1:21707407-21707946 FORWARD LENGTH=179
Pp01	55.278	15.66	1	*******	37011437	C	T	Prupe.1G473600	MODIFIER	upstream_gene_variant	.	protein_coding	ppa027111m.g	GO:0008519	GO	ammonium transmembrane transporter activity	Q84KJ6	M5Y958	EMJ28575	AT2G38290.1	Symbols: ATAMT2, AMT2;1, AMT2 | ammonium transporter 2 | chr2:16039672-16042291 REVERSE LENGTH=475
Pp01	55.278	15.66	1	*******	37011437	C	T	Prupe.1G473300	MODIFIER	downstream_gene_variant	.	protein_coding	ppa001326m.g	GO:0003755	GO	peptidyl-prolyl cis-trans isomerase activity	P21569	M5XXM5	EMJ26493	AT4G32420.3	Symbols: | Cyclophilin-like peptidyl-prolyl cis-trans isomerase family protein | chr4:15647550-15652103 REVERSE LENGTH=837
Pp01	55.278	15.66	1	*******	37011494	T	A	Prupe.1G420700	MODIFIER	3_prime_UTR_variant	.	protein_coding	ppa015352m.g	PF02450	PFAM	Lecithin:cholesterol acyltransferase	Q9FZI8	M5XGL4	EMJ25267	AT1G27480.1	Symbols: | alpha/beta-Hydrolases superfamily protein | chr1:9544607-9546168 FORWARD LENGTH=432
Pp01	55.278	15.66	1	*******	37011494	A	T	Prupe.1G473400	MODIFIER	3_prime_UTR_variant	.	protein_coding	ppa012436m.g	KOG3352	KOG	Cytochrome c oxidase	Q9SSB8	M5XF93	EMJ24792	AT1G80230.1	Symbols: | Rubredoxin-like superfamily protein | chr1:30169784-30170999 REVERSE LENGTH=171
Pp01	55.278	15.66	1	*******	37011494	A	T	Prupe.1G473500	MODIFIER	upstream_gene_variant	.	protein_coding	ppa009071m.g				n/a	M5XEK4	EMJ24364	n/a	n/a
Pp01	55.278	15.66	1	*******	37011500	T	A	Prupe.1G420500	MODIFIER	upstream_gene_variant	.	protein_coding	ppa005536m.g	PTHR22849:SF6	PANTHER	0	Q058P4	M5XLL0	EMJ26962	AT3G49810.1	Symbols: | ARM repeat superfamily protein | chr3:18474936-18476282 REVERSE LENGTH=448
Pp01	55.278	15.66	1	*******	37011500	A	T	Prupe.1G473600	MODIFIER	upstream_gene_variant	.	protein_coding	ppa027111m.g	GO:0008519	GO	ammonium transmembrane transporter activity	Q84KJ6	M5Y958	EMJ28575	AT2G38290.1	Symbols: ATAMT2, AMT2;1, AMT2 | ammonium transporter 2 | chr2:16039672-16042291 REVERSE LENGTH=475
Pp01	55.278	15.66	1	*******	37011500	A	T	Prupe.1G473300	MODIFIER	downstream_gene_variant	.	protein_coding	ppa001326m.g	GO:0003755	GO	peptidyl-prolyl cis-trans isomerase activity	P21569	M5XXM5	EMJ26493	AT4G32420.3	Symbols: | Cyclophilin-like peptidyl-prolyl cis-trans isomerase family protein | chr4:15647550-15652103 REVERSE LENGTH=837
Pp01	55.278	15.66	1	*******	37011504	T	A	Prupe.1G420600	MODIFIER	upstream_gene_variant	.	protein_coding	ppa014196m.g				n/a	M5Y0C5	EMJ25080	n/a	n/a
Pp01	55.278	15.66	1	*******	37011504	C	T	Prupe.1G473400	MODIFIER	3_prime_UTR_variant	.	protein_coding	ppa012436m.g	KOG3352	KOG	Cytochrome c oxidase	Q9SSB8	M5XF93	EMJ24792	AT1G80230.1	Symbols: | Rubredoxin-like superfamily protein | chr1:30169784-30170999 REVERSE LENGTH=171
Pp01	55.278	15.66	1	*******	37011504	C	T	Prupe.1G473500	MODIFIER	upstream_gene_variant	.	protein_coding	ppa009071m.g				n/a	M5XEK4	EMJ24364	n/a	n/a
Pp01	55.278	15.66	1	*******	37018032	T	A	Prupe.1G420800	MODIFIER	upstream_gene_variant	.	protein_coding	ppa012471m.g				n/a	M5XZP9	EMJ24795	AT1G58420.1	Symbols: | Uncharacterised conserved protein UCP031279 | chr1:21707407-21707946 FORWARD LENGTH=179
Pp01	55.278	15.66	1	*******	37018032	C	T	Prupe.1G473600	MODIFIER	upstream_gene_variant	.	protein_coding	ppa027111m.g	GO:0008519	GO	ammonium transmembrane transporter activity	Q84KJ6	M5Y958	EMJ28575	AT2G38290.1	Symbols: ATAMT2, AMT2;1, AMT2 | ammonium transporter 2 | chr2:16039672-16042291 REVERSE LENGTH=475
Pp01	55.278	15.66	1	*******	37018032	C	T	Prupe.1G473300	MODIFIER	downstream_gene_variant	.	protein_coding	ppa001326m.g	GO:0003755	GO	peptidyl-prolyl cis-trans isomerase activity	P21569	M5XXM5	EMJ26493	AT4G32420.3	Symbols: | Cyclophilin-like peptidyl-prolyl cis-trans isomerase family protein | chr4:15647550-15652103 REVERSE LENGTH=837
Pp01	55.278	15.66	1	*******	37018032	G	A	Prupe.1G475300	MODERATE	missense_variant	p.Arg97Lys	protein_coding		PTHR31236	PANTHER	FAMILY NOT NAMED	Q08298	M5XDK2	EMJ23521	AT5G25610.1	Symbols: RD22, ATRD22 | BURP domain-containing protein | chr5:8914498-8916684 REVERSE LENGTH=392
Pp01	55.278	15.66	1	*******	37018032	G	A	Prupe.1G475200	MODIFIER	downstream_gene_variant	.	protein_coding	ppa019992m.g	PTHR31236	PANTHER	FAMILY NOT NAMED	Q08298	M5XPN0	EMJ27471	AT5G25610.1	Symbols: RD22, ATRD22 | BURP domain-containing protein | chr5:8914498-8916684 REVERSE LENGTH=392
Pp01	55.278	15.66	1	*******	37018095	T	A	Prupe.1G420700	MODIFIER	3_prime_UTR_variant	.	protein_coding	ppa015352m.g	PF02450	PFAM	Lecithin:cholesterol acyltransferase	Q9FZI8	M5XGL4	EMJ25267	AT1G27480.1	Symbols: | alpha/beta-Hydrolases superfamily protein | chr1:9544607-9546168 FORWARD LENGTH=432
Pp01	55.278	15.66	1	*******	37018095	G	A	Prupe.1G475300	MODIFIER	intron_variant	.	protein_coding		PTHR31236	PANTHER	FAMILY NOT NAMED	Q08298	M5XDK2	EMJ23521	AT5G25610.1	Symbols: RD22, ATRD22 | BURP domain-containing protein | chr5:8914498-8916684 REVERSE LENGTH=392
Pp01	55.278	15.66	1	*******	37018095	G	T	Prupe.1G475300	MODERATE	missense_variant	p.Lys99Asn	protein_coding		PTHR31236	PANTHER	FAMILY NOT NAMED	Q08298	M5XDK2	EMJ23521	AT5G25610.1	Symbols: RD22, ATRD22 | BURP domain-containing protein | chr5:8914498-8916684 REVERSE LENGTH=392
Pp01	55.278	15.66	1	*******	37018095	G	T	Prupe.1G475200	MODIFIER	downstream_gene_variant	.	protein_coding	ppa019992m.g	PTHR31236	PANTHER	FAMILY NOT NAMED	Q08298	M5XPN0	EMJ27471	AT5G25610.1	Symbols: RD22, ATRD22 | BURP domain-containing protein | chr5:8914498-8916684 REVERSE LENGTH=392
Pp01	55.278	15.66	1	*******	37018096	T	A	Prupe.1G420500	MODIFIER	upstream_gene_variant	.	protein_coding	ppa005536m.g	PTHR22849:SF6	PANTHER	0	Q058P4	M5XLL0	EMJ26962	AT3G49810.1	Symbols: | ARM repeat superfamily protein | chr3:18474936-18476282 REVERSE LENGTH=448
Pp01	55.278	15.66	1	*******	37018096	G	T	Prupe.1G475300	MODIFIER	intron_variant	.	protein_coding		PTHR31236	PANTHER	FAMILY NOT NAMED	Q08298	M5XDK2	EMJ23521	AT5G25610.1	Symbols: RD22, ATRD22 | BURP domain-containing protein | chr5:8914498-8916684 REVERSE LENGTH=392
Pp01	55.278	15.66	1	*******	37018096	T	G	Prupe.1G476600	MODERATE	missense_variant	p.Lys51Gln	protein_coding	ppa022670m.g	PTHR31549:SF0	PANTHER	SUBFAMILY NOT NAMED	Q9SD53	M5XQ01	EMJ27601	AT4G31980.1	Symbols: | unknown protein; CONTAINS InterPro DOMAIN/s: Protein of unknown function DUF247, plant (InterPro:IPR004158), Protein of unknown function DUF862, eukaryotic (InterPro:IPR008580); BEST Arabidopsis thaliana protein match is: Plant protein of unknown function (DUF247) (TAIR:AT5G11290.1); Has 1967 Blast hits to 1844 proteins in 183 species: Archae - 0; Bacteria - 6; Metazoa - 223; Fungi - 8…
Pp01	55.278	15.66	1	*******	37018096	G	A	Prupe.1G478800	LOW	synonymous_variant	p.His347His	protein_coding	ppa006954m.g	PTHR24089	PANTHER	FAMILY NOT NAMED	Q9SUV1	M5XFL0	EMJ24251	AT4G32400.1	Symbols: EMB104, SHS1, EMB42, ATBT1 | Mitochondrial substrate carrier family protein | chr4:15638686-15640238 FORWARD LENGTH=392
Pp01	55.278	15.66	1	*******	37018216	T	A	Prupe.1G420600	MODIFIER	upstream_gene_variant	.	protein_coding	ppa014196m.g				n/a	M5Y0C5	EMJ25080	n/a	n/a
Pp01	55.278	15.66	1	*******	37018216	G	A	Prupe.1G478900	MODIFIER	upstream_gene_variant	.	protein_coding
Pp01	55.278	15.66	1	*******	37018216	G	A	Prupe.1G478600	MODIFIER	downstream_gene_variant	.	protein_coding	ppa000611m.g	GO:0016020	GO	membrane	O48946	M5X9L1	EMJ22782	AT4G32410.1	Symbols: CESA1, RSW1, AtCESA1 | cellulose synthase 1 | chr4:15641009-15646388 REVERSE LENGTH=1081
Pp01	55.278	15.66	1	*******	37018220	T	A	Prupe.1G420800	MODIFIER	upstream_gene_variant	.	protein_coding	ppa012471m.g				n/a	M5XZP9	EMJ24795	AT1G58420.1	Symbols: | Uncharacterised conserved protein UCP031279 | chr1:21707407-21707946 FORWARD LENGTH=179
Pp01	55.278	15.66	1	*******	37018220	G	A	Prupe.1G478700	MODIFIER	downstream_gene_variant	.	protein_coding		PF01918	PFAM	Alba	O22969	M5XNG0	EMJ27031	AT2G34160.1	Symbols: | Alba DNA/RNA-binding protein | chr2:14426283-14427220 FORWARD LENGTH=130
Pp01	55.278	15.66	1	*******	37018220	A	G	Prupe.1G478800	LOW	synonymous_variant	p.Ser311Ser	protein_coding	ppa006954m.g	PTHR24089	PANTHER	FAMILY NOT NAMED	Q9SUV1	M5XFL0	EMJ24251	AT4G32400.1	Symbols: EMB104, SHS1, EMB42, ATBT1 | Mitochondrial substrate carrier family protein | chr4:15638686-15640238 FORWARD LENGTH=392
Pp01	55.278	15.66	1	*******	37043347	T	A	Prupe.1G420700	MODIFIER	3_prime_UTR_variant	.	protein_coding	ppa015352m.g	PF02450	PFAM	Lecithin:cholesterol acyltransferase	Q9FZI8	M5XGL4	EMJ25267	AT1G27480.1	Symbols: | alpha/beta-Hydrolases superfamily protein | chr1:9544607-9546168 FORWARD LENGTH=432
Pp01	55.278	15.66	1	*******	37043347	A	G	Prupe.1G478900	MODIFIER	upstream_gene_variant	.	protein_coding
Pp01	55.278	15.66	1	*******	37043347	A	G	Prupe.1G478600	MODIFIER	downstream_gene_variant	.	protein_coding	ppa000611m.g	GO:0016020	GO	membrane	O48946	M5X9L1	EMJ22782	AT4G32410.1	Symbols: CESA1, RSW1, AtCESA1 | cellulose synthase 1 | chr4:15641009-15646388 REVERSE LENGTH=1081
Pp01	55.278	15.66	1	*******	37043347	A	G	Prupe.1G478700	MODIFIER	downstream_gene_variant	.	protein_coding		PF01918	PFAM	Alba	O22969	M5XNG0	EMJ27031	AT2G34160.1	Symbols: | Alba DNA/RNA-binding protein | chr2:14426283-14427220 FORWARD LENGTH=130
Pp01	55.278	15.66	1	*******	37043698	T	A	Prupe.1G420500	MODIFIER	upstream_gene_variant	.	protein_coding	ppa005536m.g	PTHR22849:SF6	PANTHER	0	Q058P4	M5XLL0	EMJ26962	AT3G49810.1	Symbols: | ARM repeat superfamily protein | chr3:18474936-18476282 REVERSE LENGTH=448
Pp01	55.278	15.66	1	*******	37043698	C	T	Prupe.1G478800	LOW	synonymous_variant	p.Ala284Ala	protein_coding	ppa006954m.g	PTHR24089	PANTHER	FAMILY NOT NAMED	Q9SUV1	M5XFL0	EMJ24251	AT4G32400.1	Symbols: EMB104, SHS1, EMB42, ATBT1 | Mitochondrial substrate carrier family protein | chr4:15638686-15640238 FORWARD LENGTH=392
Pp01	55.278	15.66	1	*******	37043698	C	T	Prupe.1G478900	MODIFIER	upstream_gene_variant	.	protein_coding
Pp01	55.278	15.66	1	*******	37043698	C	T	Prupe.1G478600	MODIFIER	downstream_gene_variant	.	protein_coding	ppa000611m.g	GO:0016020	GO	membrane	O48946	M5X9L1	EMJ22782	AT4G32410.1	Symbols: CESA1, RSW1, AtCESA1 | cellulose synthase 1 | chr4:15641009-15646388 REVERSE LENGTH=1081
Pp01	55.278	15.66	1	*******	37043728	T	A	Prupe.1G420600	MODIFIER	upstream_gene_variant	.	protein_coding	ppa014196m.g				n/a	M5Y0C5	EMJ25080	n/a	n/a
Pp01	55.278	15.66	1	*******	37043728	C	T	Prupe.1G478700	MODIFIER	downstream_gene_variant	.	protein_coding		PF01918	PFAM	Alba	O22969	M5XNG0	EMJ27031	AT2G34160.1	Symbols: | Alba DNA/RNA-binding protein | chr2:14426283-14427220 FORWARD LENGTH=130
Pp01	55.278	15.66	1	*******	37043728	C	T	Prupe.1G480100	MODERATE	missense_variant	p.Arg190Lys	protein_coding	ppa009018m.g	KOG1515	KOG	Arylacetamide deacetylase	Q9SX25	M5XS20	EMJ24343	AT1G68620.1	Symbols: | alpha/beta-Hydrolases superfamily protein | chr1:25766018-25767028 FORWARD LENGTH=336
Pp01	55.278	15.66	1	*******	37043728	C	T	Prupe.1G479900	MODIFIER	upstream_gene_variant	.	protein_coding	ppa006122m.g	GO:0005524	GO	ATP binding	Q9LFN6	M5XQ24	EMJ23636	AT5G11170.1	Symbols: | DEAD/DEAH box RNA helicase family protein | chr5:3553334-3556646 FORWARD LENGTH=427
Pp01	55.278	15.66	1	*******	37043763	T	A	Prupe.1G420800	MODIFIER	upstream_gene_variant	.	protein_coding	ppa012471m.g				n/a	M5XZP9	EMJ24795	AT1G58420.1	Symbols: | Uncharacterised conserved protein UCP031279 | chr1:21707407-21707946 FORWARD LENGTH=179
Pp01	55.278	15.66	1	*******	37043763	C	T	Prupe.1G480000	MODIFIER	downstream_gene_variant	.	protein_coding	ppa013281m.g				n/a	M5XMZ6	EMJ27309	AT3G47650.1	Symbols: | DnaJ/Hsp40 cysteine-rich domain superfamily protein | chr3:17569576-17570262 FORWARD LENGTH=136
Pp01	55.278	15.66	1	*******	37043763	C	T	Prupe.1G480200	MODIFIER	downstream_gene_variant	.	protein_coding	ppa009366m.g	KOG1161	KOG	Protein involved in vacuolar polyphosphate accumulation	Q8LBH4	M5XG34	EMJ24426	AT5G20150.1	Symbols: ATSPX1, SPX1 | SPX domain gene 1 | chr5:6802429-6803367 FORWARD LENGTH=256
Pp01	55.278	15.66	1	*******	37043763	C	T	Prupe.1G480100	LOW	synonymous_variant	p.Leu179Leu	protein_coding	ppa009018m.g	KOG1515	KOG	Arylacetamide deacetylase	Q9SX25	M5XS20	EMJ24343	AT1G68620.1	Symbols: | alpha/beta-Hydrolases superfamily protein | chr1:25766018-25767028 FORWARD LENGTH=336
Pp01	55.278	15.66	1	*******	37051465	A	T	Prupe.1G420700	MODIFIER	3_prime_UTR_variant	.	protein_coding	ppa015352m.g	PF02450	PFAM	Lecithin:cholesterol acyltransferase	Q9FZI8	M5XGL4	EMJ25267	AT1G27480.1	Symbols: | alpha/beta-Hydrolases superfamily protein | chr1:9544607-9546168 FORWARD LENGTH=432
Pp01	55.278	15.66	1	*******	37051465	C	T	Prupe.1G479900	MODIFIER	upstream_gene_variant	.	protein_coding	ppa006122m.g	GO:0005524	GO	ATP binding	Q9LFN6	M5XQ24	EMJ23636	AT5G11170.1	Symbols: | DEAD/DEAH box RNA helicase family protein | chr5:3553334-3556646 FORWARD LENGTH=427
Pp01	55.278	15.66	1	*******	37051465	C	T	Prupe.1G480000	MODIFIER	downstream_gene_variant	.	protein_coding	ppa013281m.g				n/a	M5XMZ6	EMJ27309	AT3G47650.1	Symbols: | DnaJ/Hsp40 cysteine-rich domain superfamily protein | chr3:17569576-17570262 FORWARD LENGTH=136
Pp01	55.278	15.66	1	*******	37051465	C	T	Prupe.1G480200	MODIFIER	downstream_gene_variant	.	protein_coding	ppa009366m.g	KOG1161	KOG	Protein involved in vacuolar polyphosphate accumulation	Q8LBH4	M5XG34	EMJ24426	AT5G20150.1	Symbols: ATSPX1, SPX1 | SPX domain gene 1 | chr5:6802429-6803367 FORWARD LENGTH=256
Pp01	55.278	15.66	1	*******	37051471	A	T	Prupe.1G420500	MODIFIER	upstream_gene_variant	.	protein_coding	ppa005536m.g	PTHR22849:SF6	PANTHER	0	Q058P4	M5XLL0	EMJ26962	AT3G49810.1	Symbols: | ARM repeat superfamily protein | chr3:18474936-18476282 REVERSE LENGTH=448
Pp01	55.278	15.66	1	*******	37051471	G	A	Prupe.1G480100	MODERATE	missense_variant	p.Arg168Trp	protein_coding	ppa009018m.g	KOG1515	KOG	Arylacetamide deacetylase	Q9SX25	M5XS20	EMJ24343	AT1G68620.1	Symbols: | alpha/beta-Hydrolases superfamily protein | chr1:25766018-25767028 FORWARD LENGTH=336
Pp01	55.278	15.66	1	*******	37051471	G	A	Prupe.1G479900	MODIFIER	upstream_gene_variant	.	protein_coding	ppa006122m.g	GO:0005524	GO	ATP binding	Q9LFN6	M5XQ24	EMJ23636	AT5G11170.1	Symbols: | DEAD/DEAH box RNA helicase family protein | chr5:3553334-3556646 FORWARD LENGTH=427
Pp01	55.278	15.66	1	*******	37051471	G	A	Prupe.1G480000	MODIFIER	downstream_gene_variant	.	protein_coding	ppa013281m.g				n/a	M5XMZ6	EMJ27309	AT3G47650.1	Symbols: | DnaJ/Hsp40 cysteine-rich domain superfamily protein | chr3:17569576-17570262 FORWARD LENGTH=136
Pp01	55.278	15.66	1	*******	37051490	A	T	Prupe.1G420600	MODIFIER	upstream_gene_variant	.	protein_coding	ppa014196m.g				n/a	M5Y0C5	EMJ25080	n/a	n/a
Pp01	55.278	15.66	1	*******	37051490	G	A	Prupe.1G480200	MODIFIER	downstream_gene_variant	.	protein_coding	ppa009366m.g	KOG1161	KOG	Protein involved in vacuolar polyphosphate accumulation	Q8LBH4	M5XG34	EMJ24426	AT5G20150.1	Symbols: ATSPX1, SPX1 | SPX domain gene 1 | chr5:6802429-6803367 FORWARD LENGTH=256
Pp01	55.278	15.66	1	*******	37051490	G	C	Prupe.1G480300	LOW	synonymous_variant	p.Gly898Gly	protein_coding	ppa000422m.g	PTHR23079	PANTHER	RNA-DEPENDENT RNA POLYMERASE	Q9SG02	M5XL37	EMJ26639	AT3G49500.1	Symbols: RDR6, SGS2, SDE1 | RNA-dependent RNA polymerase 6 | chr3:18349193-18353205 REVERSE LENGTH=1196
Pp01	55.278	15.66	1	*******	37051490	G	C	Prupe.1G480400	MODIFIER	downstream_gene_variant	.	protein_coding	ppa023908m.g	GO:0006355	GO	regulation of transcription	Q9LFN7	M5XID7	EMJ25719	AT5G11190.1	Symbols: SHN3 | Integrase-type DNA-binding superfamily protein | chr5:3564976-3566051 FORWARD LENGTH=189
Pp01	55.278	15.66	1	*******	37051507	A	T	Prupe.1G420800	MODIFIER	upstream_gene_variant	.	protein_coding	ppa012471m.g				n/a	M5XZP9	EMJ24795	AT1G58420.1	Symbols: | Uncharacterised conserved protein UCP031279 | chr1:21707407-21707946 FORWARD LENGTH=179
Pp01	55.278	15.66	1	*******	37051507	T	C	Prupe.1G480300	LOW	splice_region_variant&intron_variant	.	protein_coding	ppa000422m.g	PTHR23079	PANTHER	RNA-DEPENDENT RNA POLYMERASE	Q9SG02	M5XL37	EMJ26639	AT3G49500.1	Symbols: RDR6, SGS2, SDE1 | RNA-dependent RNA polymerase 6 | chr3:18349193-18353205 REVERSE LENGTH=1196
Pp01	55.278	15.66	1	*******	37051507	T	C	Prupe.1G480400	MODIFIER	downstream_gene_variant	.	protein_coding	ppa023908m.g	GO:0006355	GO	regulation of transcription	Q9LFN7	M5XID7	EMJ25719	AT5G11190.1	Symbols: SHN3 | Integrase-type DNA-binding superfamily protein | chr5:3564976-3566051 FORWARD LENGTH=189
Pp01	55.278	15.66	1	*******	37051507	T	A	Prupe.1G480400	MODIFIER	downstream_gene_variant	.	protein_coding	ppa023908m.g	GO:0006355	GO	regulation of transcription	Q9LFN7	M5XID7	EMJ25719	AT5G11190.1	Symbols: SHN3 | Integrase-type DNA-binding superfamily protein | chr5:3564976-3566051 FORWARD LENGTH=189
Pp01	55.278	15.66	1	*******	37051524	A	T	Prupe.1G420700	MODIFIER	3_prime_UTR_variant	.	protein_coding	ppa015352m.g	PF02450	PFAM	Lecithin:cholesterol acyltransferase	Q9FZI8	M5XGL4	EMJ25267	AT1G27480.1	Symbols: | alpha/beta-Hydrolases superfamily protein | chr1:9544607-9546168 FORWARD LENGTH=432
Pp01	55.278	15.66	1	*******	37051524	T	A	Prupe.1G480300	MODIFIER	intron_variant	.	protein_coding	ppa000422m.g	PTHR23079	PANTHER	RNA-DEPENDENT RNA POLYMERASE	Q9SG02	M5XL37	EMJ26639	AT3G49500.1	Symbols: RDR6, SGS2, SDE1 | RNA-dependent RNA polymerase 6 | chr3:18349193-18353205 REVERSE LENGTH=1196
Pp01	55.278	15.66	1	*******	37051524	T	A	Prupe.1G480400	MODIFIER	downstream_gene_variant	.	protein_coding	ppa023908m.g	GO:0006355	GO	regulation of transcription	Q9LFN7	M5XID7	EMJ25719	AT5G11190.1	Symbols: SHN3 | Integrase-type DNA-binding superfamily protein | chr5:3564976-3566051 FORWARD LENGTH=189
Pp01	55.278	15.66	1	*******	37051524	T	A	Prupe.1G480300	MODIFIER	intron_variant	.	protein_coding	ppa000422m.g	PTHR23079	PANTHER	RNA-DEPENDENT RNA POLYMERASE	Q9SG02	M5XL37	EMJ26639	AT3G49500.1	Symbols: RDR6, SGS2, SDE1 | RNA-dependent RNA polymerase 6 | chr3:18349193-18353205 REVERSE LENGTH=1196
Pp01	55.278	15.66	1	*******	37054725	A	T	Prupe.1G420500	MODIFIER	upstream_gene_variant	.	protein_coding	ppa005536m.g	PTHR22849:SF6	PANTHER	0	Q058P4	M5XLL0	EMJ26962	AT3G49810.1	Symbols: | ARM repeat superfamily protein | chr3:18474936-18476282 REVERSE LENGTH=448
Pp01	55.278	15.66	1	*******	37054725	C	T	Prupe.1G480400	MODIFIER	3_prime_UTR_variant	.	protein_coding	ppa023908m.g	GO:0006355	GO	regulation of transcription	Q9LFN7	M5XID7	EMJ25719	AT5G11190.1	Symbols: SHN3 | Integrase-type DNA-binding superfamily protein | chr5:3564976-3566051 FORWARD LENGTH=189
Pp01	55.278	15.66	1	*******	37065441	A	T	Prupe.1G420600	MODIFIER	upstream_gene_variant	.	protein_coding	ppa014196m.g				n/a	M5Y0C5	EMJ25080	n/a	n/a
Pp01	55.278	15.66	1	*******	37065441	C	T	Prupe.1G480500	MODIFIER	upstream_gene_variant	.	protein_coding	ppa001818m.g	PF00168	PFAM	C2 domain	P86387	M5XK39	EMJ26437	AT3G15730.1	Symbols: PLDALPHA1, PLD | phospholipase D alpha 1 | chr3:5330835-5333474 FORWARD LENGTH=810
Pp01	55.278	15.66	1	*******	37065454	A	T	Prupe.1G420800	MODIFIER	upstream_gene_variant	.	protein_coding	ppa012471m.g				n/a	M5XZP9	EMJ24795	AT1G58420.1	Symbols: | Uncharacterised conserved protein UCP031279 | chr1:21707407-21707946 FORWARD LENGTH=179
Pp01	55.278	15.66	1	*******	37065454	C	T	Prupe.1G480300	MODIFIER	downstream_gene_variant	.	protein_coding	ppa000422m.g	PTHR23079	PANTHER	RNA-DEPENDENT RNA POLYMERASE	Q9SG02	M5XL37	EMJ26639	AT3G49500.1	Symbols: RDR6, SGS2, SDE1 | RNA-dependent RNA polymerase 6 | chr3:18349193-18353205 REVERSE LENGTH=1196
Pp01	55.278	15.66	1	*******	37065460	A	T	Prupe.1G420700	MODIFIER	3_prime_UTR_variant	.	protein_coding	ppa015352m.g	PF02450	PFAM	Lecithin:cholesterol acyltransferase	Q9FZI8	M5XGL4	EMJ25267	AT1G27480.1	Symbols: | alpha/beta-Hydrolases superfamily protein | chr1:9544607-9546168 FORWARD LENGTH=432
Pp01	55.278	15.66	1	*******	37065460	G	C	Prupe.1G480400	LOW	synonymous_variant	p.Gly143Gly	protein_coding	ppa023908m.g	GO:0006355	GO	regulation of transcription	Q9LFN7	M5XID7	EMJ25719	AT5G11190.1	Symbols: SHN3 | Integrase-type DNA-binding superfamily protein | chr5:3564976-3566051 FORWARD LENGTH=189
Pp01	55.278	15.66	1	*******	37066436	A	T	Prupe.1G420500	MODIFIER	upstream_gene_variant	.	protein_coding	ppa005536m.g	PTHR22849:SF6	PANTHER	0	Q058P4	M5XLL0	EMJ26962	AT3G49810.1	Symbols: | ARM repeat superfamily protein | chr3:18474936-18476282 REVERSE LENGTH=448
Pp01	55.278	15.66	1	*******	37066436	G	C	Prupe.1G480500	MODIFIER	upstream_gene_variant	.	protein_coding	ppa001818m.g	PF00168	PFAM	C2 domain	P86387	M5XK39	EMJ26437	AT3G15730.1	Symbols: PLDALPHA1, PLD | phospholipase D alpha 1 | chr3:5330835-5333474 FORWARD LENGTH=810
Pp01	55.278	15.66	1	*******	37066499	A	T	Prupe.1G420600	MODIFIER	upstream_gene_variant	.	protein_coding	ppa014196m.g				n/a	M5Y0C5	EMJ25080	n/a	n/a
Pp01	55.278	15.66	1	*******	37066499	G	C	Prupe.1G480300	MODIFIER	downstream_gene_variant	.	protein_coding	ppa000422m.g	PTHR23079	PANTHER	RNA-DEPENDENT RNA POLYMERASE	Q9SG02	M5XL37	EMJ26639	AT3G49500.1	Symbols: RDR6, SGS2, SDE1 | RNA-dependent RNA polymerase 6 | chr3:18349193-18353205 REVERSE LENGTH=1196
Pp01	55.278	15.66	1	*******	37066528	A	T	Prupe.1G420800	MODIFIER	upstream_gene_variant	.	protein_coding	ppa012471m.g				n/a	M5XZP9	EMJ24795	AT1G58420.1	Symbols: | Uncharacterised conserved protein UCP031279 | chr1:21707407-21707946 FORWARD LENGTH=179
Pp01	55.278	15.66	1	*******	37066528	A	G	Prupe.1G480400	MODIFIER	upstream_gene_variant	.	protein_coding	ppa023908m.g	GO:0006355	GO	regulation of transcription	Q9LFN7	M5XID7	EMJ25719	AT5G11190.1	Symbols: SHN3 | Integrase-type DNA-binding superfamily protein | chr5:3564976-3566051 FORWARD LENGTH=189
Pp01	55.278	15.66	1	*******	37066537	G	T	Prupe.1G420700	MODIFIER	3_prime_UTR_variant	.	protein_coding	ppa015352m.g	PF02450	PFAM	Lecithin:cholesterol acyltransferase	Q9FZI8	M5XGL4	EMJ25267	AT1G27480.1	Symbols: | alpha/beta-Hydrolases superfamily protein | chr1:9544607-9546168 FORWARD LENGTH=432
Pp01	55.278	15.66	1	*******	37066537	A	G	Prupe.1G480500	MODIFIER	upstream_gene_variant	.	protein_coding	ppa001818m.g	PF00168	PFAM	C2 domain	P86387	M5XK39	EMJ26437	AT3G15730.1	Symbols: PLDALPHA1, PLD | phospholipase D alpha 1 | chr3:5330835-5333474 FORWARD LENGTH=810
Pp01	55.278	15.66	1	*******	37066573	G	T	Prupe.1G420500	MODIFIER	upstream_gene_variant	.	protein_coding	ppa005536m.g	PTHR22849:SF6	PANTHER	0	Q058P4	M5XLL0	EMJ26962	AT3G49810.1	Symbols: | ARM repeat superfamily protein | chr3:18474936-18476282 REVERSE LENGTH=448
Pp01	55.278	15.66	1	*******	37066573	A	G	Prupe.1G480300	MODIFIER	downstream_gene_variant	.	protein_coding	ppa000422m.g	PTHR23079	PANTHER	RNA-DEPENDENT RNA POLYMERASE	Q9SG02	M5XL37	EMJ26639	AT3G49500.1	Symbols: RDR6, SGS2, SDE1 | RNA-dependent RNA polymerase 6 | chr3:18349193-18353205 REVERSE LENGTH=1196
Pp01	55.278	15.66	1	*******	37066578	G	T	Prupe.1G420600	MODIFIER	upstream_gene_variant	.	protein_coding	ppa014196m.g				n/a	M5Y0C5	EMJ25080	n/a	n/a
Pp01	55.278	15.66	1	*******	37066578	A	G	Prupe.1G480400-Prupe.1G480500	MODIFIER	intergenic_region	.	.
Pp01	55.278	15.66	1	*******	37066726	G	T	Prupe.1G420800	MODIFIER	upstream_gene_variant	.	protein_coding	ppa012471m.g				n/a	M5XZP9	EMJ24795	AT1G58420.1	Symbols: | Uncharacterised conserved protein UCP031279 | chr1:21707407-21707946 FORWARD LENGTH=179
Pp01	55.278	15.66	1	*******	37066726	A	C	Prupe.1G480400	MODIFIER	upstream_gene_variant	.	protein_coding	ppa023908m.g	GO:0006355	GO	regulation of transcription	Q9LFN7	M5XID7	EMJ25719	AT5G11190.1	Symbols: SHN3 | Integrase-type DNA-binding superfamily protein | chr5:3564976-3566051 FORWARD LENGTH=189
Pp01	55.278	15.66	1	*******	37070181	T	C	Prupe.1G422200	MODIFIER	upstream_gene_variant	.	protein_coding	ppa011761m.g	GO:0008270	GO	zinc ion binding	P29675	M5XYW5	EMJ27073	AT1G10200.1	Symbols: WLIM1 | GATA type zinc finger transcription factor family protein | chr1:3346677-3347763 REVERSE LENGTH=190
Pp01	55.278	15.66	1	*******	37070181	A	C	Prupe.1G480500	MODIFIER	upstream_gene_variant	.	protein_coding	ppa001818m.g	PF00168	PFAM	C2 domain	P86387	M5XK39	EMJ26437	AT3G15730.1	Symbols: PLDALPHA1, PLD | phospholipase D alpha 1 | chr3:5330835-5333474 FORWARD LENGTH=810
Pp01	55.278	15.66	1	*******	37070181	A	C	Prupe.1G480300	MODIFIER	downstream_gene_variant	.	protein_coding	ppa000422m.g	PTHR23079	PANTHER	RNA-DEPENDENT RNA POLYMERASE	Q9SG02	M5XL37	EMJ26639	AT3G49500.1	Symbols: RDR6, SGS2, SDE1 | RNA-dependent RNA polymerase 6 | chr3:18349193-18353205 REVERSE LENGTH=1196
Pp01	55.278	15.66	1	*******	37070182	T	C	Prupe.1G422400	MODIFIER	upstream_gene_variant	.	protein_coding	ppa015248m.g				n/a	M5XGJ8	EMJ25252	AT1G59590.1	Symbols: ZCF37 | ZCF37 | chr1:21887860-21888495 FORWARD LENGTH=211
Pp01	55.278	15.66	1	*******	37070182	A	C	Prupe.1G480400-Prupe.1G480500	MODIFIER	intergenic_region	.	.
Pp01	55.278	15.66	1	*******	37070182	T	C	Prupe.1G480400	MODIFIER	upstream_gene_variant	.	protein_coding	ppa023908m.g	GO:0006355	GO	regulation of transcription	Q9LFN7	M5XID7	EMJ25719	AT5G11190.1	Symbols: SHN3 | Integrase-type DNA-binding superfamily protein | chr5:3564976-3566051 FORWARD LENGTH=189
Pp01	55.278	15.66	1	*******	37070354	T	C	Prupe.1G422300	MODIFIER	intron_variant	.	protein_coding	ppa017526m.g	KOG1533	KOG	Predicted GTPase	Q8VEJ1	M5Y8Z2	EMJ28480	AT5G22370.2	Symbols: EMB1705, QQT1 | P-loop containing nucleoside triphosphate hydrolases superfamily protein | chr5:7406587-7408509 FORWARD LENGTH=298
Pp01	55.278	15.66	1	*******	37070354	T	C	Prupe.1G480500	MODIFIER	upstream_gene_variant	.	protein_coding	ppa001818m.g	PF00168	PFAM	C2 domain	P86387	M5XK39	EMJ26437	AT3G15730.1	Symbols: PLDALPHA1, PLD | phospholipase D alpha 1 | chr3:5330835-5333474 FORWARD LENGTH=810
Pp01	55.278	15.66	1	*******	37070354	T	C	Prupe.1G480300	MODIFIER	downstream_gene_variant	.	protein_coding	ppa000422m.g	PTHR23079	PANTHER	RNA-DEPENDENT RNA POLYMERASE	Q9SG02	M5XL37	EMJ26639	AT3G49500.1	Symbols: RDR6, SGS2, SDE1 | RNA-dependent RNA polymerase 6 | chr3:18349193-18353205 REVERSE LENGTH=1196
Pp01	55.278	15.66	1	*******	37070357	T	C	Prupe.1G422200	MODIFIER	intron_variant	.	protein_coding	ppa011761m.g	GO:0008270	GO	zinc ion binding	P29675	M5XYW5	EMJ27073	AT1G10200.1	Symbols: WLIM1 | GATA type zinc finger transcription factor family protein | chr1:3346677-3347763 REVERSE LENGTH=190
Pp01	55.278	15.66	1	*******	37070357	T	C	Prupe.1G480400-Prupe.1G480500	MODIFIER	intergenic_region	.	.
Pp01	55.278	15.66	1	*******	37070357	A	T	Prupe.1G481200	MODERATE	missense_variant	p.Thr391Ser	protein_coding	ppa017390m.g	PF10358	PFAM	N-terminal C2 in EEIG1 and EHBP1 proteins	n/a	M5XUT0	EMJ25403	AT3G11760.1	Symbols: | unknown protein; FUNCTIONS IN: molecular_function unknown; INVOLVED IN: biological_process unknown; LOCATED IN: cellular_component unknown; EXPRESSED IN: 23 plant structures; EXPRESSED DURING: 14 growth stages; BEST Arabidopsis thaliana protein match is: unknown protein (TAIR:AT5G04860.1); Has 84 Blast hits to 73 proteins in 13 species: Archae - 0; Bacteria - 0; Metazoa - 0; Fungi - 0;…
Pp01	55.278	15.66	1	*******	37070416	T	C	Prupe.1G422300	MODIFIER	intron_variant	.	protein_coding	ppa017526m.g	KOG1533	KOG	Predicted GTPase	Q8VEJ1	M5Y8Z2	EMJ28480	AT5G22370.2	Symbols: EMB1705, QQT1 | P-loop containing nucleoside triphosphate hydrolases superfamily protein | chr5:7406587-7408509 FORWARD LENGTH=298
Pp01	55.278	15.66	1	*******	37070416	A	T	Prupe.1G481300	MODIFIER	downstream_gene_variant	.	protein_coding	ppa006474m.g				n/a	M5XQW4	EMJ23923	AT4G32295.1	Symbols: | unknown protein; BEST Arabidopsis thaliana protein match is: unknown protein (TAIR:AT3G24150.1); Has 39 Blast hits to 39 proteins in 10 species: Archae - 0; Bacteria - 0; Metazoa - 0; Fungi - 0; Plants - 39; Viruses - 0; Other Eukaryotes - 0 (source: NCBI BLink). | chr4:15592960-15594080 FORWARD LENGTH=238
Pp01	55.278	15.66	1	*******	37070416	C	T	Prupe.1G481200	MODERATE	missense_variant	p.Thr391Met	protein_coding	ppa017390m.g	PF10358	PFAM	N-terminal C2 in EEIG1 and EHBP1 proteins	n/a	M5XUT0	EMJ25403	AT3G11760.1	Symbols: | unknown protein; FUNCTIONS IN: molecular_function unknown; INVOLVED IN: biological_process unknown; LOCATED IN: cellular_component unknown; EXPRESSED IN: 23 plant structures; EXPRESSED DURING: 14 growth stages; BEST Arabidopsis thaliana protein match is: unknown protein (TAIR:AT5G04860.1); Has 84 Blast hits to 73 proteins in 13 species: Archae - 0; Bacteria - 0; Metazoa - 0; Fungi - 0;…
Pp01	55.278	15.66	1	*******	37071438	G	A	Prupe.1G422300	LOW	synonymous_variant	p.Pro167Pro	protein_coding	ppa017526m.g	KOG1533	KOG	Predicted GTPase	Q8VEJ1	M5Y8Z2	EMJ28480	AT5G22370.2	Symbols: EMB1705, QQT1 | P-loop containing nucleoside triphosphate hydrolases superfamily protein | chr5:7406587-7408509 FORWARD LENGTH=298
Pp01	55.278	15.66	1	*******	37071438	C	T	Prupe.1G481300	MODIFIER	downstream_gene_variant	.	protein_coding	ppa006474m.g				n/a	M5XQW4	EMJ23923	AT4G32295.1	Symbols: | unknown protein; BEST Arabidopsis thaliana protein match is: unknown protein (TAIR:AT3G24150.1); Has 39 Blast hits to 39 proteins in 10 species: Archae - 0; Bacteria - 0; Metazoa - 0; Fungi - 0; Plants - 39; Viruses - 0; Other Eukaryotes - 0 (source: NCBI BLink). | chr4:15592960-15594080 FORWARD LENGTH=238
Pp01	55.278	15.66	1	*******	37071438	T	C	Prupe.1G481200	MODERATE	missense_variant	p.Met392Thr	protein_coding	ppa017390m.g	PF10358	PFAM	N-terminal C2 in EEIG1 and EHBP1 proteins	n/a	M5XUT0	EMJ25403	AT3G11760.1	Symbols: | unknown protein; FUNCTIONS IN: molecular_function unknown; INVOLVED IN: biological_process unknown; LOCATED IN: cellular_component unknown; EXPRESSED IN: 23 plant structures; EXPRESSED DURING: 14 growth stages; BEST Arabidopsis thaliana protein match is: unknown protein (TAIR:AT5G04860.1); Has 84 Blast hits to 73 proteins in 13 species: Archae - 0; Bacteria - 0; Metazoa - 0; Fungi - 0;…
Pp01	55.278	15.66	1	*******	37071582	G	A	Prupe.1G422300	LOW	synonymous_variant	p.Pro106Pro	protein_coding	ppa017526m.g	KOG1533	KOG	Predicted GTPase	Q8VEJ1	M5Y8Z2	EMJ28480	AT5G22370.2	Symbols: EMB1705, QQT1 | P-loop containing nucleoside triphosphate hydrolases superfamily protein | chr5:7406587-7408509 FORWARD LENGTH=298
Pp01	55.278	15.66	1	*******	37071582	T	C	Prupe.1G481300	MODIFIER	downstream_gene_variant	.	protein_coding	ppa006474m.g				n/a	M5XQW4	EMJ23923	AT4G32295.1	Symbols: | unknown protein; BEST Arabidopsis thaliana protein match is: unknown protein (TAIR:AT3G24150.1); Has 39 Blast hits to 39 proteins in 10 species: Archae - 0; Bacteria - 0; Metazoa - 0; Fungi - 0; Plants - 39; Viruses - 0; Other Eukaryotes - 0 (source: NCBI BLink). | chr4:15592960-15594080 FORWARD LENGTH=238
Pp01	55.278	15.66	1	*******	37071582	G	T	Prupe.1G481600	LOW	splice_region_variant&intron_variant	.	protein_coding	ppa017326m.g	PF13855	PFAM	Leucine rich repeat	C0LGH2	M5XUS3	EMJ25398	AT1G56130.1	Symbols: | Leucine-rich repeat transmembrane protein kinase | chr1:20994931-21000887 REVERSE LENGTH=1032
Pp01	55.278	15.66	1	*******	37071722	G	A	Prupe.1G422200	MODIFIER	upstream_gene_variant	.	protein_coding	ppa011761m.g	GO:0008270	GO	zinc ion binding	P29675	M5XYW5	EMJ27073	AT1G10200.1	Symbols: WLIM1 | GATA type zinc finger transcription factor family protein | chr1:3346677-3347763 REVERSE LENGTH=190
Pp01	55.278	15.66	1	*******	37071722	G	T	Prupe.1G481500	MODIFIER	upstream_gene_variant	.	protein_coding	ppa002600m.g	PTHR22951:SF13	PANTHER	0	Q8LF20	M5XLD9	EMJ26326	AT2G25430.1	Symbols: | epsin N-terminal homology (ENTH) domain-containing protein / clathrin assembly protein-related | chr2:10822716-10824677 FORWARD LENGTH=653
Pp01	55.278	15.66	1	*******	37071722	G	T	Prupe.1G481700	MODIFIER	downstream_gene_variant	.	protein_coding	ppa010683m.g	GO:0006355	GO	regulation of transcription	Q93WC4	M5XTU4	EMJ25008	AT4G32280.1	Symbols: IAA29 | indole-3-acetic acid inducible 29 | chr4:15583479-15584628 FORWARD LENGTH=251
Pp01	55.278	15.66	1	*******	37071739	G	A	Prupe.1G422400	MODIFIER	upstream_gene_variant	.	protein_coding	ppa015248m.g				n/a	M5XGJ8	EMJ25252	AT1G59590.1	Symbols: ZCF37 | ZCF37 | chr1:21887860-21888495 FORWARD LENGTH=211
Pp01	55.278	15.66	1	*******	37071739	A	C	Prupe.1G481500	MODIFIER	upstream_gene_variant	.	protein_coding	ppa002600m.g	PTHR22951:SF13	PANTHER	0	Q8LF20	M5XLD9	EMJ26326	AT2G25430.1	Symbols: | epsin N-terminal homology (ENTH) domain-containing protein / clathrin assembly protein-related | chr2:10822716-10824677 FORWARD LENGTH=653
Pp01	55.278	15.66	1	*******	37071739	A	C	Prupe.1G481700	MODIFIER	downstream_gene_variant	.	protein_coding	ppa010683m.g	GO:0006355	GO	regulation of transcription	Q93WC4	M5XTU4	EMJ25008	AT4G32280.1	Symbols: IAA29 | indole-3-acetic acid inducible 29 | chr4:15583479-15584628 FORWARD LENGTH=251
Pp01	55.278	15.66	1	*******	37071776	G	A	Prupe.1G422200	MODIFIER	intron_variant	.	protein_coding	ppa011761m.g	GO:0008270	GO	zinc ion binding	P29675	M5XYW5	EMJ27073	AT1G10200.1	Symbols: WLIM1 | GATA type zinc finger transcription factor family protein | chr1:3346677-3347763 REVERSE LENGTH=190
Pp01	55.278	15.66	1	*******	37071776	A	C	Prupe.1G481600	MODIFIER	intron_variant	.	protein_coding	ppa017326m.g	PF13855	PFAM	Leucine rich repeat	C0LGH2	M5XUS3	EMJ25398	AT1G56130.1	Symbols: | Leucine-rich repeat transmembrane protein kinase | chr1:20994931-21000887 REVERSE LENGTH=1032
Pp01	55.278	15.66	1	*******	37071776	G	T	Prupe.1G481500	MODIFIER	upstream_gene_variant	.	protein_coding	ppa002600m.g	PTHR22951:SF13	PANTHER	0	Q8LF20	M5XLD9	EMJ26326	AT2G25430.1	Symbols: | epsin N-terminal homology (ENTH) domain-containing protein / clathrin assembly protein-related | chr2:10822716-10824677 FORWARD LENGTH=653
Pp01	55.278	15.66	1	*******	37071976	C	T	Prupe.1G422200	MODIFIER	upstream_gene_variant	.	protein_coding	ppa011761m.g	GO:0008270	GO	zinc ion binding	P29675	M5XYW5	EMJ27073	AT1G10200.1	Symbols: WLIM1 | GATA type zinc finger transcription factor family protein | chr1:3346677-3347763 REVERSE LENGTH=190
Pp01	55.278	15.66	1	*******	37071976	G	T	Prupe.1G481700	MODIFIER	downstream_gene_variant	.	protein_coding	ppa010683m.g	GO:0006355	GO	regulation of transcription	Q93WC4	M5XTU4	EMJ25008	AT4G32280.1	Symbols: IAA29 | indole-3-acetic acid inducible 29 | chr4:15583479-15584628 FORWARD LENGTH=251
Pp01	55.278	15.66	1	*******	37071976	G	T	Prupe.1G481600	MODIFIER	intron_variant	.	protein_coding	ppa017326m.g	PF13855	PFAM	Leucine rich repeat	C0LGH2	M5XUS3	EMJ25398	AT1G56130.1	Symbols: | Leucine-rich repeat transmembrane protein kinase | chr1:20994931-21000887 REVERSE LENGTH=1032
Pp01	55.278	15.66	1	*******	37080092	C	T	Prupe.1G422400	MODIFIER	upstream_gene_variant	.	protein_coding	ppa015248m.g				n/a	M5XGJ8	EMJ25252	AT1G59590.1	Symbols: ZCF37 | ZCF37 | chr1:21887860-21888495 FORWARD LENGTH=211
Pp01	55.278	15.66	1	*******	37080092	T	C	Prupe.1G481500	MODIFIER	upstream_gene_variant	.	protein_coding	ppa002600m.g	PTHR22951:SF13	PANTHER	0	Q8LF20	M5XLD9	EMJ26326	AT2G25430.1	Symbols: | epsin N-terminal homology (ENTH) domain-containing protein / clathrin assembly protein-related | chr2:10822716-10824677 FORWARD LENGTH=653
Pp01	55.278	15.66	1	*******	37080092	T	C	Prupe.1G481700	MODIFIER	downstream_gene_variant	.	protein_coding	ppa010683m.g	GO:0006355	GO	regulation of transcription	Q93WC4	M5XTU4	EMJ25008	AT4G32280.1	Symbols: IAA29 | indole-3-acetic acid inducible 29 | chr4:15583479-15584628 FORWARD LENGTH=251
Pp01	55.278	15.66	1	*******	37080121	C	T	Prupe.1G422300	MODIFIER	intron_variant	.	protein_coding	ppa017526m.g	KOG1533	KOG	Predicted GTPase	Q8VEJ1	M5Y8Z2	EMJ28480	AT5G22370.2	Symbols: EMB1705, QQT1 | P-loop containing nucleoside triphosphate hydrolases superfamily protein | chr5:7406587-7408509 FORWARD LENGTH=298
Pp01	55.278	15.66	1	*******	37080121	T	C	Prupe.1G481600	MODIFIER	intron_variant	.	protein_coding	ppa017326m.g	PF13855	PFAM	Leucine rich repeat	C0LGH2	M5XUS3	EMJ25398	AT1G56130.1	Symbols: | Leucine-rich repeat transmembrane protein kinase | chr1:20994931-21000887 REVERSE LENGTH=1032
Pp01	55.278	15.66	1	*******	37080449	C	T	Prupe.1G422200	MODIFIER	intron_variant	.	protein_coding	ppa011761m.g	GO:0008270	GO	zinc ion binding	P29675	M5XYW5	EMJ27073	AT1G10200.1	Symbols: WLIM1 | GATA type zinc finger transcription factor family protein | chr1:3346677-3347763 REVERSE LENGTH=190
Pp01	55.278	15.66	1	*******	37080449	A	G	Prupe.1G481500	MODIFIER	upstream_gene_variant	.	protein_coding	ppa002600m.g	PTHR22951:SF13	PANTHER	0	Q8LF20	M5XLD9	EMJ26326	AT2G25430.1	Symbols: | epsin N-terminal homology (ENTH) domain-containing protein / clathrin assembly protein-related | chr2:10822716-10824677 FORWARD LENGTH=653
Pp01	55.278	15.66	1	*******	37091275	C	T	Prupe.1G422300	MODIFIER	intron_variant	.	protein_coding	ppa017526m.g	KOG1533	KOG	Predicted GTPase	Q8VEJ1	M5Y8Z2	EMJ28480	AT5G22370.2	Symbols: EMB1705, QQT1 | P-loop containing nucleoside triphosphate hydrolases superfamily protein | chr5:7406587-7408509 FORWARD LENGTH=298
Pp01	55.278	15.66	1	*******	37091275	A	G	Prupe.1G481700	MODIFIER	downstream_gene_variant	.	protein_coding	ppa010683m.g	GO:0006355	GO	regulation of transcription	Q93WC4	M5XTU4	EMJ25008	AT4G32280.1	Symbols: IAA29 | indole-3-acetic acid inducible 29 | chr4:15583479-15584628 FORWARD LENGTH=251
Pp01	55.278	15.66	1	*******	37091275	A	G	Prupe.1G481600	MODIFIER	intron_variant	.	protein_coding	ppa017326m.g	PF13855	PFAM	Leucine rich repeat	C0LGH2	M5XUS3	EMJ25398	AT1G56130.1	Symbols: | Leucine-rich repeat transmembrane protein kinase | chr1:20994931-21000887 REVERSE LENGTH=1032
Pp01	55.278	15.66	1	*******	37091303	G	A	Prupe.1G422800	LOW	splice_region_variant&intron_variant	.	protein_coding	ppa002112m.g	PTHR23083:SF387	PANTHER	0	Q8BGB2	M5XJZ4	EMJ26392	AT1G27460.1	Symbols: NPGR1 | no pollen germination related 1 | chr1:9534977-9537424 FORWARD LENGTH=694
Pp01	55.278	15.66	1	*******	37091303	A	T	Prupe.1G481500	MODIFIER	upstream_gene_variant	.	protein_coding	ppa002600m.g	PTHR22951:SF13	PANTHER	0	Q8LF20	M5XLD9	EMJ26326	AT2G25430.1	Symbols: | epsin N-terminal homology (ENTH) domain-containing protein / clathrin assembly protein-related | chr2:10822716-10824677 FORWARD LENGTH=653
Pp01	55.278	15.66	1	*******	37091303	A	T	Prupe.1G481700	MODIFIER	downstream_gene_variant	.	protein_coding	ppa010683m.g	GO:0006355	GO	regulation of transcription	Q93WC4	M5XTU4	EMJ25008	AT4G32280.1	Symbols: IAA29 | indole-3-acetic acid inducible 29 | chr4:15583479-15584628 FORWARD LENGTH=251
Pp01	55.278	15.66	1	*******	37091307	G	A	Prupe.1G422600	MODIFIER	upstream_gene_variant	.	protein_coding	ppa008097m.g	PTHR12484	PANTHER	B-LYMPHOCYTE ANTIGEN-RELATED	n/a	M5XWH2	EMJ23525	AT1G59600.1	Symbols: ZCW7 | ZCW7 | chr1:21889927-21891910 REVERSE LENGTH=324
Pp01	55.278	15.66	1	*******	37091307	A	T	Prupe.1G481600	MODIFIER	intron_variant	.	protein_coding	ppa017326m.g	PF13855	PFAM	Leucine rich repeat	C0LGH2	M5XUS3	EMJ25398	AT1G56130.1	Symbols: | Leucine-rich repeat transmembrane protein kinase | chr1:20994931-21000887 REVERSE LENGTH=1032
Pp01	55.278	15.66	1	*******	37091307	G	A	Prupe.1G481600	MODERATE	missense_variant	p.Pro143Ser	protein_coding	ppa017326m.g	PF13855	PFAM	Leucine rich repeat	C0LGH2	M5XUS3	EMJ25398	AT1G56130.1	Symbols: | Leucine-rich repeat transmembrane protein kinase | chr1:20994931-21000887 REVERSE LENGTH=1032
Pp01	55.278	15.66	1	*******	37091317	G	A	Prupe.1G422700	MODIFIER	downstream_gene_variant	.	protein_coding	ppa014987m.g
Pp01	55.278	15.66	1	*******	37091317	G	A	Prupe.1G481500	MODIFIER	upstream_gene_variant	.	protein_coding	ppa002600m.g	PTHR22951:SF13	PANTHER	0	Q8LF20	M5XLD9	EMJ26326	AT2G25430.1	Symbols: | epsin N-terminal homology (ENTH) domain-containing protein / clathrin assembly protein-related | chr2:10822716-10824677 FORWARD LENGTH=653
Pp01	55.278	15.66	1	*******	37091317	G	A	Prupe.1G481700	MODIFIER	downstream_gene_variant	.	protein_coding	ppa010683m.g	GO:0006355	GO	regulation of transcription	Q93WC4	M5XTU4	EMJ25008	AT4G32280.1	Symbols: IAA29 | indole-3-acetic acid inducible 29 | chr4:15583479-15584628 FORWARD LENGTH=251
Pp01	55.278	15.66	1	*******	37091361	T	C	Prupe.1G422800	MODERATE	missense_variant	p.Thr559Ala	protein_coding	ppa002112m.g	PTHR23083:SF387	PANTHER	0	Q8BGB2	M5XJZ4	EMJ26392	AT1G27460.1	Symbols: NPGR1 | no pollen germination related 1 | chr1:9534977-9537424 FORWARD LENGTH=694
Pp01	55.278	15.66	1	*******	37091361	G	C	Prupe.1G481800	LOW	synonymous_variant	p.Arg97Arg	protein_coding	ppa007815m.g	PF03151	PFAM	Triose-phosphate Transporter family	Q15B89	M5XBU0	EMJ23409	AT4G32272.1	Symbols: | Nucleotide/sugar transporter family protein | chr4:15577195-15579689 REVERSE LENGTH=344
Pp01	55.278	15.66	1	*******	37091361	G	C	Prupe.1G481900	MODIFIER	upstream_gene_variant	.	protein_coding		PTHR14942	PANTHER	FAMILY NOT NAMED	n/a	B9RP32	XP_004291451	AT5G25340.1	Symbols: | Ubiquitin-like superfamily protein | chr5:8793238-8794211 FORWARD LENGTH=208
Pp01	55.278	15.66	1	*******	37091638	T	C	Prupe.1G422600	MODIFIER	upstream_gene_variant	.	protein_coding	ppa008097m.g	PTHR12484	PANTHER	B-LYMPHOCYTE ANTIGEN-RELATED	n/a	M5XWH2	EMJ23525	AT1G59600.1	Symbols: ZCW7 | ZCW7 | chr1:21889927-21891910 REVERSE LENGTH=324
Pp01	55.278	15.66	1	*******	37091638	T	G	Prupe.1G482200	MODERATE	missense_variant	p.Leu729Phe	protein_coding	ppa001678m.g				n/a	M5XK48	EMJ26447	AT4G32190.1	Symbols: | Myosin heavy chain-related protein | chr4:15545052-15547689 FORWARD LENGTH=783
Pp01	55.278	15.66	1	*******	37091638	T	G	Prupe.1G482200	MODERATE	missense_variant	p.Leu709Phe	protein_coding	ppa001678m.g				n/a	M5XK48	EMJ26447	AT4G32190.1	Symbols: | Myosin heavy chain-related protein | chr4:15545052-15547689 FORWARD LENGTH=783
Pp01	55.278	15.66	1	*******	37091661	T	C	Prupe.1G422700	MODIFIER	downstream_gene_variant	.	protein_coding	ppa014987m.g
Pp01	55.278	15.66	1	*******	37091661	T	G	Prupe.1G482200	MODERATE	missense_variant	p.Leu642Phe	protein_coding	ppa001678m.g				n/a	M5XK48	EMJ26447	AT4G32190.1	Symbols: | Myosin heavy chain-related protein | chr4:15545052-15547689 FORWARD LENGTH=783
Pp01	55.278	15.66	1	*******	37091661	T	G	Prupe.1G482100	MODIFIER	downstream_gene_variant	.	protein_coding	ppa002807m.g	GO:0005524	GO	ATP binding	Q9FY48	M5XAP9	EMJ23177	AT4G32250.3	Symbols: | Protein kinase superfamily protein | chr4:15570285-15572528 REVERSE LENGTH=611
Pp01	55.278	15.66	1	*******	37091664	C	T	Prupe.1G423100	LOW	synonymous_variant	p.Leu44Leu	protein_coding	ppa007676m.g	PTHR32133	PANTHER	FAMILY NOT NAMED	Q9FHS6	M5XBN0	EMJ23354	AT5G43190.1	Symbols: | Galactose oxidase/kelch repeat superfamily protein | chr5:17340300-17341511 REVERSE LENGTH=403
Pp01	55.278	15.66	1	*******	37091664	T	G	Prupe.1G482200	MODERATE	missense_variant	p.Gln602Pro	protein_coding	ppa001678m.g				n/a	M5XK48	EMJ26447	AT4G32190.1	Symbols: | Myosin heavy chain-related protein | chr4:15545052-15547689 FORWARD LENGTH=783
Pp01	55.278	15.66	1	*******	37091664	T	G	Prupe.1G482200	MODERATE	missense_variant	p.Gln582Pro	protein_coding	ppa001678m.g				n/a	M5XK48	EMJ26447	AT4G32190.1	Symbols: | Myosin heavy chain-related protein | chr4:15545052-15547689 FORWARD LENGTH=783
Pp01	55.278	15.66	1	*******	37094509	C	T	Prupe.1G423000	MODIFIER	upstream_gene_variant	.	protein_coding	ppa026629m.g	PF00628	PFAM	PHD-finger	Q6PDQ2	M5XP35	EMJ27684	AT5G58610.1	Symbols: | PHD finger transcription factor, putative | chr5:23686771-23691053 REVERSE LENGTH=1065
Pp01	55.278	15.66	1	*******	37094509	T	G	Prupe.1G482200	MODERATE	missense_variant	p.Gln515Pro	protein_coding	ppa001678m.g				n/a	M5XK48	EMJ26447	AT4G32190.1	Symbols: | Myosin heavy chain-related protein | chr4:15545052-15547689 FORWARD LENGTH=783
Pp01	55.278	15.66	1	*******	37094509	T	G	Prupe.1G482100	MODIFIER	downstream_gene_variant	.	protein_coding	ppa002807m.g	GO:0005524	GO	ATP binding	Q9FY48	M5XAP9	EMJ23177	AT4G32250.3	Symbols: | Protein kinase superfamily protein | chr4:15570285-15572528 REVERSE LENGTH=611
Pp01	55.278	15.66	1	*******	37094536	C	T	Prupe.1G422900	MODIFIER	downstream_gene_variant	.	protein_coding	ppa005733m.g	GO:0005515	GO	protein binding	Q5BIM8	M5XD14	EMJ23346	AT1G27840.1	Symbols: ATCSA-1 | Transducin/WD40 repeat-like superfamily protein | chr1:9693332-9696257 REVERSE LENGTH=450
Pp01	55.278	15.66	1	*******	37094536	G	C	Prupe.1G482200	MODERATE	missense_variant	p.Asn245Lys	protein_coding	ppa001678m.g				n/a	M5XK48	EMJ26447	AT4G32190.1	Symbols: | Myosin heavy chain-related protein | chr4:15545052-15547689 FORWARD LENGTH=783
Pp01	55.278	15.66	1	*******	37094536	G	C	Prupe.1G482200	MODERATE	missense_variant	p.Asn225Lys	protein_coding	ppa001678m.g				n/a	M5XK48	EMJ26447	AT4G32190.1	Symbols: | Myosin heavy chain-related protein | chr4:15545052-15547689 FORWARD LENGTH=783
Pp01	55.278	15.66	1	*******	37094587	C	T	Prupe.1G423200	MODIFIER	downstream_gene_variant	.	protein_coding	ppa009796m.g	KOG3126	KOG	Porin/voltage-dependent anion-selective channel protein	Q9FJX3	M5XRX8	EMJ28664	AT5G67500.1	Symbols: VDAC2, ATVDAC2 | voltage dependent anion channel 2 | chr5:26935223-26937123 FORWARD LENGTH=276
Pp01	55.278	15.66	1	*******	37094587	G	C	Prupe.1G482200	MODERATE	missense_variant	p.Asn158Lys	protein_coding	ppa001678m.g				n/a	M5XK48	EMJ26447	AT4G32190.1	Symbols: | Myosin heavy chain-related protein | chr4:15545052-15547689 FORWARD LENGTH=783
Pp01	55.278	15.66	1	*******	37094587	G	C	Prupe.1G482100	MODIFIER	downstream_gene_variant	.	protein_coding	ppa002807m.g	GO:0005524	GO	ATP binding	Q9FY48	M5XAP9	EMJ23177	AT4G32250.3	Symbols: | Protein kinase superfamily protein | chr4:15570285-15572528 REVERSE LENGTH=611
Pp01	55.278	15.66	1	*******	37096255	C	A	Prupe.1G423100	MODERATE	missense_variant	p.Asp191Glu	protein_coding	ppa007676m.g	PTHR32133	PANTHER	FAMILY NOT NAMED	Q9FHS6	M5XBN0	EMJ23354	AT5G43190.1	Symbols: | Galactose oxidase/kelch repeat superfamily protein | chr5:17340300-17341511 REVERSE LENGTH=403
Pp01	55.278	15.66	1	*******	37096255	G	A	Prupe.1G482200	LOW	synonymous_variant	p.Thr226Thr	protein_coding	ppa001678m.g				n/a	M5XK48	EMJ26447	AT4G32190.1	Symbols: | Myosin heavy chain-related protein | chr4:15545052-15547689 FORWARD LENGTH=783
Pp01	55.278	15.66	1	*******	37096303	C	A	Prupe.1G423000	MODIFIER	upstream_gene_variant	.	protein_coding	ppa026629m.g	PF00628	PFAM	PHD-finger	Q6PDQ2	M5XP35	EMJ27684	AT5G58610.1	Symbols: | PHD finger transcription factor, putative | chr5:23686771-23691053 REVERSE LENGTH=1065
Pp01	55.278	15.66	1	*******	37096303	G	A	Prupe.1G482200	LOW	synonymous_variant	p.Thr206Thr	protein_coding	ppa001678m.g				n/a	M5XK48	EMJ26447	AT4G32190.1	Symbols: | Myosin heavy chain-related protein | chr4:15545052-15547689 FORWARD LENGTH=783
Pp01	55.278	15.66	1	*******	37096399	C	A	Prupe.1G422900	MODIFIER	downstream_gene_variant	.	protein_coding	ppa005733m.g	GO:0005515	GO	protein binding	Q5BIM8	M5XD14	EMJ23346	AT1G27840.1	Symbols: ATCSA-1 | Transducin/WD40 repeat-like superfamily protein | chr1:9693332-9696257 REVERSE LENGTH=450
Pp01	55.278	15.66	1	*******	37096399	G	A	Prupe.1G482200	LOW	synonymous_variant	p.Thr139Thr	protein_coding	ppa001678m.g				n/a	M5XK48	EMJ26447	AT4G32190.1	Symbols: | Myosin heavy chain-related protein | chr4:15545052-15547689 FORWARD LENGTH=783
Pp01	55.278	15.66	1	*******	37096400	C	A	Prupe.1G423200	MODIFIER	downstream_gene_variant	.	protein_coding	ppa009796m.g	KOG3126	KOG	Porin/voltage-dependent anion-selective channel protein	Q9FJX3	M5XRX8	EMJ28664	AT5G67500.1	Symbols: VDAC2, ATVDAC2 | voltage dependent anion channel 2 | chr5:26935223-26937123 FORWARD LENGTH=276
Pp01	55.278	15.66	1	*******	37096400	G	A	Prupe.1G482100	MODIFIER	downstream_gene_variant	.	protein_coding	ppa002807m.g	GO:0005524	GO	ATP binding	Q9FY48	M5XAP9	EMJ23177	AT4G32250.3	Symbols: | Protein kinase superfamily protein | chr4:15570285-15572528 REVERSE LENGTH=611
Pp01	55.278	15.66	1	*******	37096799	T	A	Prupe.1G423100	MODERATE	missense_variant	p.His195Gln	protein_coding	ppa007676m.g	PTHR32133	PANTHER	FAMILY NOT NAMED	Q9FHS6	M5XBN0	EMJ23354	AT5G43190.1	Symbols: | Galactose oxidase/kelch repeat superfamily protein | chr5:17340300-17341511 REVERSE LENGTH=403
Pp01	55.278	15.66	1	*******	37096799	C	A	Prupe.1G482200	MODERATE	missense_variant	p.Gly173Val	protein_coding	ppa001678m.g				n/a	M5XK48	EMJ26447	AT4G32190.1	Symbols: | Myosin heavy chain-related protein | chr4:15545052-15547689 FORWARD LENGTH=783
Pp01	55.278	15.66	1	*******	37096862	T	A	Prupe.1G423000	MODIFIER	upstream_gene_variant	.	protein_coding	ppa026629m.g	PF00628	PFAM	PHD-finger	Q6PDQ2	M5XP35	EMJ27684	AT5G58610.1	Symbols: | PHD finger transcription factor, putative | chr5:23686771-23691053 REVERSE LENGTH=1065
Pp01	55.278	15.66	1	*******	37096862	C	A	Prupe.1G482200	MODERATE	missense_variant	p.Gly153Val	protein_coding	ppa001678m.g				n/a	M5XK48	EMJ26447	AT4G32190.1	Symbols: | Myosin heavy chain-related protein | chr4:15545052-15547689 FORWARD LENGTH=783
Pp01	55.278	15.66	1	*******	37131003	T	A	Prupe.1G422900	MODIFIER	downstream_gene_variant	.	protein_coding	ppa005733m.g	GO:0005515	GO	protein binding	Q5BIM8	M5XD14	EMJ23346	AT1G27840.1	Symbols: ATCSA-1 | Transducin/WD40 repeat-like superfamily protein | chr1:9693332-9696257 REVERSE LENGTH=450
Pp01	55.278	15.66	1	*******	37131003	C	A	Prupe.1G482200	MODERATE	missense_variant	p.Gly86Val	protein_coding	ppa001678m.g				n/a	M5XK48	EMJ26447	AT4G32190.1	Symbols: | Myosin heavy chain-related protein | chr4:15545052-15547689 FORWARD LENGTH=783
Pp01	55.278	15.66	1	*******	37131032	T	A	Prupe.1G423200	MODIFIER	downstream_gene_variant	.	protein_coding	ppa009796m.g	KOG3126	KOG	Porin/voltage-dependent anion-selective channel protein	Q9FJX3	M5XRX8	EMJ28664	AT5G67500.1	Symbols: VDAC2, ATVDAC2 | voltage dependent anion channel 2 | chr5:26935223-26937123 FORWARD LENGTH=276
Pp01	55.278	15.66	1	*******	37131032	C	A	Prupe.1G482100	MODIFIER	downstream_gene_variant	.	protein_coding	ppa002807m.g	GO:0005524	GO	ATP binding	Q9FY48	M5XAP9	EMJ23177	AT4G32250.3	Symbols: | Protein kinase superfamily protein | chr4:15570285-15572528 REVERSE LENGTH=611
Pp01	55.278	15.66	1	*******	37131045	T	C	Prupe.1G423800	MODERATE	missense_variant	p.His164Arg	protein_coding		PTHR21494	PANTHER	ACTIVATING SIGNAL COINTEGRATOR 1 COMPLEX SUBUNIT 2 (ASC-1 COMPLEX SUBUNIT P100)	n/a	M5XNP1	EMJ23128	AT1G27752.1	Symbols: | Ubiquitin system component Cue protein | chr1:9662250-9667318 FORWARD LENGTH=873
Pp01	55.278	15.66	1	*******	37131045	C	G	Prupe.1G482200	MODERATE	missense_variant	p.Gly173Arg	protein_coding	ppa001678m.g				n/a	M5XK48	EMJ26447	AT4G32190.1	Symbols: | Myosin heavy chain-related protein | chr4:15545052-15547689 FORWARD LENGTH=783
Pp01	55.278	15.66	1	*******	37131161	T	C	Prupe.1G423800	MODIFIER	upstream_gene_variant	.	protein_coding		PTHR21494	PANTHER	ACTIVATING SIGNAL COINTEGRATOR 1 COMPLEX SUBUNIT 2 (ASC-1 COMPLEX SUBUNIT P100)	n/a	M5XNP1	EMJ23128	AT1G27752.1	Symbols: | Ubiquitin system component Cue protein | chr1:9662250-9667318 FORWARD LENGTH=873
Pp01	55.278	15.66	1	*******	37131161	C	G	Prupe.1G482200	MODERATE	missense_variant	p.Gly153Arg	protein_coding	ppa001678m.g				n/a	M5XK48	EMJ26447	AT4G32190.1	Symbols: | Myosin heavy chain-related protein | chr4:15545052-15547689 FORWARD LENGTH=783
Pp01	55.278	15.66	1	*******	37131208	T	C	Prupe.1G423900	MODIFIER	downstream_gene_variant	.	protein_coding		PF07744	PFAM	SPOC domain	n/a	M5XNP1	EMJ23128	AT1G27750.1	Symbols: | nucleic acid binding | chr1:9657425-9661750 FORWARD LENGTH=1075
Pp01	55.278	15.66	1	*******	37131208	C	G	Prupe.1G482200	MODERATE	missense_variant	p.Gly86Arg	protein_coding	ppa001678m.g				n/a	M5XK48	EMJ26447	AT4G32190.1	Symbols: | Myosin heavy chain-related protein | chr4:15545052-15547689 FORWARD LENGTH=783
Pp01	55.278	15.66	1	*******	37146257	A	G	Prupe.1G423800	MODERATE	missense_variant	p.Ile142Thr	protein_coding		PTHR21494	PANTHER	ACTIVATING SIGNAL COINTEGRATOR 1 COMPLEX SUBUNIT 2 (ASC-1 COMPLEX SUBUNIT P100)	n/a	M5XNP1	EMJ23128	AT1G27752.1	Symbols: | Ubiquitin system component Cue protein | chr1:9662250-9667318 FORWARD LENGTH=873
Pp01	55.278	15.66	1	*******	37146257	C	G	Prupe.1G482100	MODIFIER	downstream_gene_variant	.	protein_coding	ppa002807m.g	GO:0005524	GO	ATP binding	Q9FY48	M5XAP9	EMJ23177	AT4G32250.3	Symbols: | Protein kinase superfamily protein | chr4:15570285-15572528 REVERSE LENGTH=611
Pp01	55.278	15.66	1	*******	37146257	G	C	Prupe.1G482100	MODIFIER	downstream_gene_variant	.	protein_coding	ppa002807m.g	GO:0005524	GO	ATP binding	Q9FY48	M5XAP9	EMJ23177	AT4G32250.3	Symbols: | Protein kinase superfamily protein | chr4:15570285-15572528 REVERSE LENGTH=611
Pp01	55.278	15.66	1	*******	37146257	G	C	Prupe.1G482200	MODIFIER	intron_variant	.	protein_coding	ppa001678m.g				n/a	M5XK48	EMJ26447	AT4G32190.1	Symbols: | Myosin heavy chain-related protein | chr4:15545052-15547689 FORWARD LENGTH=783
Pp01	55.278	15.66	1	*******	37172741	A	G	Prupe.1G423800	MODIFIER	upstream_gene_variant	.	protein_coding		PTHR21494	PANTHER	ACTIVATING SIGNAL COINTEGRATOR 1 COMPLEX SUBUNIT 2 (ASC-1 COMPLEX SUBUNIT P100)	n/a	M5XNP1	EMJ23128	AT1G27752.1	Symbols: | Ubiquitin system component Cue protein | chr1:9662250-9667318 FORWARD LENGTH=873
Pp01	55.278	15.66	1	*******	37172741	C	A	Prupe.1G482100	MODIFIER	downstream_gene_variant	.	protein_coding	ppa002807m.g	GO:0005524	GO	ATP binding	Q9FY48	M5XAP9	EMJ23177	AT4G32250.3	Symbols: | Protein kinase superfamily protein | chr4:15570285-15572528 REVERSE LENGTH=611
Pp01	55.278	15.66	1	*******	37172741	C	A	Prupe.1G482200	MODIFIER	intron_variant	.	protein_coding	ppa001678m.g				n/a	M5XK48	EMJ26447	AT4G32190.1	Symbols: | Myosin heavy chain-related protein | chr4:15545052-15547689 FORWARD LENGTH=783
Pp01	55.278	15.66	1	*******	37172741	C	T	Prupe.1G482100	MODIFIER	downstream_gene_variant	.	protein_coding	ppa002807m.g	GO:0005524	GO	ATP binding	Q9FY48	M5XAP9	EMJ23177	AT4G32250.3	Symbols: | Protein kinase superfamily protein | chr4:15570285-15572528 REVERSE LENGTH=611
Pp01	55.278	15.66	1	*******	37172741	C	T	Prupe.1G482200	MODIFIER	intron_variant	.	protein_coding	ppa001678m.g				n/a	M5XK48	EMJ26447	AT4G32190.1	Symbols: | Myosin heavy chain-related protein | chr4:15545052-15547689 FORWARD LENGTH=783
Pp01	55.278	15.66	1	*******	37172747	A	G	Prupe.1G423900	MODIFIER	downstream_gene_variant	.	protein_coding		PF07744	PFAM	SPOC domain	n/a	M5XNP1	EMJ23128	AT1G27750.1	Symbols: | nucleic acid binding | chr1:9657425-9661750 FORWARD LENGTH=1075
Pp01	55.278	15.66	1	*******	37172747	A	G	Prupe.1G482100	MODIFIER	downstream_gene_variant	.	protein_coding	ppa002807m.g	GO:0005524	GO	ATP binding	Q9FY48	M5XAP9	EMJ23177	AT4G32250.3	Symbols: | Protein kinase superfamily protein | chr4:15570285-15572528 REVERSE LENGTH=611
Pp01	55.278	15.66	1	*******	37172747	A	G	Prupe.1G482200	MODIFIER	intron_variant	.	protein_coding	ppa001678m.g				n/a	M5XK48	EMJ26447	AT4G32190.1	Symbols: | Myosin heavy chain-related protein | chr4:15545052-15547689 FORWARD LENGTH=783
Pp01	55.278	15.66	1	*******	37172747	C	G	Prupe.1G482200	MODIFIER	5_prime_UTR_variant	.	protein_coding	ppa001678m.g				n/a	M5XK48	EMJ26447	AT4G32190.1	Symbols: | Myosin heavy chain-related protein | chr4:15545052-15547689 FORWARD LENGTH=783
Pp01	55.278	15.66	1	*******	37172747	C	G	Prupe.1G482200	MODIFIER	upstream_gene_variant	.	protein_coding	ppa001678m.g				n/a	M5XK48	EMJ26447	AT4G32190.1	Symbols: | Myosin heavy chain-related protein | chr4:15545052-15547689 FORWARD LENGTH=783
Pp01	55.278	15.66	1	*******	37172764	A	C	Prupe.1G423800	MODERATE	missense_variant	p.Val83Gly	protein_coding		PTHR21494	PANTHER	ACTIVATING SIGNAL COINTEGRATOR 1 COMPLEX SUBUNIT 2 (ASC-1 COMPLEX SUBUNIT P100)	n/a	M5XNP1	EMJ23128	AT1G27752.1	Symbols: | Ubiquitin system component Cue protein | chr1:9662250-9667318 FORWARD LENGTH=873
Pp01	55.278	15.66	1	*******	37172764	C	G	Prupe.1G482100	MODIFIER	downstream_gene_variant	.	protein_coding	ppa002807m.g	GO:0005524	GO	ATP binding	Q9FY48	M5XAP9	EMJ23177	AT4G32250.3	Symbols: | Protein kinase superfamily protein | chr4:15570285-15572528 REVERSE LENGTH=611
Pp01	55.278	15.66	1	*******	37172764	T	C	Prupe.1G482200	MODIFIER	5_prime_UTR_variant	.	protein_coding	ppa001678m.g				n/a	M5XK48	EMJ26447	AT4G32190.1	Symbols: | Myosin heavy chain-related protein | chr4:15545052-15547689 FORWARD LENGTH=783
Pp01	55.278	15.66	1	*******	37172764	T	C	Prupe.1G482200	MODIFIER	upstream_gene_variant	.	protein_coding	ppa001678m.g				n/a	M5XK48	EMJ26447	AT4G32190.1	Symbols: | Myosin heavy chain-related protein | chr4:15545052-15547689 FORWARD LENGTH=783
Pp01	55.278	15.66	1	*******	37172764	T	C	Prupe.1G482100	MODIFIER	downstream_gene_variant	.	protein_coding	ppa002807m.g	GO:0005524	GO	ATP binding	Q9FY48	M5XAP9	EMJ23177	AT4G32250.3	Symbols: | Protein kinase superfamily protein | chr4:15570285-15572528 REVERSE LENGTH=611
Pp01	55.278	15.66	1	*******	37173093	A	C	Prupe.1G423800	MODIFIER	upstream_gene_variant	.	protein_coding		PTHR21494	PANTHER	ACTIVATING SIGNAL COINTEGRATOR 1 COMPLEX SUBUNIT 2 (ASC-1 COMPLEX SUBUNIT P100)	n/a	M5XNP1	EMJ23128	AT1G27752.1	Symbols: | Ubiquitin system component Cue protein | chr1:9662250-9667318 FORWARD LENGTH=873
Pp01	55.278	15.66	1	*******	37173093	T	A	Prupe.1G482200	MODIFIER	5_prime_UTR_variant	.	protein_coding	ppa001678m.g				n/a	M5XK48	EMJ26447	AT4G32190.1	Symbols: | Myosin heavy chain-related protein | chr4:15545052-15547689 FORWARD LENGTH=783
Pp01	55.278	15.66	1	*******	37173093	T	A	Prupe.1G482200	MODIFIER	upstream_gene_variant	.	protein_coding	ppa001678m.g				n/a	M5XK48	EMJ26447	AT4G32190.1	Symbols: | Myosin heavy chain-related protein | chr4:15545052-15547689 FORWARD LENGTH=783
Pp01	55.278	15.66	1	*******	37173093	T	A	Prupe.1G482100	MODIFIER	downstream_gene_variant	.	protein_coding	ppa002807m.g	GO:0005524	GO	ATP binding	Q9FY48	M5XAP9	EMJ23177	AT4G32250.3	Symbols: | Protein kinase superfamily protein | chr4:15570285-15572528 REVERSE LENGTH=611
Pp01	55.278	15.66	1	*******	37173093	A	G	Prupe.1G482200	MODIFIER	5_prime_UTR_variant	.	protein_coding	ppa001678m.g				n/a	M5XK48	EMJ26447	AT4G32190.1	Symbols: | Myosin heavy chain-related protein | chr4:15545052-15547689 FORWARD LENGTH=783
Pp01	55.278	15.66	1	*******	37173102	A	C	Prupe.1G423900	MODIFIER	downstream_gene_variant	.	protein_coding		PF07744	PFAM	SPOC domain	n/a	M5XNP1	EMJ23128	AT1G27750.1	Symbols: | nucleic acid binding | chr1:9657425-9661750 FORWARD LENGTH=1075
Pp01	55.278	15.66	1	*******	37173102	A	G	Prupe.1G482200	MODIFIER	upstream_gene_variant	.	protein_coding	ppa001678m.g				n/a	M5XK48	EMJ26447	AT4G32190.1	Symbols: | Myosin heavy chain-related protein | chr4:15545052-15547689 FORWARD LENGTH=783
Pp01	55.278	15.66	1	*******	37173102	A	G	Prupe.1G482100	MODIFIER	downstream_gene_variant	.	protein_coding	ppa002807m.g	GO:0005524	GO	ATP binding	Q9FY48	M5XAP9	EMJ23177	AT4G32250.3	Symbols: | Protein kinase superfamily protein | chr4:15570285-15572528 REVERSE LENGTH=611
Pp01	55.278	15.66	1	*******	37173102	C	T	Prupe.1G482300	MODIFIER	downstream_gene_variant	.	protein_coding	ppa011918m.g	GO:0009116	GO	nucleoside metabolic process	Q42563	M5XGW0	EMJ24716	AT5G11160.1	Symbols: APT5 | adenine phosphoribosyltransferase 5 | chr5:3550774-3551986 FORWARD LENGTH=191
Pp01	55.278	15.66	1	*******	37173102	C	T	Prupe.1G482400	MODIFIER	intron_variant	.	protein_coding	ppa002294m.g	PTHR10555	PANTHER	SORTING NEXIN	n/a	M5XK93	EMJ26364	AT4G32160.1	Symbols: | Phox (PX) domain-containing protein | chr4:15529056-15532892 FORWARD LENGTH=723
Pp01	55.278	15.66	1	*******	37173103	C	T	Prupe.1G423900	LOW	synonymous_variant	p.Pro1186Pro	protein_coding		PF07744	PFAM	SPOC domain	n/a	M5XNP1	EMJ23128	AT1G27750.1	Symbols: | nucleic acid binding | chr1:9657425-9661750 FORWARD LENGTH=1075
Pp01	55.278	15.66	1	*******	37173103	C	T	Prupe.1G482400	MODIFIER	intron_variant	.	protein_coding	ppa002294m.g	PTHR10555	PANTHER	SORTING NEXIN	n/a	M5XK93	EMJ26364	AT4G32160.1	Symbols: | Phox (PX) domain-containing protein | chr4:15529056-15532892 FORWARD LENGTH=723
Pp01	55.278	15.66	1	*******	37173103	G	A	Prupe.1G482700	MODERATE	missense_variant	p.Pro597Ser	protein_coding	ppa002480m.g	PTHR31669	PANTHER	FAMILY NOT NAMED	Q9SSQ4	M5Y3I6	EMJ26340	AT1G52520.1	Symbols: FRS6 | FAR1-related sequence 6 | chr1:19565933-19568248 FORWARD LENGTH=703
Pp01	55.278	15.66	1	*******	37173103	G	A	Prupe.1G482800	MODIFIER	upstream_gene_variant	.	protein_coding	ppa000131m.g	PTHR24007	PANTHER	BRCA1-ASSOCIATED PROTEIN	Q84WU2	M5Y4D6	EMJ26680	AT2G25320.1	Symbols: | TRAF-like family protein | chr2:10781951-10788065 REVERSE LENGTH=1673
Pp01	55.278	15.66	1	*******	37173103	G	A	Prupe.1G482600	MODIFIER	downstream_gene_variant	.	protein_coding	ppa011187m.g	GO:0016192	GO	vesicle-mediated transport	Q9LFP1	M5XG93	EMJ25157	AT5G11150.1	Symbols: ATVAMP713, VAMP713 | vesicle-associated membrane protein 713 | chr5:3546625-3547844 REVERSE LENGTH=221
Pp01	55.278	15.66	1	*******	37173169	C	T	Prupe.1G423800	MODIFIER	upstream_gene_variant	.	protein_coding		PTHR21494	PANTHER	ACTIVATING SIGNAL COINTEGRATOR 1 COMPLEX SUBUNIT 2 (ASC-1 COMPLEX SUBUNIT P100)	n/a	M5XNP1	EMJ23128	AT1G27752.1	Symbols: | Ubiquitin system component Cue protein | chr1:9662250-9667318 FORWARD LENGTH=873
Pp01	55.278	15.66	1	*******	37173169	A	C	Prupe.1G483200	MODIFIER	upstream_gene_variant	.	protein_coding	ppa000636m.g	GO:0009058	GO	biosynthetic process	O22060	B2BMQ2	ABV32550	AT5G20280.1	Symbols: ATSPS1F, SPS1F | sucrose phosphate synthase 1F | chr5:6844994-6849997 REVERSE LENGTH=1043
Pp01	55.278	15.66	1	*******	37173169	A	C	Prupe.1G483300	MODIFIER	intron_variant	.	protein_coding	ppa025267m.g	PTHR10774	PANTHER	EXTENDED SYNAPTOTAGMIN-RELATED	A0JJX5	M5Y8A3	EMJ28240	AT5G11100.1	Symbols: SYTD, ATSYTD, NTMC2TYPE2.2, NTMC2T2.2, SYT4 | Calcium-dependent lipid-binding (CaLB domain) family protein | chr5:3532402-3535221 FORWARD LENGTH=569
Pp01	55.278	15.66	1	*******	37173169	A	G	Prupe.1G483200	MODIFIER	upstream_gene_variant	.	protein_coding	ppa000636m.g	GO:0009058	GO	biosynthetic process	O22060	B2BMQ2	ABV32550	AT5G20280.1	Symbols: ATSPS1F, SPS1F | sucrose phosphate synthase 1F | chr5:6844994-6849997 REVERSE LENGTH=1043
Pp01	55.278	15.66	1	*******	37173182	A	T	Prupe.1G423800	MODIFIER	upstream_gene_variant	.	protein_coding		PTHR21494	PANTHER	ACTIVATING SIGNAL COINTEGRATOR 1 COMPLEX SUBUNIT 2 (ASC-1 COMPLEX SUBUNIT P100)	n/a	M5XNP1	EMJ23128	AT1G27752.1	Symbols: | Ubiquitin system component Cue protein | chr1:9662250-9667318 FORWARD LENGTH=873
Pp01	55.278	15.66	1	*******	37173182	A	G	Prupe.1G483300	MODIFIER	intron_variant	.	protein_coding	ppa025267m.g	PTHR10774	PANTHER	EXTENDED SYNAPTOTAGMIN-RELATED	A0JJX5	M5Y8A3	EMJ28240	AT5G11100.1	Symbols: SYTD, ATSYTD, NTMC2TYPE2.2, NTMC2T2.2, SYT4 | Calcium-dependent lipid-binding (CaLB domain) family protein | chr5:3532402-3535221 FORWARD LENGTH=569
Pp01	55.278	15.66	1	*******	37173182	G	C	Prupe.1G483300	MODIFIER	intron_variant	.	protein_coding	ppa025267m.g	PTHR10774	PANTHER	EXTENDED SYNAPTOTAGMIN-RELATED	A0JJX5	M5Y8A3	EMJ28240	AT5G11100.1	Symbols: SYTD, ATSYTD, NTMC2TYPE2.2, NTMC2T2.2, SYT4 | Calcium-dependent lipid-binding (CaLB domain) family protein | chr5:3532402-3535221 FORWARD LENGTH=569
Pp01	55.278	15.66	1	*******	37173182	G	A	Prupe.1G483300	MODIFIER	intron_variant	.	protein_coding	ppa025267m.g	PTHR10774	PANTHER	EXTENDED SYNAPTOTAGMIN-RELATED	A0JJX5	M5Y8A3	EMJ28240	AT5G11100.1	Symbols: SYTD, ATSYTD, NTMC2TYPE2.2, NTMC2T2.2, SYT4 | Calcium-dependent lipid-binding (CaLB domain) family protein | chr5:3532402-3535221 FORWARD LENGTH=569
Pp01	55.278	15.66	1	*******	37201454	A	T	Prupe.1G423900	MODIFIER	intron_variant	.	protein_coding		PF07744	PFAM	SPOC domain	n/a	M5XNP1	EMJ23128	AT1G27750.1	Symbols: | nucleic acid binding | chr1:9657425-9661750 FORWARD LENGTH=1075
Pp01	55.278	15.66	1	*******	37201454	A	C	Prupe.1G483500	MODIFIER	5_prime_UTR_variant	.	protein_coding	ppa006787m.g	GO:0016020	GO	membrane	Q03730	M5XDK3	EMJ24202	AT4G32140.1	Symbols: | EamA-like transporter family | chr4:15523037-15525195 REVERSE LENGTH=394
Pp01	55.278	15.66	1	*******	37201454	A	C	Prupe.1G483600	MODIFIER	upstream_gene_variant	.	protein_coding	ppa011475m.g	PF09430	PFAM	Protein of unknown function (DUF2012)	Q8VY97	M5XM77	EMJ27019	AT2G25310.1	Symbols: | Protein of unknown function (DUF2012) | chr2:10777436-10779123 REVERSE LENGTH=210
Pp01	55.278	15.66	1	*******	37201454	A	C	Prupe.1G483400	MODIFIER	downstream_gene_variant	.	protein_coding	ppa006971m.g				n/a	M5XEA4	EMJ24254	n/a	n/a
Pp01	55.278	15.66	1	*******	37201705	T	G	Prupe.1G424400	LOW	5_prime_UTR_premature_start_codon_gain_variant	.	protein_coding	ppa014964m.g	PTHR31304	PANTHER	FAMILY NOT NAMED	Q9SZE8	M5XI77	EMJ25206	AT4G37540.1	Symbols: LBD39 | LOB domain-containing protein 39 | chr4:17639649-17640509 REVERSE LENGTH=240
Pp01	55.278	15.66	1	*******	37201705	T	C	Prupe.1G483500	LOW	synonymous_variant	p.Gly2Gly	protein_coding	ppa006787m.g	GO:0016020	GO	membrane	Q03730	M5XDK3	EMJ24202	AT4G32140.1	Symbols: | EamA-like transporter family | chr4:15523037-15525195 REVERSE LENGTH=394
Pp01	55.278	15.66	1	*******	37201705	T	C	Prupe.1G483500	LOW	5_prime_UTR_premature_start_codon_gain_variant	.	protein_coding	ppa006787m.g	GO:0016020	GO	membrane	Q03730	M5XDK3	EMJ24202	AT4G32140.1	Symbols: | EamA-like transporter family | chr4:15523037-15525195 REVERSE LENGTH=394
Pp01	55.278	15.66	1	*******	37201705	T	C	Prupe.1G483500	MODIFIER	5_prime_UTR_variant	.	protein_coding	ppa006787m.g	GO:0016020	GO	membrane	Q03730	M5XDK3	EMJ24202	AT4G32140.1	Symbols: | EamA-like transporter family | chr4:15523037-15525195 REVERSE LENGTH=394
Pp01	55.278	15.66	1	*******	37201748	T	G	Prupe.1G424400	MODIFIER	5_prime_UTR_variant	.	protein_coding	ppa014964m.g	PTHR31304	PANTHER	FAMILY NOT NAMED	Q9SZE8	M5XI77	EMJ25206	AT4G37540.1	Symbols: LBD39 | LOB domain-containing protein 39 | chr4:17639649-17640509 REVERSE LENGTH=240
Pp01	55.278	15.66	1	*******	37201748	T	C	Prupe.1G483600	MODIFIER	upstream_gene_variant	.	protein_coding	ppa011475m.g	PF09430	PFAM	Protein of unknown function (DUF2012)	Q8VY97	M5XM77	EMJ27019	AT2G25310.1	Symbols: | Protein of unknown function (DUF2012) | chr2:10777436-10779123 REVERSE LENGTH=210
Pp01	55.278	15.66	1	*******	37201748	T	C	Prupe.1G483400	MODIFIER	downstream_gene_variant	.	protein_coding	ppa006971m.g				n/a	M5XEA4	EMJ24254	n/a	n/a
Pp01	55.278	15.66	1	*******	37201748	G	A	Prupe.1G484300	LOW	synonymous_variant	p.Asp87Asp	protein_coding					n/a	W9RB24	XP_004291432	n/a	n/a
Pp01	55.278	15.66	1	*******	37202148	T	G	Prupe.1G424600	MODIFIER	upstream_gene_variant	.	protein_coding
Pp01	55.278	15.66	1	*******	37202148	G	A	Prupe.1G484100	MODIFIER	downstream_gene_variant	.	protein_coding	ppa014812m.g				n/a	M5XZJ5	EMJ27343	AT4G32110.1	Symbols: | Beta-1,3-N-Acetylglucosaminyltransferase family protein | chr4:15515769-15516408 REVERSE LENGTH=124
Pp01	55.278	15.66	1	*******	37202148	G	A	Prupe.1G484200	MODIFIER	downstream_gene_variant	.	protein_coding	ppa023377m.g				n/a	M5XHY3	EMJ25712	AT4G32090.1	Symbols: | Beta-1,3-N-Acetylglucosaminyltransferase family protein | chr4:15509990-15510820 REVERSE LENGTH=124
Pp01	55.278	15.66	1	*******	37202148	G	A	Prupe.1G484400	MODIFIER	downstream_gene_variant	.	protein_coding	ppa000570m.g	KOG0319	KOG	WD40-repeat-containing subunit of the 18S rRNA processing complex	Q0WV90	M5XL95	EMJ26704	AT1G80490.1	Symbols: TPR1 | TOPLESS-related 1 | chr1:30261094-30266446 REVERSE LENGTH=1119
Pp01	55.278	15.66	1	*******	37222686	T	G	Prupe.1G424300	MODIFIER	downstream_gene_variant	.	protein_coding	ppa009924m.g	PTHR26374	PANTHER	FAMILY NOT NAMED	Q96289	M5XRA3	EMJ24073	AT1G27730.1	Symbols: STZ, ZAT10 | salt tolerance zinc finger | chr1:9648302-9648985 REVERSE LENGTH=227
Pp01	55.278	15.66	1	*******	37222686	C	G	Prupe.1G484300	MODERATE	missense_variant	p.Gly75Ala	protein_coding					n/a	W9RB24	XP_004291432	n/a	n/a
Pp01	55.278	15.66	1	*******	37222686	C	G	Prupe.1G484100	MODIFIER	downstream_gene_variant	.	protein_coding	ppa014812m.g				n/a	M5XZJ5	EMJ27343	AT4G32110.1	Symbols: | Beta-1,3-N-Acetylglucosaminyltransferase family protein | chr4:15515769-15516408 REVERSE LENGTH=124
Pp01	55.278	15.66	1	*******	37222686	C	G	Prupe.1G484200	MODIFIER	downstream_gene_variant	.	protein_coding	ppa023377m.g				n/a	M5XHY3	EMJ25712	AT4G32090.1	Symbols: | Beta-1,3-N-Acetylglucosaminyltransferase family protein | chr4:15509990-15510820 REVERSE LENGTH=124
Pp01	55.278	15.66	1	*******	37222898	T	G	Prupe.1G424500	MODIFIER	downstream_gene_variant	.	protein_coding	ppa002663m.g	PF04484	PFAM	Family of unknown function (DUF566)	Q94AI1	M5XJR2	EMJ26312	AT1G49890.1	Symbols: QWRF2 | Family of unknown function (DUF566) | chr1:18470282-18473463 FORWARD LENGTH=659
Pp01	55.278	15.66	1	*******	37222898	C	G	Prupe.1G484400	MODIFIER	downstream_gene_variant	.	protein_coding	ppa000570m.g	KOG0319	KOG	WD40-repeat-containing subunit of the 18S rRNA processing complex	Q0WV90	M5XL95	EMJ26704	AT1G80490.1	Symbols: TPR1 | TOPLESS-related 1 | chr1:30261094-30266446 REVERSE LENGTH=1119
Pp01	55.278	15.66	1	*******	37222898	A	T	Prupe.1G484700	MODIFIER	upstream_gene_variant	.	protein_coding
Pp01	55.278	15.66	1	*******	37222898	A	T	Prupe.1G484800	MODIFIER	downstream_gene_variant	.	protein_coding	ppa009478m.g	PTHR11060:SF0	PANTHER	PROTEIN MEMO1	Q6DJ03	M5Y530	EMJ26965	AT2G25280.1	Symbols: | CONTAINS InterPro DOMAIN/s: UPF0103/Mediator of ErbB2-driven cell motility (Memo), related (InterPro:IPR002737); Has 1074 Blast hits to 1072 proteins in 474 species: Archae - 213; Bacteria - 366; Metazoa - 159; Fungi - 135; Plants - 54; Viruses - 0; Other Eukaryotes - 147 (source: NCBI BLink). | chr2:10762639-10764631 REVERSE LENGTH=291
Pp01	55.278	15.66	1	*******	37222898	A	T	Prupe.1G484700-Prupe.1G484800	MODIFIER	intergenic_region	.	.
Pp01	55.278	15.66	1	*******	37222962	C	A	Prupe.1G424600	MODIFIER	upstream_gene_variant	.	protein_coding
Pp01	55.278	15.66	1	*******	37222962	G	A	Prupe.1G484700	MODIFIER	upstream_gene_variant	.	protein_coding
Pp01	55.278	15.66	1	*******	37222962	G	A	Prupe.1G484800	MODIFIER	downstream_gene_variant	.	protein_coding	ppa009478m.g	PTHR11060:SF0	PANTHER	PROTEIN MEMO1	Q6DJ03	M5Y530	EMJ26965	AT2G25280.1	Symbols: | CONTAINS InterPro DOMAIN/s: UPF0103/Mediator of ErbB2-driven cell motility (Memo), related (InterPro:IPR002737); Has 1074 Blast hits to 1072 proteins in 474 species: Archae - 213; Bacteria - 366; Metazoa - 159; Fungi - 135; Plants - 54; Viruses - 0; Other Eukaryotes - 147 (source: NCBI BLink). | chr2:10762639-10764631 REVERSE LENGTH=291
Pp01	55.278	15.66	1	*******	37222962	G	A	Prupe.1G484700-Prupe.1G484800	MODIFIER	intergenic_region	.	.
Pp01	55.278	15.66	1	*******	37222962	C	T	Prupe.1G484700	MODIFIER	upstream_gene_variant	.	protein_coding
Pp01	55.278	15.66	1	*******	37282523	C	A	Prupe.1G424300	MODIFIER	downstream_gene_variant	.	protein_coding	ppa009924m.g	PTHR26374	PANTHER	FAMILY NOT NAMED	Q96289	M5XRA3	EMJ24073	AT1G27730.1	Symbols: STZ, ZAT10 | salt tolerance zinc finger | chr1:9648302-9648985 REVERSE LENGTH=227
Pp01	55.278	15.66	1	*******	37282523	C	T	Prupe.1G484800	MODIFIER	downstream_gene_variant	.	protein_coding	ppa009478m.g	PTHR11060:SF0	PANTHER	PROTEIN MEMO1	Q6DJ03	M5Y530	EMJ26965	AT2G25280.1	Symbols: | CONTAINS InterPro DOMAIN/s: UPF0103/Mediator of ErbB2-driven cell motility (Memo), related (InterPro:IPR002737); Has 1074 Blast hits to 1072 proteins in 474 species: Archae - 213; Bacteria - 366; Metazoa - 159; Fungi - 135; Plants - 54; Viruses - 0; Other Eukaryotes - 147 (source: NCBI BLink). | chr2:10762639-10764631 REVERSE LENGTH=291
Pp01	55.278	15.66	1	*******	37282548	C	A	Prupe.1G424500	MODIFIER	downstream_gene_variant	.	protein_coding	ppa002663m.g	PF04484	PFAM	Family of unknown function (DUF566)	Q94AI1	M5XJR2	EMJ26312	AT1G49890.1	Symbols: QWRF2 | Family of unknown function (DUF566) | chr1:18470282-18473463 FORWARD LENGTH=659
Pp01	55.278	15.66	1	*******	37282548	C	T	Prupe.1G484700-Prupe.1G484800	MODIFIER	intergenic_region	.	.
Pp01	55.278	15.66	1	*******	37282900	C	A	Prupe.1G424400	MODIFIER	intron_variant	.	protein_coding	ppa014964m.g	PTHR31304	PANTHER	FAMILY NOT NAMED	Q9SZE8	M5XI77	EMJ25206	AT4G37540.1	Symbols: LBD39 | LOB domain-containing protein 39 | chr4:17639649-17640509 REVERSE LENGTH=240
Pp01	55.278	15.66	1	*******	37282900	G	A	Prupe.1G484700	MODIFIER	upstream_gene_variant	.	protein_coding
Pp01	55.278	15.66	1	*******	37282900	G	A	Prupe.1G484800	MODIFIER	downstream_gene_variant	.	protein_coding	ppa009478m.g	PTHR11060:SF0	PANTHER	PROTEIN MEMO1	Q6DJ03	M5Y530	EMJ26965	AT2G25280.1	Symbols: | CONTAINS InterPro DOMAIN/s: UPF0103/Mediator of ErbB2-driven cell motility (Memo), related (InterPro:IPR002737); Has 1074 Blast hits to 1072 proteins in 474 species: Archae - 213; Bacteria - 366; Metazoa - 159; Fungi - 135; Plants - 54; Viruses - 0; Other Eukaryotes - 147 (source: NCBI BLink). | chr2:10762639-10764631 REVERSE LENGTH=291
Pp01	55.278	15.66	1	*******	37282961	A	G	Prupe.1G424600	MODIFIER	upstream_gene_variant	.	protein_coding
Pp01	55.278	15.66	1	*******	37282961	G	A	Prupe.1G484700-Prupe.1G484800	MODIFIER	intergenic_region	.	.
Pp01	55.278	15.66	1	*******	37282961	A	C	Prupe.1G484700	MODIFIER	upstream_gene_variant	.	protein_coding
Pp01	55.278	15.66	1	*******	37282963	A	G	Prupe.1G424300	MODIFIER	downstream_gene_variant	.	protein_coding	ppa009924m.g	PTHR26374	PANTHER	FAMILY NOT NAMED	Q96289	M5XRA3	EMJ24073	AT1G27730.1	Symbols: STZ, ZAT10 | salt tolerance zinc finger | chr1:9648302-9648985 REVERSE LENGTH=227
Pp01	55.278	15.66	1	*******	37282963	A	C	Prupe.1G484800	MODIFIER	downstream_gene_variant	.	protein_coding	ppa009478m.g	PTHR11060:SF0	PANTHER	PROTEIN MEMO1	Q6DJ03	M5Y530	EMJ26965	AT2G25280.1	Symbols: | CONTAINS InterPro DOMAIN/s: UPF0103/Mediator of ErbB2-driven cell motility (Memo), related (InterPro:IPR002737); Has 1074 Blast hits to 1072 proteins in 474 species: Archae - 213; Bacteria - 366; Metazoa - 159; Fungi - 135; Plants - 54; Viruses - 0; Other Eukaryotes - 147 (source: NCBI BLink). | chr2:10762639-10764631 REVERSE LENGTH=291
Pp01	55.278	15.66	1	*******	37282963	A	C	Prupe.1G484700-Prupe.1G484800	MODIFIER	intergenic_region	.	.
Pp01	55.278	15.66	1	*******	37298521	A	G	Prupe.1G424500	MODIFIER	downstream_gene_variant	.	protein_coding	ppa002663m.g	PF04484	PFAM	Family of unknown function (DUF566)	Q94AI1	M5XJR2	EMJ26312	AT1G49890.1	Symbols: QWRF2 | Family of unknown function (DUF566) | chr1:18470282-18473463 FORWARD LENGTH=659
Pp01	55.278	15.66	1	*******	37298521	G	A	Prupe.1G484700	MODIFIER	upstream_gene_variant	.	protein_coding
Pp01	55.278	15.66	1	*******	37298521	G	A	Prupe.1G484800	MODIFIER	downstream_gene_variant	.	protein_coding	ppa009478m.g	PTHR11060:SF0	PANTHER	PROTEIN MEMO1	Q6DJ03	M5Y530	EMJ26965	AT2G25280.1	Symbols: | CONTAINS InterPro DOMAIN/s: UPF0103/Mediator of ErbB2-driven cell motility (Memo), related (InterPro:IPR002737); Has 1074 Blast hits to 1072 proteins in 474 species: Archae - 213; Bacteria - 366; Metazoa - 159; Fungi - 135; Plants - 54; Viruses - 0; Other Eukaryotes - 147 (source: NCBI BLink). | chr2:10762639-10764631 REVERSE LENGTH=291
Pp01	55.278	15.66	1	*******	37298521	G	A	Prupe.1G484700-Prupe.1G484800	MODIFIER	intergenic_region	.	.
Pp01	55.278	15.66	1	*******	37298550	A	G	Prupe.1G424400	MODIFIER	intron_variant	.	protein_coding	ppa014964m.g	PTHR31304	PANTHER	FAMILY NOT NAMED	Q9SZE8	M5XI77	EMJ25206	AT4G37540.1	Symbols: LBD39 | LOB domain-containing protein 39 | chr4:17639649-17640509 REVERSE LENGTH=240
Pp01	55.278	15.66	1	*******	37298550	G	T	Prupe.1G485000	MODIFIER	upstream_gene_variant	.	protein_coding		PF13405	PFAM	EF-hand domain	Q9BPX6	M5XY43	EMJ26708	AT4G32060.1	Symbols: | calcium-binding EF hand family protein | chr4:15501134-15503321 FORWARD LENGTH=498
Pp01	55.278	15.66	1	*******	37298550	G	T	Prupe.1G485100	MODIFIER	intron_variant	.	protein_coding	ppa011080m.g				n/a	M5Y5X7	EMJ27310	AT5G11090.1	Symbols: | serine-rich protein-related | chr5:3524796-3525449 FORWARD LENGTH=217
Pp01	55.278	15.66	1	*******	37298550	C	T	Prupe.1G485400	LOW	synonymous_variant	p.Ile36Ile	protein_coding	ppa1027148m.g	PTHR13806	PANTHER	FLOTILLIN-RELATED	D2XNR1	M5XIK7	EMJ25784	AT5G25260.1	Symbols: | SPFH/Band 7/PHB domain-containing membrane-associated protein family | chr5:8752751-8754282 FORWARD LENGTH=463
Pp01	55.278	15.66	1	*******	37317420	G	C	Prupe.1G424600	MODIFIER	upstream_gene_variant	.	protein_coding
Pp01	55.278	15.66	1	*******	37317420	C	T	Prupe.1G485300	MODIFIER	downstream_gene_variant	.	protein_coding	ppa012659m.g	GO:0005840	GO	ribosome	P17093	M5XFE0	EMJ24837	AT5G23740.1	Symbols: RPS11-BETA | ribosomal protein S11-beta | chr5:8008251-8009330 REVERSE LENGTH=159
Pp01	55.278	15.66	1	*******	37317420	C	A	Prupe.1G485400	LOW	synonymous_variant	p.Pro42Pro	protein_coding	ppa1027148m.g	PTHR13806	PANTHER	FLOTILLIN-RELATED	D2XNR1	M5XIK7	EMJ25784	AT5G25260.1	Symbols: | SPFH/Band 7/PHB domain-containing membrane-associated protein family | chr5:8752751-8754282 FORWARD LENGTH=463
Pp01	55.278	15.66	1	*******	37317420	C	A	Prupe.1G485300	MODIFIER	downstream_gene_variant	.	protein_coding	ppa012659m.g	GO:0005840	GO	ribosome	P17093	M5XFE0	EMJ24837	AT5G23740.1	Symbols: RPS11-BETA | ribosomal protein S11-beta | chr5:8008251-8009330 REVERSE LENGTH=159
Pp01	55.278	15.66	1	*******	37317816	G	C	Prupe.1G424300	MODIFIER	downstream_gene_variant	.	protein_coding	ppa009924m.g	PTHR26374	PANTHER	FAMILY NOT NAMED	Q96289	M5XRA3	EMJ24073	AT1G27730.1	Symbols: STZ, ZAT10 | salt tolerance zinc finger | chr1:9648302-9648985 REVERSE LENGTH=227
Pp01	55.278	15.66	1	*******	37317816	T	C	Prupe.1G485400	LOW	synonymous_variant	p.Val64Val	protein_coding	ppa1027148m.g	PTHR13806	PANTHER	FLOTILLIN-RELATED	D2XNR1	M5XIK7	EMJ25784	AT5G25260.1	Symbols: | SPFH/Band 7/PHB domain-containing membrane-associated protein family | chr5:8752751-8754282 FORWARD LENGTH=463
Pp01	55.278	15.66	1	*******	37317816	T	C	Prupe.1G485300	MODIFIER	downstream_gene_variant	.	protein_coding	ppa012659m.g	GO:0005840	GO	ribosome	P17093	M5XFE0	EMJ24837	AT5G23740.1	Symbols: RPS11-BETA | ribosomal protein S11-beta | chr5:8008251-8009330 REVERSE LENGTH=159
Pp01	55.278	15.66	1	*******	37317816	G	A	Prupe.1G485400	LOW	synonymous_variant	p.Ala172Ala	protein_coding	ppa1027148m.g	PTHR13806	PANTHER	FLOTILLIN-RELATED	D2XNR1	M5XIK7	EMJ25784	AT5G25260.1	Symbols: | SPFH/Band 7/PHB domain-containing membrane-associated protein family | chr5:8752751-8754282 FORWARD LENGTH=463
Pp01	55.278	15.66	1	*******	37362921	G	C	Prupe.1G424500	MODIFIER	downstream_gene_variant	.	protein_coding	ppa002663m.g	PF04484	PFAM	Family of unknown function (DUF566)	Q94AI1	M5XJR2	EMJ26312	AT1G49890.1	Symbols: QWRF2 | Family of unknown function (DUF566) | chr1:18470282-18473463 FORWARD LENGTH=659
Pp01	55.278	15.66	1	*******	37362921	G	A	Prupe.1G485300	MODIFIER	downstream_gene_variant	.	protein_coding	ppa012659m.g	GO:0005840	GO	ribosome	P17093	M5XFE0	EMJ24837	AT5G23740.1	Symbols: RPS11-BETA | ribosomal protein S11-beta | chr5:8008251-8009330 REVERSE LENGTH=159
Pp01	55.278	15.66	1	*******	37362921	T	C	Prupe.1G485400	LOW	synonymous_variant	p.Ser303Ser	protein_coding	ppa1027148m.g	PTHR13806	PANTHER	FLOTILLIN-RELATED	D2XNR1	M5XIK7	EMJ25784	AT5G25260.1	Symbols: | SPFH/Band 7/PHB domain-containing membrane-associated protein family | chr5:8752751-8754282 FORWARD LENGTH=463
Pp01	55.278	15.66	1	*******	37362937	G	C	Prupe.1G424400	MODIFIER	intron_variant	.	protein_coding	ppa014964m.g	PTHR31304	PANTHER	FAMILY NOT NAMED	Q9SZE8	M5XI77	EMJ25206	AT4G37540.1	Symbols: LBD39 | LOB domain-containing protein 39 | chr4:17639649-17640509 REVERSE LENGTH=240
Pp01	55.278	15.66	1	*******	37362937	T	C	Prupe.1G485300	MODIFIER	downstream_gene_variant	.	protein_coding	ppa012659m.g	GO:0005840	GO	ribosome	P17093	M5XFE0	EMJ24837	AT5G23740.1	Symbols: RPS11-BETA | ribosomal protein S11-beta | chr5:8008251-8009330 REVERSE LENGTH=159
Pp01	55.278	15.66	1	*******	37362937	G	T	Prupe.1G485300	MODIFIER	downstream_gene_variant	.	protein_coding	ppa012659m.g	GO:0005840	GO	ribosome	P17093	M5XFE0	EMJ24837	AT5G23740.1	Symbols: RPS11-BETA | ribosomal protein S11-beta | chr5:8008251-8009330 REVERSE LENGTH=159
Pp01	55.278	15.66	1	*******	37363894	G	C	Prupe.1G424600	MODIFIER	upstream_gene_variant	.	protein_coding
Pp01	55.278	15.66	1	*******	37363894	G	T	Prupe.1G485400	MODIFIER	intron_variant	.	protein_coding	ppa1027148m.g	PTHR13806	PANTHER	FLOTILLIN-RELATED	D2XNR1	M5XIK7	EMJ25784	AT5G25260.1	Symbols: | SPFH/Band 7/PHB domain-containing membrane-associated protein family | chr5:8752751-8754282 FORWARD LENGTH=463
Pp01	55.278	15.66	1	*******	37363894	G	A	Prupe.1G485300	MODIFIER	downstream_gene_variant	.	protein_coding	ppa012659m.g	GO:0005840	GO	ribosome	P17093	M5XFE0	EMJ24837	AT5G23740.1	Symbols: RPS11-BETA | ribosomal protein S11-beta | chr5:8008251-8009330 REVERSE LENGTH=159
Pp01	55.278	15.66	1	*******	37376968	G	C	Prupe.1G424300	MODIFIER	downstream_gene_variant	.	protein_coding	ppa009924m.g	PTHR26374	PANTHER	FAMILY NOT NAMED	Q96289	M5XRA3	EMJ24073	AT1G27730.1	Symbols: STZ, ZAT10 | salt tolerance zinc finger | chr1:9648302-9648985 REVERSE LENGTH=227
Pp01	55.278	15.66	1	*******	37376968	G	A	Prupe.1G485400	MODIFIER	intron_variant	.	protein_coding	ppa1027148m.g	PTHR13806	PANTHER	FLOTILLIN-RELATED	D2XNR1	M5XIK7	EMJ25784	AT5G25260.1	Symbols: | SPFH/Band 7/PHB domain-containing membrane-associated protein family | chr5:8752751-8754282 FORWARD LENGTH=463
Pp01	55.278	15.66	1	*******	37376968	C	A	Prupe.1G485500	LOW	synonymous_variant	p.Ala63Ala	protein_coding	ppa005113m.g	PTHR13806	PANTHER	FLOTILLIN-RELATED	D2XNR1	M5XR68	EMJ24033	AT5G25250.1	Symbols: | SPFH/Band 7/PHB domain-containing membrane-associated protein family | chr5:8749774-8751430 FORWARD LENGTH=470
Pp01	55.278	15.66	1	*******	37377027	G	C	Prupe.1G424500	MODIFIER	downstream_gene_variant	.	protein_coding	ppa002663m.g	PF04484	PFAM	Family of unknown function (DUF566)	Q94AI1	M5XJR2	EMJ26312	AT1G49890.1	Symbols: QWRF2 | Family of unknown function (DUF566) | chr1:18470282-18473463 FORWARD LENGTH=659
Pp01	55.278	15.66	1	*******	37377027	C	A	Prupe.1G485600	MODIFIER	upstream_gene_variant	.	protein_coding	ppa018269m.g	PTHR13806	PANTHER	FLOTILLIN-RELATED	D2XNR0	M5XK10	EMJ26269	AT5G25250.1	Symbols: | SPFH/Band 7/PHB domain-containing membrane-associated protein family | chr5:8749774-8751430 FORWARD LENGTH=470
Pp01	55.278	15.66	1	*******	37388817	G	C	Prupe.1G424400	MODIFIER	intron_variant	.	protein_coding	ppa014964m.g	PTHR31304	PANTHER	FAMILY NOT NAMED	Q9SZE8	M5XI77	EMJ25206	AT4G37540.1	Symbols: LBD39 | LOB domain-containing protein 39 | chr4:17639649-17640509 REVERSE LENGTH=240
Pp01	55.278	15.66	1	*******	37388817	C	A	Prupe.1G485400	MODIFIER	downstream_gene_variant	.	protein_coding	ppa1027148m.g	PTHR13806	PANTHER	FLOTILLIN-RELATED	D2XNR1	M5XIK7	EMJ25784	AT5G25260.1	Symbols: | SPFH/Band 7/PHB domain-containing membrane-associated protein family | chr5:8752751-8754282 FORWARD LENGTH=463
Pp01	55.278	15.66	1	*******	37388817	C	T	Prupe.1G485500	LOW	synonymous_variant	p.Asp179Asp	protein_coding	ppa005113m.g	PTHR13806	PANTHER	FLOTILLIN-RELATED	D2XNR1	M5XR68	EMJ24033	AT5G25250.1	Symbols: | SPFH/Band 7/PHB domain-containing membrane-associated protein family | chr5:8749774-8751430 FORWARD LENGTH=470
Pp01	55.278	15.66	1	*******	37388845	A	G	Prupe.1G424600	MODIFIER	upstream_gene_variant	.	protein_coding
Pp01	55.278	15.66	1	*******	37388845	C	T	Prupe.1G485600	MODIFIER	upstream_gene_variant	.	protein_coding	ppa018269m.g	PTHR13806	PANTHER	FLOTILLIN-RELATED	D2XNR0	M5XK10	EMJ26269	AT5G25250.1	Symbols: | SPFH/Band 7/PHB domain-containing membrane-associated protein family | chr5:8749774-8751430 FORWARD LENGTH=470
Pp01	55.278	15.66	1	*******	37388845	C	T	Prupe.1G485400	MODIFIER	downstream_gene_variant	.	protein_coding	ppa1027148m.g	PTHR13806	PANTHER	FLOTILLIN-RELATED	D2XNR1	M5XIK7	EMJ25784	AT5G25260.1	Symbols: | SPFH/Band 7/PHB domain-containing membrane-associated protein family | chr5:8752751-8754282 FORWARD LENGTH=463
Pp01	55.278	15.66	1	*******	37389286	A	G	Prupe.1G424300	MODIFIER	downstream_gene_variant	.	protein_coding	ppa009924m.g	PTHR26374	PANTHER	FAMILY NOT NAMED	Q96289	M5XRA3	EMJ24073	AT1G27730.1	Symbols: STZ, ZAT10 | salt tolerance zinc finger | chr1:9648302-9648985 REVERSE LENGTH=227
Pp01	55.278	15.66	1	*******	37389286	G	A	Prupe.1G485500	LOW	synonymous_variant	p.Gly187Gly	protein_coding	ppa005113m.g	PTHR13806	PANTHER	FLOTILLIN-RELATED	D2XNR1	M5XR68	EMJ24033	AT5G25250.1	Symbols: | SPFH/Band 7/PHB domain-containing membrane-associated protein family | chr5:8749774-8751430 FORWARD LENGTH=470
Pp01	55.278	15.66	1	*******	37389286	G	A	Prupe.1G485600	MODIFIER	upstream_gene_variant	.	protein_coding	ppa018269m.g	PTHR13806	PANTHER	FLOTILLIN-RELATED	D2XNR0	M5XK10	EMJ26269	AT5G25250.1	Symbols: | SPFH/Band 7/PHB domain-containing membrane-associated protein family | chr5:8749774-8751430 FORWARD LENGTH=470
Pp01	55.278	15.66	1	*******	37389319	A	G	Prupe.1G424500	MODIFIER	downstream_gene_variant	.	protein_coding	ppa002663m.g	PF04484	PFAM	Family of unknown function (DUF566)	Q94AI1	M5XJR2	EMJ26312	AT1G49890.1	Symbols: QWRF2 | Family of unknown function (DUF566) | chr1:18470282-18473463 FORWARD LENGTH=659
Pp01	55.278	15.66	1	*******	37389319	G	A	Prupe.1G485400	MODIFIER	downstream_gene_variant	.	protein_coding	ppa1027148m.g	PTHR13806	PANTHER	FLOTILLIN-RELATED	D2XNR1	M5XIK7	EMJ25784	AT5G25260.1	Symbols: | SPFH/Band 7/PHB domain-containing membrane-associated protein family | chr5:8752751-8754282 FORWARD LENGTH=463
Pp01	55.278	15.66	1	*******	37389319	G	A	Prupe.1G485500	MODERATE	missense_variant	p.Glu188Lys	protein_coding	ppa005113m.g	PTHR13806	PANTHER	FLOTILLIN-RELATED	D2XNR1	M5XR68	EMJ24033	AT5G25250.1	Symbols: | SPFH/Band 7/PHB domain-containing membrane-associated protein family | chr5:8749774-8751430 FORWARD LENGTH=470
Pp01	55.278	15.66	1	*******	37395345	A	G	Prupe.1G424400	MODIFIER	intron_variant	.	protein_coding	ppa014964m.g	PTHR31304	PANTHER	FAMILY NOT NAMED	Q9SZE8	M5XI77	EMJ25206	AT4G37540.1	Symbols: LBD39 | LOB domain-containing protein 39 | chr4:17639649-17640509 REVERSE LENGTH=240
Pp01	55.278	15.66	1	*******	37395345	G	A	Prupe.1G485600	MODIFIER	upstream_gene_variant	.	protein_coding	ppa018269m.g	PTHR13806	PANTHER	FLOTILLIN-RELATED	D2XNR0	M5XK10	EMJ26269	AT5G25250.1	Symbols: | SPFH/Band 7/PHB domain-containing membrane-associated protein family | chr5:8749774-8751430 FORWARD LENGTH=470
Pp01	55.278	15.66	1	*******	37395345	G	A	Prupe.1G485400	MODIFIER	downstream_gene_variant	.	protein_coding	ppa1027148m.g	PTHR13806	PANTHER	FLOTILLIN-RELATED	D2XNR1	M5XIK7	EMJ25784	AT5G25260.1	Symbols: | SPFH/Band 7/PHB domain-containing membrane-associated protein family | chr5:8752751-8754282 FORWARD LENGTH=463
Pp01	55.278	15.66	1	*******	37395345	T	C	Prupe.1G485500	MODERATE	missense_variant	p.Met198Thr	protein_coding	ppa005113m.g	PTHR13806	PANTHER	FLOTILLIN-RELATED	D2XNR1	M5XR68	EMJ24033	AT5G25250.1	Symbols: | SPFH/Band 7/PHB domain-containing membrane-associated protein family | chr5:8749774-8751430 FORWARD LENGTH=470
Pp01	55.278	15.66	1	*******	37395357	C	A	Prupe.1G424400	MODIFIER	3_prime_UTR_variant	.	protein_coding	ppa014964m.g	PTHR31304	PANTHER	FAMILY NOT NAMED	Q9SZE8	M5XI77	EMJ25206	AT4G37540.1	Symbols: LBD39 | LOB domain-containing protein 39 | chr4:17639649-17640509 REVERSE LENGTH=240
Pp01	55.278	15.66	1	*******	37395357	T	C	Prupe.1G485600	MODIFIER	upstream_gene_variant	.	protein_coding	ppa018269m.g	PTHR13806	PANTHER	FLOTILLIN-RELATED	D2XNR0	M5XK10	EMJ26269	AT5G25250.1	Symbols: | SPFH/Band 7/PHB domain-containing membrane-associated protein family | chr5:8749774-8751430 FORWARD LENGTH=470
Pp01	55.278	15.66	1	*******	37395357	T	C	Prupe.1G485400	MODIFIER	downstream_gene_variant	.	protein_coding	ppa1027148m.g	PTHR13806	PANTHER	FLOTILLIN-RELATED	D2XNR1	M5XIK7	EMJ25784	AT5G25260.1	Symbols: | SPFH/Band 7/PHB domain-containing membrane-associated protein family | chr5:8752751-8754282 FORWARD LENGTH=463
Pp01	55.278	15.66	1	*******	37395357	T	C	Prupe.1G485600	LOW	synonymous_variant	p.Tyr163Tyr	protein_coding	ppa018269m.g	PTHR13806	PANTHER	FLOTILLIN-RELATED	D2XNR0	M5XK10	EMJ26269	AT5G25250.1	Symbols: | SPFH/Band 7/PHB domain-containing membrane-associated protein family | chr5:8749774-8751430 FORWARD LENGTH=470
Pp01	55.278	15.66	1	*******	37395357	T	C	Prupe.1G485600	MODIFIER	upstream_gene_variant	.	protein_coding	ppa018269m.g	PTHR13806	PANTHER	FLOTILLIN-RELATED	D2XNR0	M5XK10	EMJ26269	AT5G25250.1	Symbols: | SPFH/Band 7/PHB domain-containing membrane-associated protein family | chr5:8749774-8751430 FORWARD LENGTH=470
Pp01	55.278	15.66	1	*******	37395357	T	C	Prupe.1G485500	MODIFIER	downstream_gene_variant	.	protein_coding	ppa005113m.g	PTHR13806	PANTHER	FLOTILLIN-RELATED	D2XNR1	M5XR68	EMJ24033	AT5G25250.1	Symbols: | SPFH/Band 7/PHB domain-containing membrane-associated protein family | chr5:8749774-8751430 FORWARD LENGTH=470
Pp01	55.278	15.66	1	*******	37395357	T	C	Prupe.1G485700	MODIFIER	downstream_gene_variant	.	protein_coding		PF13831	PFAM	PHD-finger	Q8IRW8	W9RLL2	XP_004292737	AT1G05830.2	Symbols: ATX2 | trithorax-like protein 2 | chr1:1754452-1761225 FORWARD LENGTH=1083
Pp01	55.278	15.66	1	*******	37395357	G	A	Prupe.1G485600	MODERATE	missense_variant	p.Glu228Lys	protein_coding	ppa018269m.g	PTHR13806	PANTHER	FLOTILLIN-RELATED	D2XNR0	M5XK10	EMJ26269	AT5G25250.1	Symbols: | SPFH/Band 7/PHB domain-containing membrane-associated protein family | chr5:8749774-8751430 FORWARD LENGTH=470
Pp01	55.278	15.66	1	*******	37395417	C	A	Prupe.1G424600	MODIFIER	upstream_gene_variant	.	protein_coding
Pp01	55.278	15.66	1	*******	37395417	G	A	Prupe.1G485600	MODIFIER	upstream_gene_variant	.	protein_coding	ppa018269m.g	PTHR13806	PANTHER	FLOTILLIN-RELATED	D2XNR0	M5XK10	EMJ26269	AT5G25250.1	Symbols: | SPFH/Band 7/PHB domain-containing membrane-associated protein family | chr5:8749774-8751430 FORWARD LENGTH=470
Pp01	55.278	15.66	1	*******	37395417	G	A	Prupe.1G485500	MODIFIER	downstream_gene_variant	.	protein_coding	ppa005113m.g	PTHR13806	PANTHER	FLOTILLIN-RELATED	D2XNR1	M5XR68	EMJ24033	AT5G25250.1	Symbols: | SPFH/Band 7/PHB domain-containing membrane-associated protein family | chr5:8749774-8751430 FORWARD LENGTH=470
Pp01	55.278	15.66	1	*******	37395417	G	A	Prupe.1G485700	MODIFIER	downstream_gene_variant	.	protein_coding		PF13831	PFAM	PHD-finger	Q8IRW8	W9RLL2	XP_004292737	AT1G05830.2	Symbols: ATX2 | trithorax-like protein 2 | chr1:1754452-1761225 FORWARD LENGTH=1083
Pp01	55.278	15.66	1	*******	37411740	C	A	Prupe.1G424300	MODIFIER	downstream_gene_variant	.	protein_coding	ppa009924m.g	PTHR26374	PANTHER	FAMILY NOT NAMED	Q96289	M5XRA3	EMJ24073	AT1G27730.1	Symbols: STZ, ZAT10 | salt tolerance zinc finger | chr1:9648302-9648985 REVERSE LENGTH=227
Pp01	55.278	15.66	1	*******	37411740	G	T	Prupe.1G485600	LOW	synonymous_variant	p.Ala250Ala	protein_coding	ppa018269m.g	PTHR13806	PANTHER	FLOTILLIN-RELATED	D2XNR0	M5XK10	EMJ26269	AT5G25250.1	Symbols: | SPFH/Band 7/PHB domain-containing membrane-associated protein family | chr5:8749774-8751430 FORWARD LENGTH=470
Pp01	55.278	15.66	1	*******	37411741	C	A	Prupe.1G424500	MODIFIER	downstream_gene_variant	.	protein_coding	ppa002663m.g	PF04484	PFAM	Family of unknown function (DUF566)	Q94AI1	M5XJR2	EMJ26312	AT1G49890.1	Symbols: QWRF2 | Family of unknown function (DUF566) | chr1:18470282-18473463 FORWARD LENGTH=659
Pp01	55.278	15.66	1	*******	37411741	G	T	Prupe.1G485600	MODIFIER	upstream_gene_variant	.	protein_coding	ppa018269m.g	PTHR13806	PANTHER	FLOTILLIN-RELATED	D2XNR0	M5XK10	EMJ26269	AT5G25250.1	Symbols: | SPFH/Band 7/PHB domain-containing membrane-associated protein family | chr5:8749774-8751430 FORWARD LENGTH=470
Pp01	56.198	16.263	1	*******	37493638	C	A	Prupe.1G424400	MODIFIER	3_prime_UTR_variant	.	protein_coding	ppa014964m.g	PTHR31304	PANTHER	FAMILY NOT NAMED	Q9SZE8	M5XI77	EMJ25206	AT4G37540.1	Symbols: LBD39 | LOB domain-containing protein 39 | chr4:17639649-17640509 REVERSE LENGTH=240
Pp01	56.198	16.263	1	*******	37493638	G	T	Prupe.1G485500	MODIFIER	downstream_gene_variant	.	protein_coding	ppa005113m.g	PTHR13806	PANTHER	FLOTILLIN-RELATED	D2XNR1	M5XR68	EMJ24033	AT5G25250.1	Symbols: | SPFH/Band 7/PHB domain-containing membrane-associated protein family | chr5:8749774-8751430 FORWARD LENGTH=470
Pp01	56.198	16.263	1	*******	37494076	C	A	Prupe.1G424600	MODIFIER	upstream_gene_variant	.	protein_coding
Pp01	56.198	16.263	1	*******	37494076	G	T	Prupe.1G485700	MODIFIER	downstream_gene_variant	.	protein_coding		PF13831	PFAM	PHD-finger	Q8IRW8	W9RLL2	XP_004292737	AT1G05830.2	Symbols: ATX2 | trithorax-like protein 2 | chr1:1754452-1761225 FORWARD LENGTH=1083
Pp01	56.198	16.263	1	*******	37494121	C	A	Prupe.1G424300	MODIFIER	downstream_gene_variant	.	protein_coding	ppa009924m.g	PTHR26374	PANTHER	FAMILY NOT NAMED	Q96289	M5XRA3	EMJ24073	AT1G27730.1	Symbols: STZ, ZAT10 | salt tolerance zinc finger | chr1:9648302-9648985 REVERSE LENGTH=227
Pp01	56.198	16.263	1	*******	37494121	G	A	Prupe.1G485600	LOW	synonymous_variant	p.Ala182Ala	protein_coding	ppa018269m.g	PTHR13806	PANTHER	FLOTILLIN-RELATED	D2XNR0	M5XK10	EMJ26269	AT5G25250.1	Symbols: | SPFH/Band 7/PHB domain-containing membrane-associated protein family | chr5:8749774-8751430 FORWARD LENGTH=470
Pp01	56.115	14.096	1	******	37494582	C	A	Prupe.1G424500	MODIFIER	downstream_gene_variant	.	protein_coding	ppa002663m.g	PF04484	PFAM	Family of unknown function (DUF566)	Q94AI1	M5XJR2	EMJ26312	AT1G49890.1	Symbols: QWRF2 | Family of unknown function (DUF566) | chr1:18470282-18473463 FORWARD LENGTH=659
Pp01	56.115	14.096	1	******	37494582	G	A	Prupe.1G485700	MODIFIER	downstream_gene_variant	.	protein_coding		PF13831	PFAM	PHD-finger	Q8IRW8	W9RLL2	XP_004292737	AT1G05830.2	Symbols: ATX2 | trithorax-like protein 2 | chr1:1754452-1761225 FORWARD LENGTH=1083
Pp01	56.198	16.263	1	*******	37497712	C	T	Prupe.1G424600	MODIFIER	downstream_gene_variant	.	protein_coding
Pp01	56.198	16.263	1	*******	37497712	G	A	Prupe.1G485600	MODIFIER	intron_variant	.	protein_coding	ppa018269m.g	PTHR13806	PANTHER	FLOTILLIN-RELATED	D2XNR0	M5XK10	EMJ26269	AT5G25250.1	Symbols: | SPFH/Band 7/PHB domain-containing membrane-associated protein family | chr5:8749774-8751430 FORWARD LENGTH=470
Pp01	56.198	16.263	1	*******	37497712	G	A	Prupe.1G485600	LOW	synonymous_variant	p.Lys193Lys	protein_coding	ppa018269m.g	PTHR13806	PANTHER	FLOTILLIN-RELATED	D2XNR0	M5XK10	EMJ26269	AT5G25250.1	Symbols: | SPFH/Band 7/PHB domain-containing membrane-associated protein family | chr5:8749774-8751430 FORWARD LENGTH=470
Pp01	56.198	16.263	1	*******	37497717	C	T	Prupe.1G424500	MODIFIER	intron_variant	.	protein_coding	ppa002663m.g	PF04484	PFAM	Family of unknown function (DUF566)	Q94AI1	M5XJR2	EMJ26312	AT1G49890.1	Symbols: QWRF2 | Family of unknown function (DUF566) | chr1:18470282-18473463 FORWARD LENGTH=659
Pp01	56.198	16.263	1	*******	37497717	G	A	Prupe.1G485700	MODIFIER	downstream_gene_variant	.	protein_coding		PF13831	PFAM	PHD-finger	Q8IRW8	W9RLL2	XP_004292737	AT1G05830.2	Symbols: ATX2 | trithorax-like protein 2 | chr1:1754452-1761225 FORWARD LENGTH=1083
Pp01	56.198	16.263	1	*******	37497717	G	A	Prupe.1G485600	MODIFIER	intron_variant	.	protein_coding	ppa018269m.g	PTHR13806	PANTHER	FLOTILLIN-RELATED	D2XNR0	M5XK10	EMJ26269	AT5G25250.1	Symbols: | SPFH/Band 7/PHB domain-containing membrane-associated protein family | chr5:8749774-8751430 FORWARD LENGTH=470
Pp01	56.198	16.263	1	*******	37521068	A	G	Prupe.1G424600	MODIFIER	downstream_gene_variant	.	protein_coding
Pp01	56.198	16.263	1	*******	37543699	A	G	Prupe.1G424500	MODIFIER	intron_variant	.	protein_coding	ppa002663m.g	PF04484	PFAM	Family of unknown function (DUF566)	Q94AI1	M5XJR2	EMJ26312	AT1G49890.1	Symbols: QWRF2 | Family of unknown function (DUF566) | chr1:18470282-18473463 FORWARD LENGTH=659
Pp01	56.198	16.263	1	*******	37543699	G	A	Prupe.1G485600	LOW	synonymous_variant	p.Gly197Gly	protein_coding	ppa018269m.g	PTHR13806	PANTHER	FLOTILLIN-RELATED	D2XNR0	M5XK10	EMJ26269	AT5G25250.1	Symbols: | SPFH/Band 7/PHB domain-containing membrane-associated protein family | chr5:8749774-8751430 FORWARD LENGTH=470
Pp01	56.198	16.263	1	*******	37543701	A	C	Prupe.1G424600	MODIFIER	downstream_gene_variant	.	protein_coding
Pp01	56.198	16.263	1	*******	37543701	G	A	Prupe.1G485700	MODIFIER	downstream_gene_variant	.	protein_coding		PF13831	PFAM	PHD-finger	Q8IRW8	W9RLL2	XP_004292737	AT1G05830.2	Symbols: ATX2 | trithorax-like protein 2 | chr1:1754452-1761225 FORWARD LENGTH=1083
Pp01	56.198	16.263	1	*******	37543725	A	C	Prupe.1G424500	MODIFIER	intron_variant	.	protein_coding	ppa002663m.g	PF04484	PFAM	Family of unknown function (DUF566)	Q94AI1	M5XJR2	EMJ26312	AT1G49890.1	Symbols: QWRF2 | Family of unknown function (DUF566) | chr1:18470282-18473463 FORWARD LENGTH=659
Pp01	56.198	16.263	1	*******	37543725	G	A	Prupe.1G485600	MODIFIER	intron_variant	.	protein_coding	ppa018269m.g	PTHR13806	PANTHER	FLOTILLIN-RELATED	D2XNR0	M5XK10	EMJ26269	AT5G25250.1	Symbols: | SPFH/Band 7/PHB domain-containing membrane-associated protein family | chr5:8749774-8751430 FORWARD LENGTH=470
Pp01	56.198	16.263	1	*******	37545952	C	A	Prupe.1G424700	LOW	5_prime_UTR_premature_start_codon_gain_variant	.	protein_coding	ppa024215m.g				n/a	M5Y6Q6	EMJ27640	n/a	n/a
Pp01	56.198	16.263	1	*******	37545952	G	T	Prupe.1G485600	MODIFIER	3_prime_UTR_variant	.	protein_coding	ppa018269m.g	PTHR13806	PANTHER	FLOTILLIN-RELATED	D2XNR0	M5XK10	EMJ26269	AT5G25250.1	Symbols: | SPFH/Band 7/PHB domain-containing membrane-associated protein family | chr5:8749774-8751430 FORWARD LENGTH=470
Pp01	56.198	16.263	1	*******	37545952	G	T	Prupe.1G485700	MODIFIER	3_prime_UTR_variant	.	protein_coding		PF13831	PFAM	PHD-finger	Q8IRW8	W9RLL2	XP_004292737	AT1G05830.2	Symbols: ATX2 | trithorax-like protein 2 | chr1:1754452-1761225 FORWARD LENGTH=1083
Pp01	56.198	16.263	1	*******	37545952	G	T	Prupe.1G485700	MODIFIER	3_prime_UTR_variant	.	protein_coding		PF13831	PFAM	PHD-finger	Q8IRW8	W9RLL2	XP_004292737	AT1G05830.2	Symbols: ATX2 | trithorax-like protein 2 | chr1:1754452-1761225 FORWARD LENGTH=1083
Pp01	56.198	16.263	1	*******	37545952	G	T	Prupe.1G485600	MODIFIER	downstream_gene_variant	.	protein_coding	ppa018269m.g	PTHR13806	PANTHER	FLOTILLIN-RELATED	D2XNR0	M5XK10	EMJ26269	AT5G25250.1	Symbols: | SPFH/Band 7/PHB domain-containing membrane-associated protein family | chr5:8749774-8751430 FORWARD LENGTH=470
Pp01	56.198	16.263	1	*******	37545952	G	T	Prupe.1G485700	MODIFIER	downstream_gene_variant	.	protein_coding		PF13831	PFAM	PHD-finger	Q8IRW8	W9RLL2	XP_004292737	AT1G05830.2	Symbols: ATX2 | trithorax-like protein 2 | chr1:1754452-1761225 FORWARD LENGTH=1083
Pp01	56.198	16.263	1	*******	37546162	C	A	Prupe.1G424700	MODIFIER	5_prime_UTR_variant	.	protein_coding	ppa024215m.g				n/a	M5Y6Q6	EMJ27640	n/a	n/a
Pp01	56.198	16.263	1	*******	37546162	T	C	Prupe.1G485700	MODIFIER	3_prime_UTR_variant	.	protein_coding		PF13831	PFAM	PHD-finger	Q8IRW8	W9RLL2	XP_004292737	AT1G05830.2	Symbols: ATX2 | trithorax-like protein 2 | chr1:1754452-1761225 FORWARD LENGTH=1083
Pp01	56.198	16.263	1	*******	37546162	T	C	Prupe.1G485700	MODIFIER	3_prime_UTR_variant	.	protein_coding		PF13831	PFAM	PHD-finger	Q8IRW8	W9RLL2	XP_004292737	AT1G05830.2	Symbols: ATX2 | trithorax-like protein 2 | chr1:1754452-1761225 FORWARD LENGTH=1083
Pp01	56.198	16.263	1	*******	37546576	C	A	Prupe.1G424800	MODIFIER	downstream_gene_variant	.	protein_coding	ppa014535m.g	GO:0005840	GO	ribosome	Q5I7K3	B8AKJ9	EEC76251	AT4G33865.1	Symbols: | Ribosomal protein S14p/S29e family protein | chr4:16233395-16234114 REVERSE LENGTH=56
Pp01	56.198	16.263	1	*******	37546576	T	C	Prupe.1G485700	MODIFIER	3_prime_UTR_variant	.	protein_coding		PF13831	PFAM	PHD-finger	Q8IRW8	W9RLL2	XP_004292737	AT1G05830.2	Symbols: ATX2 | trithorax-like protein 2 | chr1:1754452-1761225 FORWARD LENGTH=1083
Pp01	56.198	16.263	1	*******	37546576	T	C	Prupe.1G485600	MODIFIER	downstream_gene_variant	.	protein_coding	ppa018269m.g	PTHR13806	PANTHER	FLOTILLIN-RELATED	D2XNR0	M5XK10	EMJ26269	AT5G25250.1	Symbols: | SPFH/Band 7/PHB domain-containing membrane-associated protein family | chr5:8749774-8751430 FORWARD LENGTH=470
Pp01	56.198	16.263	1	*******	37546713	C	A	Prupe.1G424900	MODIFIER	downstream_gene_variant	.	protein_coding	ppb022435m.g				n/a	M5XBW7	EMJ22941	AT5G43150.1	Symbols: | unknown protein; FUNCTIONS IN: molecular_function unknown; INVOLVED IN: biological_process unknown; LOCATED IN: mitochondrion; EXPRESSED IN: 22 plant structures; EXPRESSED DURING: 13 growth stages; Has 1807 Blast hits to 1807 proteins in 277 species: Archae - 0; Bacteria - 0; Metazoa - 736; Fungi - 347; Plants - 385; Viruses - 0; Other Eukaryotes - 339 (source: NCBI BLink). | chr5:1732…
Pp01	56.198	16.263	1	*******	37546713	T	C	Prupe.1G485700	MODIFIER	downstream_gene_variant	.	protein_coding		PF13831	PFAM	PHD-finger	Q8IRW8	W9RLL2	XP_004292737	AT1G05830.2	Symbols: ATX2 | trithorax-like protein 2 | chr1:1754452-1761225 FORWARD LENGTH=1083
Pp01	56.198	16.263	1	*******	37546713	G	A	Prupe.1G485700	MODIFIER	3_prime_UTR_variant	.	protein_coding		PF13831	PFAM	PHD-finger	Q8IRW8	W9RLL2	XP_004292737	AT1G05830.2	Symbols: ATX2 | trithorax-like protein 2 | chr1:1754452-1761225 FORWARD LENGTH=1083
Pp01	56.198	16.263	1	*******	37546713	G	A	Prupe.1G485700	MODIFIER	3_prime_UTR_variant	.	protein_coding		PF13831	PFAM	PHD-finger	Q8IRW8	W9RLL2	XP_004292737	AT1G05830.2	Symbols: ATX2 | trithorax-like protein 2 | chr1:1754452-1761225 FORWARD LENGTH=1083
Pp01	56.198	16.263	1	*******	37546719	T	G	Prupe.1G424700	MODIFIER	5_prime_UTR_variant	.	protein_coding	ppa024215m.g				n/a	M5Y6Q6	EMJ27640	n/a	n/a
Pp01	56.198	16.263	1	*******	37546719	G	A	Prupe.1G485700	MODIFIER	3_prime_UTR_variant	.	protein_coding		PF13831	PFAM	PHD-finger	Q8IRW8	W9RLL2	XP_004292737	AT1G05830.2	Symbols: ATX2 | trithorax-like protein 2 | chr1:1754452-1761225 FORWARD LENGTH=1083
Pp01	56.198	16.263	1	*******	37546719	G	A	Prupe.1G485600	MODIFIER	downstream_gene_variant	.	protein_coding	ppa018269m.g	PTHR13806	PANTHER	FLOTILLIN-RELATED	D2XNR0	M5XK10	EMJ26269	AT5G25250.1	Symbols: | SPFH/Band 7/PHB domain-containing membrane-associated protein family | chr5:8749774-8751430 FORWARD LENGTH=470
Pp01	56.198	16.263	1	*******	37546719	G	A	Prupe.1G485700	MODIFIER	downstream_gene_variant	.	protein_coding		PF13831	PFAM	PHD-finger	Q8IRW8	W9RLL2	XP_004292737	AT1G05830.2	Symbols: ATX2 | trithorax-like protein 2 | chr1:1754452-1761225 FORWARD LENGTH=1083
Pp01	56.198	16.263	1	*******	37558593	T	G	Prupe.1G424800	MODIFIER	downstream_gene_variant	.	protein_coding	ppa014535m.g	GO:0005840	GO	ribosome	Q5I7K3	B8AKJ9	EEC76251	AT4G33865.1	Symbols: | Ribosomal protein S14p/S29e family protein | chr4:16233395-16234114 REVERSE LENGTH=56
Pp01	56.198	16.263	1	*******	37558593	A	T	Prupe.1G485700	LOW	synonymous_variant	p.Ser1125Ser	protein_coding		PF13831	PFAM	PHD-finger	Q8IRW8	W9RLL2	XP_004292737	AT1G05830.2	Symbols: ATX2 | trithorax-like protein 2 | chr1:1754452-1761225 FORWARD LENGTH=1083
Pp01	56.198	16.263	1	*******	37558593	A	T	Prupe.1G485700	LOW	synonymous_variant	p.Ser1124Ser	protein_coding		PF13831	PFAM	PHD-finger	Q8IRW8	W9RLL2	XP_004292737	AT1G05830.2	Symbols: ATX2 | trithorax-like protein 2 | chr1:1754452-1761225 FORWARD LENGTH=1083
Pp01	56.198	16.263	1	*******	37558593	A	T	Prupe.1G485700	LOW	synonymous_variant	p.Ser618Ser	protein_coding		PF13831	PFAM	PHD-finger	Q8IRW8	W9RLL2	XP_004292737	AT1G05830.2	Symbols: ATX2 | trithorax-like protein 2 | chr1:1754452-1761225 FORWARD LENGTH=1083
Pp01	56.198	16.263	1	*******	37558632	T	G	Prupe.1G424900	MODIFIER	downstream_gene_variant	.	protein_coding	ppb022435m.g				n/a	M5XBW7	EMJ22941	AT5G43150.1	Symbols: | unknown protein; FUNCTIONS IN: molecular_function unknown; INVOLVED IN: biological_process unknown; LOCATED IN: mitochondrion; EXPRESSED IN: 22 plant structures; EXPRESSED DURING: 13 growth stages; Has 1807 Blast hits to 1807 proteins in 277 species: Archae - 0; Bacteria - 0; Metazoa - 736; Fungi - 347; Plants - 385; Viruses - 0; Other Eukaryotes - 339 (source: NCBI BLink). | chr5:1732…
Pp01	56.198	16.263	1	*******	37558632	A	T	Prupe.1G485700	LOW	synonymous_variant	p.Ser617Ser	protein_coding		PF13831	PFAM	PHD-finger	Q8IRW8	W9RLL2	XP_004292737	AT1G05830.2	Symbols: ATX2 | trithorax-like protein 2 | chr1:1754452-1761225 FORWARD LENGTH=1083
Pp01	56.198	16.263	1	*******	37558632	A	T	Prupe.1G485700	LOW	synonymous_variant	p.Ser781Ser	protein_coding		PF13831	PFAM	PHD-finger	Q8IRW8	W9RLL2	XP_004292737	AT1G05830.2	Symbols: ATX2 | trithorax-like protein 2 | chr1:1754452-1761225 FORWARD LENGTH=1083
Pp01	56.198	16.263	1	*******	37558632	G	T	Prupe.1G485700	MODERATE	missense_variant	p.Thr1123Asn	protein_coding		PF13831	PFAM	PHD-finger	Q8IRW8	W9RLL2	XP_004292737	AT1G05830.2	Symbols: ATX2 | trithorax-like protein 2 | chr1:1754452-1761225 FORWARD LENGTH=1083
Pp01	56.198	16.263	1	*******	37562826	G	A	Prupe.1G424700	MODIFIER	upstream_gene_variant	.	protein_coding	ppa024215m.g				n/a	M5Y6Q6	EMJ27640	n/a	n/a
Pp01	56.198	16.263	1	*******	37562826	G	T	Prupe.1G485700	MODERATE	missense_variant	p.Thr1122Asn	protein_coding		PF13831	PFAM	PHD-finger	Q8IRW8	W9RLL2	XP_004292737	AT1G05830.2	Symbols: ATX2 | trithorax-like protein 2 | chr1:1754452-1761225 FORWARD LENGTH=1083
Pp01	56.198	16.263	1	*******	37562826	G	T	Prupe.1G485700	MODERATE	missense_variant	p.Thr616Asn	protein_coding		PF13831	PFAM	PHD-finger	Q8IRW8	W9RLL2	XP_004292737	AT1G05830.2	Symbols: ATX2 | trithorax-like protein 2 | chr1:1754452-1761225 FORWARD LENGTH=1083
Pp01	56.198	16.263	1	*******	37562914	G	A	Prupe.1G425000	MODIFIER	upstream_gene_variant	.	protein_coding	ppa008395m.g	GO:0005524	GO	ATP binding	Q08466	M5XCC1	EMJ23767	AT3G50000.1	Symbols: CKA2, ATCKA2 | casein kinase II, alpha chain 2 | chr3:18534487-18536743 FORWARD LENGTH=403
Pp01	56.198	16.263	1	*******	37562914	G	T	Prupe.1G485700	MODERATE	missense_variant	p.Thr615Asn	protein_coding		PF13831	PFAM	PHD-finger	Q8IRW8	W9RLL2	XP_004292737	AT1G05830.2	Symbols: ATX2 | trithorax-like protein 2 | chr1:1754452-1761225 FORWARD LENGTH=1083
Pp01	56.198	16.263	1	*******	37562914	G	T	Prupe.1G485700	MODERATE	missense_variant	p.Thr779Asn	protein_coding		PF13831	PFAM	PHD-finger	Q8IRW8	W9RLL2	XP_004292737	AT1G05830.2	Symbols: ATX2 | trithorax-like protein 2 | chr1:1754452-1761225 FORWARD LENGTH=1083
Pp01	56.198	16.263	1	*******	37562931	G	A	Prupe.1G424900	MODIFIER	downstream_gene_variant	.	protein_coding	ppb022435m.g				n/a	M5XBW7	EMJ22941	AT5G43150.1	Symbols: | unknown protein; FUNCTIONS IN: molecular_function unknown; INVOLVED IN: biological_process unknown; LOCATED IN: mitochondrion; EXPRESSED IN: 22 plant structures; EXPRESSED DURING: 13 growth stages; Has 1807 Blast hits to 1807 proteins in 277 species: Archae - 0; Bacteria - 0; Metazoa - 736; Fungi - 347; Plants - 385; Viruses - 0; Other Eukaryotes - 339 (source: NCBI BLink). | chr5:1732…
Pp01	56.198	16.263	1	*******	37562931	G	A	Prupe.1G485700	LOW	synonymous_variant	p.Thr1108Thr	protein_coding		PF13831	PFAM	PHD-finger	Q8IRW8	W9RLL2	XP_004292737	AT1G05830.2	Symbols: ATX2 | trithorax-like protein 2 | chr1:1754452-1761225 FORWARD LENGTH=1083
Pp01	56.198	16.263	1	*******	37562931	G	A	Prupe.1G485700	LOW	synonymous_variant	p.Thr1107Thr	protein_coding		PF13831	PFAM	PHD-finger	Q8IRW8	W9RLL2	XP_004292737	AT1G05830.2	Symbols: ATX2 | trithorax-like protein 2 | chr1:1754452-1761225 FORWARD LENGTH=1083
Pp01	56.198	16.263	1	*******	37562951	G	A	Prupe.1G424800	MODIFIER	intron_variant	.	protein_coding	ppa014535m.g	GO:0005840	GO	ribosome	Q5I7K3	B8AKJ9	EEC76251	AT4G33865.1	Symbols: | Ribosomal protein S14p/S29e family protein | chr4:16233395-16234114 REVERSE LENGTH=56
Pp01	56.198	16.263	1	*******	37562951	G	A	Prupe.1G485700	LOW	synonymous_variant	p.Thr601Thr	protein_coding		PF13831	PFAM	PHD-finger	Q8IRW8	W9RLL2	XP_004292737	AT1G05830.2	Symbols: ATX2 | trithorax-like protein 2 | chr1:1754452-1761225 FORWARD LENGTH=1083
Pp01	56.198	16.263	1	*******	37562951	G	A	Prupe.1G485700	LOW	synonymous_variant	p.Thr600Thr	protein_coding		PF13831	PFAM	PHD-finger	Q8IRW8	W9RLL2	XP_004292737	AT1G05830.2	Symbols: ATX2 | trithorax-like protein 2 | chr1:1754452-1761225 FORWARD LENGTH=1083
Pp01	56.198	16.263	1	*******	37566378	G	C	Prupe.1G424800	MODIFIER	5_prime_UTR_variant	.	protein_coding	ppa014535m.g	GO:0005840	GO	ribosome	Q5I7K3	B8AKJ9	EEC76251	AT4G33865.1	Symbols: | Ribosomal protein S14p/S29e family protein | chr4:16233395-16234114 REVERSE LENGTH=56
Pp01	56.198	16.263	1	*******	37566378	G	A	Prupe.1G485700	LOW	synonymous_variant	p.Thr764Thr	protein_coding		PF13831	PFAM	PHD-finger	Q8IRW8	W9RLL2	XP_004292737	AT1G05830.2	Symbols: ATX2 | trithorax-like protein 2 | chr1:1754452-1761225 FORWARD LENGTH=1083
Pp01	56.198	16.263	1	*******	37566378	G	A	Prupe.1G485700	LOW	splice_region_variant&intron_variant	.	protein_coding		PF13831	PFAM	PHD-finger	Q8IRW8	W9RLL2	XP_004292737	AT1G05830.2	Symbols: ATX2 | trithorax-like protein 2 | chr1:1754452-1761225 FORWARD LENGTH=1083
Pp01	56.198	16.263	1	*******	37566414	G	C	Prupe.1G424700	MODIFIER	upstream_gene_variant	.	protein_coding	ppa024215m.g				n/a	M5Y6Q6	EMJ27640	n/a	n/a
Pp01	56.198	16.263	1	*******	37566414	G	A	Prupe.1G485700	MODIFIER	upstream_gene_variant	.	protein_coding		PF13831	PFAM	PHD-finger	Q8IRW8	W9RLL2	XP_004292737	AT1G05830.2	Symbols: ATX2 | trithorax-like protein 2 | chr1:1754452-1761225 FORWARD LENGTH=1083
Pp01	56.198	16.263	1	*******	37566414	G	A	Prupe.1G485800	MODIFIER	downstream_gene_variant	.	protein_coding	ppa007534m.g	PTHR31485:SF3	PANTHER	0	n/a	M5XP31	EMJ23273	AT5G25265.1	Symbols: | unknown protein; FUNCTIONS IN: molecular_function unknown; INVOLVED IN: biological_process unknown; LOCATED IN: plasma membrane, membrane; EXPRESSED IN: cultured cell, leaf; BEST Arabidopsis thaliana protein match is: unknown protein (TAIR:AT2G25260.1); Has 30201 Blast hits to 17322 proteins in 780 species: Archae - 12; Bacteria - 1396; Metazoa - 17338; Fungi - 3422; Plants - 5037; Vir…
Pp01	56.198	16.263	1	*******	37587871	G	C	Prupe.1G425000	MODIFIER	upstream_gene_variant	.	protein_coding	ppa008395m.g	GO:0005524	GO	ATP binding	Q08466	M5XCC1	EMJ23767	AT3G50000.1	Symbols: CKA2, ATCKA2 | casein kinase II, alpha chain 2 | chr3:18534487-18536743 FORWARD LENGTH=403
Pp01	56.198	16.263	1	*******	37587871	G	T	Prupe.1G485700	MODIFIER	upstream_gene_variant	.	protein_coding		PF13831	PFAM	PHD-finger	Q8IRW8	W9RLL2	XP_004292737	AT1G05830.2	Symbols: ATX2 | trithorax-like protein 2 | chr1:1754452-1761225 FORWARD LENGTH=1083
Pp01	56.198	16.263	1	*******	37587871	G	T	Prupe.1G485800	MODIFIER	downstream_gene_variant	.	protein_coding	ppa007534m.g	PTHR31485:SF3	PANTHER	0	n/a	M5XP31	EMJ23273	AT5G25265.1	Symbols: | unknown protein; FUNCTIONS IN: molecular_function unknown; INVOLVED IN: biological_process unknown; LOCATED IN: plasma membrane, membrane; EXPRESSED IN: cultured cell, leaf; BEST Arabidopsis thaliana protein match is: unknown protein (TAIR:AT2G25260.1); Has 30201 Blast hits to 17322 proteins in 780 species: Archae - 12; Bacteria - 1396; Metazoa - 17338; Fungi - 3422; Plants - 5037; Vir…
Pp01	56.198	16.263	1	*******	37587963	G	C	Prupe.1G424900	MODIFIER	downstream_gene_variant	.	protein_coding	ppb022435m.g				n/a	M5XBW7	EMJ22941	AT5G43150.1	Symbols: | unknown protein; FUNCTIONS IN: molecular_function unknown; INVOLVED IN: biological_process unknown; LOCATED IN: mitochondrion; EXPRESSED IN: 22 plant structures; EXPRESSED DURING: 13 growth stages; Has 1807 Blast hits to 1807 proteins in 277 species: Archae - 0; Bacteria - 0; Metazoa - 736; Fungi - 347; Plants - 385; Viruses - 0; Other Eukaryotes - 339 (source: NCBI BLink). | chr5:1732…
Pp01	56.198	16.263	1	*******	37587963	G	T	Prupe.1G485700	MODIFIER	intron_variant	.	protein_coding		PF13831	PFAM	PHD-finger	Q8IRW8	W9RLL2	XP_004292737	AT1G05830.2	Symbols: ATX2 | trithorax-like protein 2 | chr1:1754452-1761225 FORWARD LENGTH=1083
Pp01	56.198	16.263	1	*******	37587963	A	T	Prupe.1G485700	MODIFIER	upstream_gene_variant	.	protein_coding		PF13831	PFAM	PHD-finger	Q8IRW8	W9RLL2	XP_004292737	AT1G05830.2	Symbols: ATX2 | trithorax-like protein 2 | chr1:1754452-1761225 FORWARD LENGTH=1083
Pp01	56.198	16.263	1	*******	37587968	G	T	Prupe.1G424800	MODIFIER	5_prime_UTR_variant	.	protein_coding	ppa014535m.g	GO:0005840	GO	ribosome	Q5I7K3	B8AKJ9	EEC76251	AT4G33865.1	Symbols: | Ribosomal protein S14p/S29e family protein | chr4:16233395-16234114 REVERSE LENGTH=56
Pp01	56.198	16.263	1	*******	37587968	A	T	Prupe.1G485800	MODIFIER	downstream_gene_variant	.	protein_coding	ppa007534m.g	PTHR31485:SF3	PANTHER	0	n/a	M5XP31	EMJ23273	AT5G25265.1	Symbols: | unknown protein; FUNCTIONS IN: molecular_function unknown; INVOLVED IN: biological_process unknown; LOCATED IN: plasma membrane, membrane; EXPRESSED IN: cultured cell, leaf; BEST Arabidopsis thaliana protein match is: unknown protein (TAIR:AT2G25260.1); Has 30201 Blast hits to 17322 proteins in 780 species: Archae - 12; Bacteria - 1396; Metazoa - 17338; Fungi - 3422; Plants - 5037; Vir…
Pp01	56.198	16.263	1	*******	37587968	A	T	Prupe.1G485700	MODIFIER	intron_variant	.	protein_coding		PF13831	PFAM	PHD-finger	Q8IRW8	W9RLL2	XP_004292737	AT1G05830.2	Symbols: ATX2 | trithorax-like protein 2 | chr1:1754452-1761225 FORWARD LENGTH=1083
Pp01	56.198	16.263	1	*******	37588234	G	T	Prupe.1G424700	MODIFIER	upstream_gene_variant	.	protein_coding	ppa024215m.g				n/a	M5Y6Q6	EMJ27640	n/a	n/a
Pp01	56.198	16.263	1	*******	37588234	A	T	Prupe.1G486300	MODERATE	missense_variant	p.Ile427Lys	protein_coding	ppa022022m.g	PF01535	PFAM	PPR repeat	Q9LN01	M5XWM6	EMJ26103	AT1G08070.1	Symbols: OTP82 | Tetratricopeptide repeat (TPR)-like superfamily protein | chr1:2514374-2516599 REVERSE LENGTH=741
Pp01	56.198	16.263	1	*******	37588234	A	T	Prupe.1G486400	MODIFIER	downstream_gene_variant	.	protein_coding	ppa000412m.g	PTHR21512:SF5	PANTHER	GB DEF: HYPOTHETICAL PROTEIN T5K6	Q32PH0	M5XKM4	EMJ26642	AT5G11040.1	Symbols: TRS120, AtTRS120 | TRS120 | chr5:3495332-3500610 FORWARD LENGTH=1186
Pp01	56.198	16.263	1	*******	37588234	G	A	Prupe.1G486500	MODIFIER	upstream_gene_variant	.	protein_coding	ppa003614m.g	PTHR15430:SF1	PANTHER	FKBP-ASSOCIATED PROTEIN	Q84VX3	M5XXZ7	EMJ24105	AT5G11030.2	Symbols: ALF4 | aberrant lateral root formation 4 | chr5:3490993-3495078 REVERSE LENGTH=602
Pp01	56.198	16.263	1	*******	37588368	G	T	Prupe.1G425000	MODIFIER	upstream_gene_variant	.	protein_coding	ppa008395m.g	GO:0005524	GO	ATP binding	Q08466	M5XCC1	EMJ23767	AT3G50000.1	Symbols: CKA2, ATCKA2 | casein kinase II, alpha chain 2 | chr3:18534487-18536743 FORWARD LENGTH=403
Pp01	56.198	16.263	1	*******	37588368	G	A	Prupe.1G486400	MODIFIER	intron_variant	.	protein_coding	ppa000412m.g	PTHR21512:SF5	PANTHER	GB DEF: HYPOTHETICAL PROTEIN T5K6	Q32PH0	M5XKM4	EMJ26642	AT5G11040.1	Symbols: TRS120, AtTRS120 | TRS120 | chr5:3495332-3500610 FORWARD LENGTH=1186
Pp01	56.198	16.263	1	*******	37588368	C	G	Prupe.1G486500	MODIFIER	upstream_gene_variant	.	protein_coding	ppa003614m.g	PTHR15430:SF1	PANTHER	FKBP-ASSOCIATED PROTEIN	Q84VX3	M5XXZ7	EMJ24105	AT5G11030.2	Symbols: ALF4 | aberrant lateral root formation 4 | chr5:3490993-3495078 REVERSE LENGTH=602
Pp01	56.198	16.263	1	*******	37588368	C	G	Prupe.1G486400	MODIFIER	intron_variant	.	protein_coding	ppa000412m.g	PTHR21512:SF5	PANTHER	GB DEF: HYPOTHETICAL PROTEIN T5K6	Q32PH0	M5XKM4	EMJ26642	AT5G11040.1	Symbols: TRS120, AtTRS120 | TRS120 | chr5:3495332-3500610 FORWARD LENGTH=1186
Pp01	56.198	16.263	1	*******	37588775	G	T	Prupe.1G424900	MODIFIER	downstream_gene_variant	.	protein_coding	ppb022435m.g				n/a	M5XBW7	EMJ22941	AT5G43150.1	Symbols: | unknown protein; FUNCTIONS IN: molecular_function unknown; INVOLVED IN: biological_process unknown; LOCATED IN: mitochondrion; EXPRESSED IN: 22 plant structures; EXPRESSED DURING: 13 growth stages; Has 1807 Blast hits to 1807 proteins in 277 species: Archae - 0; Bacteria - 0; Metazoa - 736; Fungi - 347; Plants - 385; Viruses - 0; Other Eukaryotes - 339 (source: NCBI BLink). | chr5:1732…
Pp01	56.198	16.263	1	*******	37588775	A	T	Prupe.1G486500	MODIFIER	upstream_gene_variant	.	protein_coding	ppa003614m.g	PTHR15430:SF1	PANTHER	FKBP-ASSOCIATED PROTEIN	Q84VX3	M5XXZ7	EMJ24105	AT5G11030.2	Symbols: ALF4 | aberrant lateral root formation 4 | chr5:3490993-3495078 REVERSE LENGTH=602
Pp01	56.198	16.263	1	*******	37588775	A	T	Prupe.1G486400	MODIFIER	intron_variant	.	protein_coding	ppa000412m.g	PTHR21512:SF5	PANTHER	GB DEF: HYPOTHETICAL PROTEIN T5K6	Q32PH0	M5XKM4	EMJ26642	AT5G11040.1	Symbols: TRS120, AtTRS120 | TRS120 | chr5:3495332-3500610 FORWARD LENGTH=1186
Pp01	56.198	16.263	1	*******	37588775	G	A	Prupe.1G486600	MODIFIER	upstream_gene_variant	.	protein_coding					n/a	M5Y798	EMJ27840	AT4G32030.1	Symbols: | unknown protein; BEST Arabidopsis thaliana protein match is: unknown protein (TAIR:AT1G80610.1); Has 63 Blast hits to 59 proteins in 12 species: Archae - 0; Bacteria - 0; Metazoa - 6; Fungi - 0; Plants - 53; Viruses - 0; Other Eukaryotes - 4 (source: NCBI BLink). | chr4:15490903-15493007 FORWARD LENGTH=253
Pp01	56.198	16.263	1	*******	37617952	A	G	Prupe.1G425000	MODIFIER	5_prime_UTR_variant	.	protein_coding	ppa008395m.g	GO:0005524	GO	ATP binding	Q08466	M5XCC1	EMJ23767	AT3G50000.1	Symbols: CKA2, ATCKA2 | casein kinase II, alpha chain 2 | chr3:18534487-18536743 FORWARD LENGTH=403
Pp01	56.198	16.263	1	*******	37617952	G	A	Prupe.1G486700	MODIFIER	upstream_gene_variant	.	protein_coding	ppa012390m.g				n/a	M5XT84	EMJ24788	n/a	n/a
Pp01	56.198	16.263	1	*******	37617952	G	A	Prupe.1G486800	MODIFIER	downstream_gene_variant	.	protein_coding	ppa012209m.g				n/a	M5XMI5	EMJ27134	n/a	n/a
Pp01	56.198	16.263	1	*******	37617952	G	A	Prupe.1G486700-Prupe.1G486800	MODIFIER	intergenic_region	.	.
Pp01	56.198	16.263	1	*******	37617992	A	G	Prupe.1G424800	MODIFIER	upstream_gene_variant	.	protein_coding	ppa014535m.g	GO:0005840	GO	ribosome	Q5I7K3	B8AKJ9	EEC76251	AT4G33865.1	Symbols: | Ribosomal protein S14p/S29e family protein | chr4:16233395-16234114 REVERSE LENGTH=56
Pp01	56.198	16.263	1	*******	37617992	T	G	Prupe.1G486600	MODIFIER	upstream_gene_variant	.	protein_coding					n/a	M5Y798	EMJ27840	AT4G32030.1	Symbols: | unknown protein; BEST Arabidopsis thaliana protein match is: unknown protein (TAIR:AT1G80610.1); Has 63 Blast hits to 59 proteins in 12 species: Archae - 0; Bacteria - 0; Metazoa - 6; Fungi - 0; Plants - 53; Viruses - 0; Other Eukaryotes - 4 (source: NCBI BLink). | chr4:15490903-15493007 FORWARD LENGTH=253
Pp01	56.198	16.263	1	*******	37617992	T	G	Prupe.1G486700	MODIFIER	upstream_gene_variant	.	protein_coding	ppa012390m.g				n/a	M5XT84	EMJ24788	n/a	n/a
Pp01	56.198	16.263	1	*******	37617992	T	G	Prupe.1G486800	MODIFIER	downstream_gene_variant	.	protein_coding	ppa012209m.g				n/a	M5XMI5	EMJ27134	n/a	n/a
Pp01	56.198	16.263	1	*******	37621499	A	G	Prupe.1G424900	MODIFIER	upstream_gene_variant	.	protein_coding	ppb022435m.g				n/a	M5XBW7	EMJ22941	AT5G43150.1	Symbols: | unknown protein; FUNCTIONS IN: molecular_function unknown; INVOLVED IN: biological_process unknown; LOCATED IN: mitochondrion; EXPRESSED IN: 22 plant structures; EXPRESSED DURING: 13 growth stages; Has 1807 Blast hits to 1807 proteins in 277 species: Archae - 0; Bacteria - 0; Metazoa - 736; Fungi - 347; Plants - 385; Viruses - 0; Other Eukaryotes - 339 (source: NCBI BLink). | chr5:1732…
Pp01	56.198	16.263	1	*******	37621499	T	G	Prupe.1G486700-Prupe.1G486800	MODIFIER	intergenic_region	.	.
Pp01	56.198	16.263	1	*******	37621499	T	C	Prupe.1G488400	MODIFIER	3_prime_UTR_variant	.	protein_coding	ppb012525m.g	PTHR24413	PANTHER	FAMILY NOT NAMED	Q6DBN1	M5XUU6	EMJ22885	AT4G08455.1	Symbols: | BTB/POZ domain-containing protein | chr4:5375891-5376922 FORWARD LENGTH=243
Pp01	56.198	16.263	1	*******	37621499	T	C	Prupe.1G488500	MODIFIER	downstream_gene_variant	.	protein_coding	ppa002527m.g	GO:0008168	GO	methyltransferase activity	Q94KE1	M5XX74	EMJ26333	AT1G77260.1	Symbols: | S-adenosyl-L-methionine-dependent methyltransferases superfamily protein | chr1:29023961-29026699 REVERSE LENGTH=655
Pp01	56.198	16.263	1	*******	37621563	A	G	Prupe.1G425100	MODIFIER	downstream_gene_variant	.	protein_coding	ppa014256m.g	PF04419	PFAM	4F5 protein family	O64818	M5XZF9	EMJ27303	AT2G23090.1	Symbols: | Uncharacterised protein family SERF | chr2:9829657-9830274 REVERSE LENGTH=78
Pp01	56.198	16.263	1	*******	37621563	C	G	Prupe.1G488400	MODIFIER	3_prime_UTR_variant	.	protein_coding	ppb012525m.g	PTHR24413	PANTHER	FAMILY NOT NAMED	Q6DBN1	M5XUU6	EMJ22885	AT4G08455.1	Symbols: | BTB/POZ domain-containing protein | chr4:5375891-5376922 FORWARD LENGTH=243
Pp01	56.198	16.263	1	*******	37621563	C	G	Prupe.1G488500	MODIFIER	downstream_gene_variant	.	protein_coding	ppa002527m.g	GO:0008168	GO	methyltransferase activity	Q94KE1	M5XX74	EMJ26333	AT1G77260.1	Symbols: | S-adenosyl-L-methionine-dependent methyltransferases superfamily protein | chr1:29023961-29026699 REVERSE LENGTH=655
Pp01	56.198	16.263	1	*******	37621563	A	G	Prupe.1G488400	MODIFIER	3_prime_UTR_variant	.	protein_coding	ppb012525m.g	PTHR24413	PANTHER	FAMILY NOT NAMED	Q6DBN1	M5XUU6	EMJ22885	AT4G08455.1	Symbols: | BTB/POZ domain-containing protein | chr4:5375891-5376922 FORWARD LENGTH=243
Pp01	56.198	16.263	1	*******	37621563	A	G	Prupe.1G488500	MODIFIER	downstream_gene_variant	.	protein_coding	ppa002527m.g	GO:0008168	GO	methyltransferase activity	Q94KE1	M5XX74	EMJ26333	AT1G77260.1	Symbols: | S-adenosyl-L-methionine-dependent methyltransferases superfamily protein | chr1:29023961-29026699 REVERSE LENGTH=655
Pp01	56.198	16.263	1	*******	37630530	C	G	Prupe.1G425400	LOW	synonymous_variant	p.Ala255Ala	protein_coding	ppa001756m.g	PTHR10795:SF335	PANTHER	0	O65351	M5XQL3	EMJ28194	AT5G67360.1	Symbols: ARA12 | Subtilase family protein | chr5:26872192-26874465 REVERSE LENGTH=757
Pp01	56.198	16.263	1	*******	37630530	C	T	Prupe.1G488400	MODIFIER	3_prime_UTR_variant	.	protein_coding	ppb012525m.g	PTHR24413	PANTHER	FAMILY NOT NAMED	Q6DBN1	M5XUU6	EMJ22885	AT4G08455.1	Symbols: | BTB/POZ domain-containing protein | chr4:5375891-5376922 FORWARD LENGTH=243
Pp01	56.198	16.263	1	*******	37630559	C	G	Prupe.1G425500	MODIFIER	upstream_gene_variant	.	protein_coding	ppa025871m.g	GO:0004252	GO	serine-type endopeptidase activity	O65351	M5XMK6	EMJ26731	AT5G67360.1	Symbols: ARA12 | Subtilase family protein | chr5:26872192-26874465 REVERSE LENGTH=757
Pp01	56.198	16.263	1	*******	37630559	C	T	Prupe.1G488500	MODIFIER	downstream_gene_variant	.	protein_coding	ppa002527m.g	GO:0008168	GO	methyltransferase activity	Q94KE1	M5XX74	EMJ26333	AT1G77260.1	Symbols: | S-adenosyl-L-methionine-dependent methyltransferases superfamily protein | chr1:29023961-29026699 REVERSE LENGTH=655
Pp01	56.198	16.263	1	*******	37630721	T	C	Prupe.1G425600	MODERATE	missense_variant	p.Cys352Arg	protein_coding	ppa023719m.g	PTHR10795:SF335	PANTHER	0	O65351	M5XMK6	EMJ26731	AT5G67360.1	Symbols: ARA12 | Subtilase family protein | chr5:26872192-26874465 REVERSE LENGTH=757
Pp01	56.198	16.263	1	*******	37630721	C	T	Prupe.1G488400	MODIFIER	3_prime_UTR_variant	.	protein_coding	ppb012525m.g	PTHR24413	PANTHER	FAMILY NOT NAMED	Q6DBN1	M5XUU6	EMJ22885	AT4G08455.1	Symbols: | BTB/POZ domain-containing protein | chr4:5375891-5376922 FORWARD LENGTH=243
Pp01	56.198	16.263	1	*******	37664809	T	C	Prupe.1G425700	MODIFIER	upstream_gene_variant	.	protein_coding	ppa024174m.g	PTHR10795:SF335	PANTHER	0	O65351	M5XWA5	EMJ25958	AT5G67360.1	Symbols: ARA12 | Subtilase family protein | chr5:26872192-26874465 REVERSE LENGTH=757
Pp01	56.198	16.263	1	*******	37664809	C	T	Prupe.1G488500	MODIFIER	downstream_gene_variant	.	protein_coding	ppa002527m.g	GO:0008168	GO	methyltransferase activity	Q94KE1	M5XX74	EMJ26333	AT1G77260.1	Symbols: | S-adenosyl-L-methionine-dependent methyltransferases superfamily protein | chr1:29023961-29026699 REVERSE LENGTH=655
Pp01	56.198	16.263	1	*******	37664843	T	C	Prupe.1G425500	MODIFIER	downstream_gene_variant	.	protein_coding	ppa025871m.g	GO:0004252	GO	serine-type endopeptidase activity	O65351	M5XMK6	EMJ26731	AT5G67360.1	Symbols: ARA12 | Subtilase family protein | chr5:26872192-26874465 REVERSE LENGTH=757
Pp01	56.198	16.263	1	*******	37664843	T	C	Prupe.1G488400	MODIFIER	3_prime_UTR_variant	.	protein_coding	ppb012525m.g	PTHR24413	PANTHER	FAMILY NOT NAMED	Q6DBN1	M5XUU6	EMJ22885	AT4G08455.1	Symbols: | BTB/POZ domain-containing protein | chr4:5375891-5376922 FORWARD LENGTH=243
Pp01	56.198	16.263	1	*******	37664867	C	G	Prupe.1G425600	MODERATE	missense_variant	p.Ser363Arg	protein_coding	ppa023719m.g	PTHR10795:SF335	PANTHER	0	O65351	M5XMK6	EMJ26731	AT5G67360.1	Symbols: ARA12 | Subtilase family protein | chr5:26872192-26874465 REVERSE LENGTH=757
Pp01	56.198	16.263	1	*******	37664867	T	C	Prupe.1G488500	MODIFIER	downstream_gene_variant	.	protein_coding	ppa002527m.g	GO:0008168	GO	methyltransferase activity	Q94KE1	M5XX74	EMJ26333	AT1G77260.1	Symbols: | S-adenosyl-L-methionine-dependent methyltransferases superfamily protein | chr1:29023961-29026699 REVERSE LENGTH=655
Pp01	56.198	16.263	1	*******	37666052	C	G	Prupe.1G425700	MODIFIER	upstream_gene_variant	.	protein_coding	ppa024174m.g	PTHR10795:SF335	PANTHER	0	O65351	M5XWA5	EMJ25958	AT5G67360.1	Symbols: ARA12 | Subtilase family protein | chr5:26872192-26874465 REVERSE LENGTH=757
Pp01	56.198	16.263	1	*******	37666052	C	T	Prupe.1G488600	MODIFIER	upstream_gene_variant	.	protein_coding	ppa023006m.g	K13448	KEGGORTH	calcium-binding protein CML	Q9LPK5	M5Y1W6	EMJ25695	AT1G21550.1	Symbols: | Calcium-binding EF-hand family protein | chr1:7553317-7553784 REVERSE LENGTH=155
Pp01	56.198	16.263	1	*******	37666070	C	G	Prupe.1G425500	MODIFIER	downstream_gene_variant	.	protein_coding	ppa025871m.g	GO:0004252	GO	serine-type endopeptidase activity	O65351	M5XMK6	EMJ26731	AT5G67360.1	Symbols: ARA12 | Subtilase family protein | chr5:26872192-26874465 REVERSE LENGTH=757
Pp01	56.198	16.263	1	*******	37666070	C	T	Prupe.1G488700	MODIFIER	intron_variant	.	protein_coding	ppa003010m.g	KOG2388	KOG	UDP-N-acetylglucosamine pyrophosphorylase	Q0GZS3	M5XAU8	EMJ23227	AT5G52560.1	Symbols: ATUSP, USP | UDP-sugar pyrophosphorylase | chr5:21331230-21334573 FORWARD LENGTH=614
Pp01	56.198	16.263	1	*******	37679328	A	G	Prupe.1G425600	LOW	synonymous_variant	p.Ala368Ala	protein_coding	ppa023719m.g	PTHR10795:SF335	PANTHER	0	O65351	M5XMK6	EMJ26731	AT5G67360.1	Symbols: ARA12 | Subtilase family protein | chr5:26872192-26874465 REVERSE LENGTH=757
Pp01	56.198	16.263	1	*******	37679328	T	C	Prupe.1G488600	MODIFIER	upstream_gene_variant	.	protein_coding	ppa023006m.g	K13448	KEGGORTH	calcium-binding protein CML	Q9LPK5	M5Y1W6	EMJ25695	AT1G21550.1	Symbols: | Calcium-binding EF-hand family protein | chr1:7553317-7553784 REVERSE LENGTH=155
Pp01	56.198	16.263	1	*******	37679354	A	G	Prupe.1G425700	MODIFIER	upstream_gene_variant	.	protein_coding	ppa024174m.g	PTHR10795:SF335	PANTHER	0	O65351	M5XWA5	EMJ25958	AT5G67360.1	Symbols: ARA12 | Subtilase family protein | chr5:26872192-26874465 REVERSE LENGTH=757
Pp01	56.198	16.263	1	*******	37679354	T	C	Prupe.1G488700	MODIFIER	intron_variant	.	protein_coding	ppa003010m.g	KOG2388	KOG	UDP-N-acetylglucosamine pyrophosphorylase	Q0GZS3	M5XAU8	EMJ23227	AT5G52560.1	Symbols: ATUSP, USP | UDP-sugar pyrophosphorylase | chr5:21331230-21334573 FORWARD LENGTH=614
Pp01	56.198	16.263	1	*******	37679522	A	G	Prupe.1G425500	MODIFIER	downstream_gene_variant	.	protein_coding	ppa025871m.g	GO:0004252	GO	serine-type endopeptidase activity	O65351	M5XMK6	EMJ26731	AT5G67360.1	Symbols: ARA12 | Subtilase family protein | chr5:26872192-26874465 REVERSE LENGTH=757
Pp01	56.198	16.263	1	*******	37679522	C	T	Prupe.1G488600	MODIFIER	upstream_gene_variant	.	protein_coding	ppa023006m.g	K13448	KEGGORTH	calcium-binding protein CML	Q9LPK5	M5Y1W6	EMJ25695	AT1G21550.1	Symbols: | Calcium-binding EF-hand family protein | chr1:7553317-7553784 REVERSE LENGTH=155
Pp01	56.198	16.263	1	*******	37679554	C	T	Prupe.1G425600	LOW	synonymous_variant	p.Val374Val	protein_coding	ppa023719m.g	PTHR10795:SF335	PANTHER	0	O65351	M5XMK6	EMJ26731	AT5G67360.1	Symbols: ARA12 | Subtilase family protein | chr5:26872192-26874465 REVERSE LENGTH=757
Pp01	56.198	16.263	1	*******	37679554	C	T	Prupe.1G488700	MODIFIER	intron_variant	.	protein_coding	ppa003010m.g	KOG2388	KOG	UDP-N-acetylglucosamine pyrophosphorylase	Q0GZS3	M5XAU8	EMJ23227	AT5G52560.1	Symbols: ATUSP, USP | UDP-sugar pyrophosphorylase | chr5:21331230-21334573 FORWARD LENGTH=614
Pp01	56.198	16.263	1	*******	37706746	C	T	Prupe.1G425700	MODIFIER	upstream_gene_variant	.	protein_coding	ppa024174m.g	PTHR10795:SF335	PANTHER	0	O65351	M5XWA5	EMJ25958	AT5G67360.1	Symbols: ARA12 | Subtilase family protein | chr5:26872192-26874465 REVERSE LENGTH=757
Pp01	56.198	16.263	1	*******	37706746	A	G	Prupe.1G488600	MODIFIER	upstream_gene_variant	.	protein_coding	ppa023006m.g	K13448	KEGGORTH	calcium-binding protein CML	Q9LPK5	M5Y1W6	EMJ25695	AT1G21550.1	Symbols: | Calcium-binding EF-hand family protein | chr1:7553317-7553784 REVERSE LENGTH=155
Pp01	56.198	16.263	1	*******	37706746	A	G	Prupe.1G488700	MODIFIER	intron_variant	.	protein_coding	ppa003010m.g	KOG2388	KOG	UDP-N-acetylglucosamine pyrophosphorylase	Q0GZS3	M5XAU8	EMJ23227	AT5G52560.1	Symbols: ATUSP, USP | UDP-sugar pyrophosphorylase | chr5:21331230-21334573 FORWARD LENGTH=614
Pp01	56.198	16.263	1	*******	37706970	C	T	Prupe.1G425500	MODIFIER	downstream_gene_variant	.	protein_coding	ppa025871m.g	GO:0004252	GO	serine-type endopeptidase activity	O65351	M5XMK6	EMJ26731	AT5G67360.1	Symbols: ARA12 | Subtilase family protein | chr5:26872192-26874465 REVERSE LENGTH=757
Pp01	56.198	16.263	1	*******	37706970	G	A	Prupe.1G488600	MODIFIER	upstream_gene_variant	.	protein_coding	ppa023006m.g	K13448	KEGGORTH	calcium-binding protein CML	Q9LPK5	M5Y1W6	EMJ25695	AT1G21550.1	Symbols: | Calcium-binding EF-hand family protein | chr1:7553317-7553784 REVERSE LENGTH=155
Pp01	56.198	16.263	1	*******	37706970	G	A	Prupe.1G488700	MODIFIER	intron_variant	.	protein_coding	ppa003010m.g	KOG2388	KOG	UDP-N-acetylglucosamine pyrophosphorylase	Q0GZS3	M5XAU8	EMJ23227	AT5G52560.1	Symbols: ATUSP, USP | UDP-sugar pyrophosphorylase | chr5:21331230-21334573 FORWARD LENGTH=614
Pp01	56.198	16.263	1	*******	37725939	G	C	Prupe.1G425700	MODIFIER	upstream_gene_variant	.	protein_coding	ppa024174m.g	PTHR10795:SF335	PANTHER	0	O65351	M5XWA5	EMJ25958	AT5G67360.1	Symbols: ARA12 | Subtilase family protein | chr5:26872192-26874465 REVERSE LENGTH=757
Pp01	56.198	16.263	1	*******	37725939	T	C	Prupe.1G488600	MODIFIER	upstream_gene_variant	.	protein_coding	ppa023006m.g	K13448	KEGGORTH	calcium-binding protein CML	Q9LPK5	M5Y1W6	EMJ25695	AT1G21550.1	Symbols: | Calcium-binding EF-hand family protein | chr1:7553317-7553784 REVERSE LENGTH=155
Pp01	56.198	16.263	1	*******	37725939	T	C	Prupe.1G488700	MODIFIER	intron_variant	.	protein_coding	ppa003010m.g	KOG2388	KOG	UDP-N-acetylglucosamine pyrophosphorylase	Q0GZS3	M5XAU8	EMJ23227	AT5G52560.1	Symbols: ATUSP, USP | UDP-sugar pyrophosphorylase | chr5:21331230-21334573 FORWARD LENGTH=614
Pp01	56.198	16.263	1	*******	37725978	G	C	Prupe.1G425500	MODIFIER	downstream_gene_variant	.	protein_coding	ppa025871m.g	GO:0004252	GO	serine-type endopeptidase activity	O65351	M5XMK6	EMJ26731	AT5G67360.1	Symbols: ARA12 | Subtilase family protein | chr5:26872192-26874465 REVERSE LENGTH=757
Pp01	56.198	16.263	1	*******	37725978	G	C	Prupe.1G489800	MODERATE	missense_variant	p.Arg928Ser	protein_coding	ppa000738m.g	PTHR13561	PANTHER	DNA REPLICATION REGULATOR DPB11-RELATED	Q6ZQF0	M5Y1V6	EMJ28253	AT1G77320.1	Symbols: MEI1 | transcription coactivators | chr1:29056740-29062710 FORWARD LENGTH=972
Pp01	56.198	16.263	1	*******	37725978	G	C	Prupe.1G489900	MODIFIER	upstream_gene_variant	.	protein_coding	ppa000775m.g	GO:0003951	GO	NAD+ kinase activity	Q9C5W3	M5XM55	EMJ26581	AT1G21640.1	Symbols: NADK2, ATNADK2 | NAD kinase 2 | chr1:7588726-7592669 FORWARD LENGTH=985
Pp01	56.198	16.263	1	*******	37726041	G	C	Prupe.1G425600	MODIFIER	downstream_gene_variant	.	protein_coding	ppa023719m.g	PTHR10795:SF335	PANTHER	0	O65351	M5XMK6	EMJ26731	AT5G67360.1	Symbols: ARA12 | Subtilase family protein | chr5:26872192-26874465 REVERSE LENGTH=757
Pp01	56.198	16.263	1	*******	37726041	G	C	Prupe.1G490500	MODIFIER	3_prime_UTR_variant	.	protein_coding	ppa001361m.g	PTHR22844:SF163	PANTHER	0	P87053	M5Y3Y4	EMJ26485	AT1G21650.3	Symbols: SECA2 | Preprotein translocase SecA family protein | chr1:7592891-7604152 REVERSE LENGTH=1805
Pp01	56.198	16.263	1	*******	37726041	G	C	Prupe.1G490400	MODIFIER	upstream_gene_variant	.	protein_coding	ppa001084m.g	GO:0016020	GO	membrane	D8WUA4	M5XM10	EMJ26531	AT1G21650.2	Symbols: SECA2 | Preprotein translocase SecA family protein | chr1:7592891-7600590 REVERSE LENGTH=1058
Pp01	55.774	17.185	1	*******	37764141	G	C	Prupe.1G425800	MODIFIER	downstream_gene_variant	.	protein_coding	ppa008553m.g	PTHR32379	PANTHER	FAMILY NOT NAMED	Q4X1R1	M5XD27	EMJ23844	AT5G65860.2	Symbols: | ankyrin repeat family protein | chr5:26347706-26348686 REVERSE LENGTH=326
Pp01	55.774	17.185	1	*******	37764141	G	C	Prupe.1G490600	MODIFIER	upstream_gene_variant	.	protein_coding	ppa013455m.g	PTHR32001	PANTHER	FAMILY NOT NAMED	Q1HQF8	M5XSV6	EMJ24658	AT1G77350.2	Symbols: | unknown protein; FUNCTIONS IN: molecular_function unknown; INVOLVED IN: biological_process unknown; LOCATED IN: endomembrane system; EXPRESSED IN: 23 plant structures; EXPRESSED DURING: 13 growth stages; CONTAINS InterPro DOMAIN/s: Protein of unknown function KRTCAP2 (InterPro:IPR018614); Has 35333 Blast hits to 34131 proteins in 2444 species: Archae - 798; Bacteria - 22429; Metazoa - …
Pp01	55.774	17.185	1	*******	37764141	G	C	Prupe.1G490500	MODIFIER	downstream_gene_variant	.	protein_coding	ppa001361m.g	PTHR22844:SF163	PANTHER	0	P87053	M5Y3Y4	EMJ26485	AT1G21650.3	Symbols: SECA2 | Preprotein translocase SecA family protein | chr1:7592891-7604152 REVERSE LENGTH=1805
Pp01	55.774	17.185	1	*******	37764159	G	C	Prupe.1G425600-Prupe.1G425700	MODIFIER	intergenic_region	.	.
Pp01	55.774	17.185	1	*******	37764159	T	A	Prupe.1G490500	MODIFIER	3_prime_UTR_variant	.	protein_coding	ppa001361m.g	PTHR22844:SF163	PANTHER	0	P87053	M5Y3Y4	EMJ26485	AT1G21650.3	Symbols: SECA2 | Preprotein translocase SecA family protein | chr1:7592891-7604152 REVERSE LENGTH=1805
Pp01	55.774	17.185	1	*******	37764159	T	A	Prupe.1G490400	MODIFIER	upstream_gene_variant	.	protein_coding	ppa001084m.g	GO:0016020	GO	membrane	D8WUA4	M5XM10	EMJ26531	AT1G21650.2	Symbols: SECA2 | Preprotein translocase SecA family protein | chr1:7592891-7600590 REVERSE LENGTH=1058
Pp01	56.198	16.263	1	*******	37764178	C	G	Prupe.1G425700	LOW	synonymous_variant	p.Val163Val	protein_coding	ppa024174m.g	PTHR10795:SF335	PANTHER	0	O65351	M5XWA5	EMJ25958	AT5G67360.1	Symbols: ARA12 | Subtilase family protein | chr5:26872192-26874465 REVERSE LENGTH=757
Pp01	56.198	16.263	1	*******	37764178	T	A	Prupe.1G490600	MODIFIER	upstream_gene_variant	.	protein_coding	ppa013455m.g	PTHR32001	PANTHER	FAMILY NOT NAMED	Q1HQF8	M5XSV6	EMJ24658	AT1G77350.2	Symbols: | unknown protein; FUNCTIONS IN: molecular_function unknown; INVOLVED IN: biological_process unknown; LOCATED IN: endomembrane system; EXPRESSED IN: 23 plant structures; EXPRESSED DURING: 13 growth stages; CONTAINS InterPro DOMAIN/s: Protein of unknown function KRTCAP2 (InterPro:IPR018614); Has 35333 Blast hits to 34131 proteins in 2444 species: Archae - 798; Bacteria - 22429; Metazoa - …
Pp01	56.198	16.263	1	*******	37764178	T	A	Prupe.1G490500	MODIFIER	downstream_gene_variant	.	protein_coding	ppa001361m.g	PTHR22844:SF163	PANTHER	0	P87053	M5Y3Y4	EMJ26485	AT1G21650.3	Symbols: SECA2 | Preprotein translocase SecA family protein | chr1:7592891-7604152 REVERSE LENGTH=1805
Pp01	56.198	16.263	1	*******	37764209	C	G	Prupe.1G425600	MODIFIER	downstream_gene_variant	.	protein_coding	ppa023719m.g	PTHR10795:SF335	PANTHER	0	O65351	M5XMK6	EMJ26731	AT5G67360.1	Symbols: ARA12 | Subtilase family protein | chr5:26872192-26874465 REVERSE LENGTH=757
Pp01	56.198	16.263	1	*******	37764209	G	T	Prupe.1G490600	MODIFIER	3_prime_UTR_variant	.	protein_coding	ppa013455m.g	PTHR32001	PANTHER	FAMILY NOT NAMED	Q1HQF8	M5XSV6	EMJ24658	AT1G77350.2	Symbols: | unknown protein; FUNCTIONS IN: molecular_function unknown; INVOLVED IN: biological_process unknown; LOCATED IN: endomembrane system; EXPRESSED IN: 23 plant structures; EXPRESSED DURING: 13 growth stages; CONTAINS InterPro DOMAIN/s: Protein of unknown function KRTCAP2 (InterPro:IPR018614); Has 35333 Blast hits to 34131 proteins in 2444 species: Archae - 798; Bacteria - 22429; Metazoa - …
Pp01	56.198	16.263	1	*******	37764209	G	T	Prupe.1G490600	MODIFIER	3_prime_UTR_variant	.	protein_coding	ppa013455m.g	PTHR32001	PANTHER	FAMILY NOT NAMED	Q1HQF8	M5XSV6	EMJ24658	AT1G77350.2	Symbols: | unknown protein; FUNCTIONS IN: molecular_function unknown; INVOLVED IN: biological_process unknown; LOCATED IN: endomembrane system; EXPRESSED IN: 23 plant structures; EXPRESSED DURING: 13 growth stages; CONTAINS InterPro DOMAIN/s: Protein of unknown function KRTCAP2 (InterPro:IPR018614); Has 35333 Blast hits to 34131 proteins in 2444 species: Archae - 798; Bacteria - 22429; Metazoa - …
Pp01	56.198	16.263	1	*******	37774268	C	G	Prupe.1G425800	MODIFIER	downstream_gene_variant	.	protein_coding	ppa008553m.g	PTHR32379	PANTHER	FAMILY NOT NAMED	Q4X1R1	M5XD27	EMJ23844	AT5G65860.2	Symbols: | ankyrin repeat family protein | chr5:26347706-26348686 REVERSE LENGTH=326
Pp01	56.198	16.263	1	*******	37774268	G	T	Prupe.1G490500	MODIFIER	upstream_gene_variant	.	protein_coding	ppa001361m.g	PTHR22844:SF163	PANTHER	0	P87053	M5Y3Y4	EMJ26485	AT1G21650.3	Symbols: SECA2 | Preprotein translocase SecA family protein | chr1:7592891-7604152 REVERSE LENGTH=1805
Pp01	56.198	16.263	1	*******	37795343	C	G	Prupe.1G425700	MODERATE	missense_variant	p.Thr166Ser	protein_coding	ppa024174m.g	PTHR10795:SF335	PANTHER	0	O65351	M5XWA5	EMJ25958	AT5G67360.1	Symbols: ARA12 | Subtilase family protein | chr5:26872192-26874465 REVERSE LENGTH=757
Pp01	56.198	16.263	1	*******	37795343	G	T	Prupe.1G490700	MODIFIER	downstream_gene_variant	.	protein_coding	ppa017885m.g	PF12854	PFAM	PPR repeat	Q9FVX2	M5XUV0	EMJ25423	AT1G77360.1	Symbols: | Tetratricopeptide repeat (TPR)-like superfamily protein | chr1:29071983-29073536 REVERSE LENGTH=517
Pp01	56.198	16.263	1	*******	37795343	G	T	Prupe.1G490800	MODIFIER	downstream_gene_variant	.	protein_coding	ppa024913m.g	GO:0005524	GO	ATP binding	O04086	M5XQE8	EMJ27751	AT1G11050.1	Symbols: | Protein kinase superfamily protein | chr1:3681892-3683769 FORWARD LENGTH=625
Pp01	56.198	16.263	1	*******	37795606	C	G	Prupe.1G425600	MODIFIER	downstream_gene_variant	.	protein_coding	ppa023719m.g	PTHR10795:SF335	PANTHER	0	O65351	M5XMK6	EMJ26731	AT5G67360.1	Symbols: ARA12 | Subtilase family protein | chr5:26872192-26874465 REVERSE LENGTH=757
Pp01	56.198	16.263	1	*******	37795606	T	C	Prupe.1G491100	MODERATE	missense_variant	p.Asp409Gly	protein_coding	ppa022253m.g	KOG1303	KOG	Amino acid transporters	Q39134	M5XPT9	EMJ27531	AT1G77380.1	Symbols: AAP3, ATAAP3 | amino acid permease 3 | chr1:29075201-29077252 REVERSE LENGTH=476
Pp01	56.198	16.263	1	*******	37795606	T	C	Prupe.1G491000	MODIFIER	upstream_gene_variant	.	protein_coding	ppa004920m.g	KOG1303	KOG	Amino acid transporters	Q39134	M5XCE1	EMJ23787	AT1G77380.1	Symbols: AAP3, ATAAP3 | amino acid permease 3 | chr1:29075201-29077252 REVERSE LENGTH=476
Pp01	56.198	16.263	1	*******	37795609	C	G	Prupe.1G425800	MODIFIER	downstream_gene_variant	.	protein_coding	ppa008553m.g	PTHR32379	PANTHER	FAMILY NOT NAMED	Q4X1R1	M5XD27	EMJ23844	AT5G65860.2	Symbols: | ankyrin repeat family protein | chr5:26347706-26348686 REVERSE LENGTH=326
Pp01	56.198	16.263	1	*******	37795609	A	G	Prupe.1G491100	LOW	synonymous_variant	p.Phe377Phe	protein_coding	ppa022253m.g	KOG1303	KOG	Amino acid transporters	Q39134	M5XPT9	EMJ27531	AT1G77380.1	Symbols: AAP3, ATAAP3 | amino acid permease 3 | chr1:29075201-29077252 REVERSE LENGTH=476
Pp01	56.198	16.263	1	*******	37795609	A	G	Prupe.1G491000	MODIFIER	upstream_gene_variant	.	protein_coding	ppa004920m.g	KOG1303	KOG	Amino acid transporters	Q39134	M5XCE1	EMJ23787	AT1G77380.1	Symbols: AAP3, ATAAP3 | amino acid permease 3 | chr1:29075201-29077252 REVERSE LENGTH=476
Pp01	56.198	16.263	1	*******	37802117	T	C	Prupe.1G425700	LOW	synonymous_variant	p.Ala597Ala	protein_coding	ppa024174m.g	PTHR10795:SF335	PANTHER	0	O65351	M5XWA5	EMJ25958	AT5G67360.1	Symbols: ARA12 | Subtilase family protein | chr5:26872192-26874465 REVERSE LENGTH=757
Pp01	56.198	16.263	1	*******	37802164	T	C	Prupe.1G425900	MODIFIER	upstream_gene_variant	.	protein_coding	ppa008129m.g	GO:0016020	GO	membrane	n/a	M5XDS8	EMJ23601	AT1G27700.1	Symbols: | Syntaxin/t-SNARE family protein | chr1:9640394-9641752 REVERSE LENGTH=297
Pp01	56.198	16.263	1	*******	37802175	T	C	Prupe.1G425600	MODIFIER	downstream_gene_variant	.	protein_coding	ppa023719m.g	PTHR10795:SF335	PANTHER	0	O65351	M5XMK6	EMJ26731	AT5G67360.1	Symbols: ARA12 | Subtilase family protein | chr5:26872192-26874465 REVERSE LENGTH=757
Pp01	56.198	16.263	1	*******	37802366	T	C	Prupe.1G425800	MODIFIER	downstream_gene_variant	.	protein_coding	ppa008553m.g	PTHR32379	PANTHER	FAMILY NOT NAMED	Q4X1R1	M5XD27	EMJ23844	AT5G65860.2	Symbols: | ankyrin repeat family protein | chr5:26347706-26348686 REVERSE LENGTH=326
Pp01	56.198	16.263	1	*******	37802498	G	A	Prupe.1G425700	LOW	synonymous_variant	p.Tyr607Tyr	protein_coding	ppa024174m.g	PTHR10795:SF335	PANTHER	0	O65351	M5XWA5	EMJ25958	AT5G67360.1	Symbols: ARA12 | Subtilase family protein | chr5:26872192-26874465 REVERSE LENGTH=757
Pp01	56.198	16.263	1	*******	37813330	G	A	Prupe.1G425900	MODIFIER	upstream_gene_variant	.	protein_coding	ppa008129m.g	GO:0016020	GO	membrane	n/a	M5XDS8	EMJ23601	AT1G27700.1	Symbols: | Syntaxin/t-SNARE family protein | chr1:9640394-9641752 REVERSE LENGTH=297
Pp01	56.198	16.263	1	*******	37823739	G	A	Prupe.1G425600	MODIFIER	downstream_gene_variant	.	protein_coding	ppa023719m.g	PTHR10795:SF335	PANTHER	0	O65351	M5XMK6	EMJ26731	AT5G67360.1	Symbols: ARA12 | Subtilase family protein | chr5:26872192-26874465 REVERSE LENGTH=757
Pp01	56.198	16.263	1	*******	37823739	T	C	Prupe.1G491100	LOW	synonymous_variant	p.Pro37Pro	protein_coding	ppa022253m.g	KOG1303	KOG	Amino acid transporters	Q39134	M5XPT9	EMJ27531	AT1G77380.1	Symbols: AAP3, ATAAP3 | amino acid permease 3 | chr1:29075201-29077252 REVERSE LENGTH=476
Pp01	56.198	16.263	1	*******	37823739	T	C	Prupe.1G491000	MODIFIER	upstream_gene_variant	.	protein_coding	ppa004920m.g	KOG1303	KOG	Amino acid transporters	Q39134	M5XCE1	EMJ23787	AT1G77380.1	Symbols: AAP3, ATAAP3 | amino acid permease 3 | chr1:29075201-29077252 REVERSE LENGTH=476
Pp01	56.198	16.263	1	*******	37823763	G	A	Prupe.1G425800	MODIFIER	downstream_gene_variant	.	protein_coding	ppa008553m.g	PTHR32379	PANTHER	FAMILY NOT NAMED	Q4X1R1	M5XD27	EMJ23844	AT5G65860.2	Symbols: | ankyrin repeat family protein | chr5:26347706-26348686 REVERSE LENGTH=326
Pp01	56.198	16.263	1	*******	37823763	T	C	Prupe.1G491200	MODIFIER	downstream_gene_variant	.	protein_coding	ppa021701m.g	KOG1303	KOG	Amino acid transporters	Q39134	M5XI20	EMJ25594	AT1G77380.1	Symbols: AAP3, ATAAP3 | amino acid permease 3 | chr1:29075201-29077252 REVERSE LENGTH=476
Pp01	56.198	16.263	1	*******	37823763	C	T	Prupe.1G491100	MODERATE	missense_variant	p.Arg36His	protein_coding	ppa022253m.g	KOG1303	KOG	Amino acid transporters	Q39134	M5XPT9	EMJ27531	AT1G77380.1	Symbols: AAP3, ATAAP3 | amino acid permease 3 | chr1:29075201-29077252 REVERSE LENGTH=476
Pp01	56.198	16.263	1	*******	37823779	G	T	Prupe.1G426600	LOW	synonymous_variant	p.Arg276Arg	protein_coding	ppa005287m.g	PF04788	PFAM	Protein of unknown function (DUF620)	n/a	M5XF99	EMJ24136	AT3G19540.1	Symbols: | Protein of unknown function (DUF620) | chr3:6780762-6782633 FORWARD LENGTH=485
Pp01	56.198	16.263	1	*******	37823779	C	T	Prupe.1G491000	MODIFIER	upstream_gene_variant	.	protein_coding	ppa004920m.g	KOG1303	KOG	Amino acid transporters	Q39134	M5XCE1	EMJ23787	AT1G77380.1	Symbols: AAP3, ATAAP3 | amino acid permease 3 | chr1:29075201-29077252 REVERSE LENGTH=476
Pp01	56.198	16.263	1	*******	37823779	C	T	Prupe.1G491200	MODIFIER	downstream_gene_variant	.	protein_coding	ppa021701m.g	KOG1303	KOG	Amino acid transporters	Q39134	M5XI20	EMJ25594	AT1G77380.1	Symbols: AAP3, ATAAP3 | amino acid permease 3 | chr1:29075201-29077252 REVERSE LENGTH=476
Pp01	56.198	16.263	1	*******	37823808	G	T	Prupe.1G426500	MODIFIER	upstream_gene_variant	.	protein_coding	ppa015059m.g	PF13414	PFAM	TPR repeat	n/a	M5XGY7	EMJ25214	AT5G43120.1	Symbols: | ARM-repeat/Tetratricopeptide repeat (TPR)-like protein | chr5:17312602-17314368 FORWARD LENGTH=588
Pp01	56.198	16.263	1	*******	37823808	T	C	Prupe.1G491100	MODERATE	missense_variant	p.Asn29Asp	protein_coding	ppa022253m.g	KOG1303	KOG	Amino acid transporters	Q39134	M5XPT9	EMJ27531	AT1G77380.1	Symbols: AAP3, ATAAP3 | amino acid permease 3 | chr1:29075201-29077252 REVERSE LENGTH=476
Pp01	56.198	16.263	1	*******	37823808	T	C	Prupe.1G491000	MODIFIER	upstream_gene_variant	.	protein_coding	ppa004920m.g	KOG1303	KOG	Amino acid transporters	Q39134	M5XCE1	EMJ23787	AT1G77380.1	Symbols: AAP3, ATAAP3 | amino acid permease 3 | chr1:29075201-29077252 REVERSE LENGTH=476
Pp01	56.198	16.263	1	*******	37824072	G	T	Prupe.1G426700	MODIFIER	downstream_gene_variant	.	protein_coding	ppa014086m.g	PF02704	PFAM	Gibberellin regulated protein	P86888	M5XFZ3	EMJ25037	AT5G59845.1	Symbols: | Gibberellin-regulated family protein | chr5:24111443-24111808 FORWARD LENGTH=89
Pp01	56.198	16.263	1	*******	37824072	T	C	Prupe.1G491200	MODIFIER	downstream_gene_variant	.	protein_coding	ppa021701m.g	KOG1303	KOG	Amino acid transporters	Q39134	M5XI20	EMJ25594	AT1G77380.1	Symbols: AAP3, ATAAP3 | amino acid permease 3 | chr1:29075201-29077252 REVERSE LENGTH=476
Pp01	56.198	16.263	1	*******	37824072	T	C	Prupe.1G491100	MODERATE	missense_variant	p.Glu26Gly	protein_coding	ppa022253m.g	KOG1303	KOG	Amino acid transporters	Q39134	M5XPT9	EMJ27531	AT1G77380.1	Symbols: AAP3, ATAAP3 | amino acid permease 3 | chr1:29075201-29077252 REVERSE LENGTH=476
Pp01	56.198	16.263	1	*******	37824080	G	T	Prupe.1G426800	MODIFIER	intron_variant	.	protein_coding	ppa002845m.g	PTHR13683	PANTHER	ASPARTYL PROTEASES	Q9S9K4	M5Y2W2	EMJ28648	AT5G43100.1	Symbols: | Eukaryotic aspartyl protease family protein | chr5:17299264-17302718 FORWARD LENGTH=631
Pp01	56.198	16.263	1	*******	37824080	T	C	Prupe.1G491000	MODIFIER	upstream_gene_variant	.	protein_coding	ppa004920m.g	KOG1303	KOG	Amino acid transporters	Q39134	M5XCE1	EMJ23787	AT1G77380.1	Symbols: AAP3, ATAAP3 | amino acid permease 3 | chr1:29075201-29077252 REVERSE LENGTH=476
Pp01	56.198	16.263	1	*******	37824080	T	C	Prupe.1G491200	MODIFIER	downstream_gene_variant	.	protein_coding	ppa021701m.g	KOG1303	KOG	Amino acid transporters	Q39134	M5XI20	EMJ25594	AT1G77380.1	Symbols: AAP3, ATAAP3 | amino acid permease 3 | chr1:29075201-29077252 REVERSE LENGTH=476
Pp01	56.198	16.263	1	*******	37824091	G	T	Prupe.1G426800	MODIFIER	intron_variant	.	protein_coding	ppa002845m.g	PTHR13683	PANTHER	ASPARTYL PROTEASES	Q9S9K4	M5Y2W2	EMJ28648	AT5G43100.1	Symbols: | Eukaryotic aspartyl protease family protein | chr5:17299264-17302718 FORWARD LENGTH=631
Pp01	56.198	16.263	1	*******	37824091	G	A	Prupe.1G491300	LOW	synonymous_variant	p.Tyr303Tyr	protein_coding	ppa004936m.g	KOG1303	KOG	Amino acid transporters	Q39134	M5XX62	EMJ23810	AT1G77380.1	Symbols: AAP3, ATAAP3 | amino acid permease 3 | chr1:29075201-29077252 REVERSE LENGTH=476
Pp01	56.198	16.263	1	*******	37824091	T	A	Prupe.1G491300	LOW	splice_region_variant&synonymous_variant	p.Val220Val	protein_coding	ppa004936m.g	KOG1303	KOG	Amino acid transporters	Q39134	M5XX62	EMJ23810	AT1G77380.1	Symbols: AAP3, ATAAP3 | amino acid permease 3 | chr1:29075201-29077252 REVERSE LENGTH=476
Pp01	56.198	16.263	1	*******	37824095	A	G	Prupe.1G426900	LOW	synonymous_variant	p.Gly83Gly	protein_coding	ppa024026m.g	GO:0003723	GO	RNA binding	Q9LVC3	M5XWB3	EMJ25968	AT5G56510.1	Symbols: APUM12, PUM12 | pumilio 12 | chr5:22881721-22883842 FORWARD LENGTH=596
Pp01	56.198	16.263	1	*******	37824095	A	G	Prupe.1G491300	MODIFIER	5_prime_UTR_variant	.	protein_coding	ppa004936m.g	KOG1303	KOG	Amino acid transporters	Q39134	M5XX62	EMJ23810	AT1G77380.1	Symbols: AAP3, ATAAP3 | amino acid permease 3 | chr1:29075201-29077252 REVERSE LENGTH=476
Pp01	56.198	16.263	1	*******	37824095	A	G	Prupe.1G491300	MODIFIER	5_prime_UTR_variant	.	protein_coding	ppa004936m.g	KOG1303	KOG	Amino acid transporters	Q39134	M5XX62	EMJ23810	AT1G77380.1	Symbols: AAP3, ATAAP3 | amino acid permease 3 | chr1:29075201-29077252 REVERSE LENGTH=476
Pp01	56.198	16.263	1	*******	37824100	C	T	Prupe.1G426900	MODERATE	missense_variant	p.Gly83Asp	protein_coding	ppa024026m.g	GO:0003723	GO	RNA binding	Q9LVC3	M5XWB3	EMJ25968	AT5G56510.1	Symbols: APUM12, PUM12 | pumilio 12 | chr5:22881721-22883842 FORWARD LENGTH=596
Pp01	56.198	16.263	1	*******	37824100	T	C	Prupe.1G491300	MODIFIER	upstream_gene_variant	.	protein_coding	ppa004936m.g	KOG1303	KOG	Amino acid transporters	Q39134	M5XX62	EMJ23810	AT1G77380.1	Symbols: AAP3, ATAAP3 | amino acid permease 3 | chr1:29075201-29077252 REVERSE LENGTH=476
Pp01	56.198	16.263	1	*******	37824100	T	C	Prupe.1G491300-Prupe.1G491400	MODIFIER	intergenic_region	.	.
Pp01	56.198	16.263	1	*******	37824107	G	T	Prupe.1G426900	MODERATE	missense_variant	p.Gln40Lys	protein_coding	ppa024026m.g	GO:0003723	GO	RNA binding	Q9LVC3	M5XWB3	EMJ25968	AT5G56510.1	Symbols: APUM12, PUM12 | pumilio 12 | chr5:22881721-22883842 FORWARD LENGTH=596
Pp01	56.198	16.263	1	*******	37824107	G	A	Prupe.1G491300	MODIFIER	upstream_gene_variant	.	protein_coding	ppa004936m.g	KOG1303	KOG	Amino acid transporters	Q39134	M5XX62	EMJ23810	AT1G77380.1	Symbols: AAP3, ATAAP3 | amino acid permease 3 | chr1:29075201-29077252 REVERSE LENGTH=476
Pp01	56.198	16.263	1	*******	37824107	G	A	Prupe.1G491300-Prupe.1G491400	MODIFIER	intergenic_region	.	.
Pp01	56.198	16.263	1	*******	37824131	T	G	Prupe.1G427000	MODIFIER	3_prime_UTR_variant	.	protein_coding	ppa003966m.g	GO:0016020	GO	membrane	Q9C6B2	M5XC74	EMJ23519	AT1G47240.1	Symbols: NRAMP2, ATNRAMP2 | NRAMP metal ion transporter 2 | chr1:17309043-17311308 REVERSE LENGTH=530
Pp01	56.198	16.263	1	*******	37824131	G	A	Prupe.1G491600	MODIFIER	upstream_gene_variant	.	protein_coding	ppa019524m.g	KOG1187	KOG	Serine/threonine protein kinase	O64483	M5XN24	EMJ27482	AT4G29990.1	Symbols: | Leucine-rich repeat transmembrane protein kinase protein | chr4:14665802-14669438 REVERSE LENGTH=876
Pp01	56.198	16.263	1	*******	37824131	G	A	Prupe.1G491500	MODIFIER	downstream_gene_variant	.	protein_coding	ppa003730m.g	PTHR32161	PANTHER	FAMILY NOT NAMED	Q6NAR1	M5XDS2	EMJ24267	AT1G21680.1	Symbols: | DPP6 N-terminal domain-like protein | chr1:7613028-7615148 FORWARD LENGTH=706
Pp01	56.198	16.263	1	*******	37824152	T	G	Prupe.1G427000	MODIFIER	3_prime_UTR_variant	.	protein_coding	ppa003966m.g	GO:0016020	GO	membrane	Q9C6B2	M5XC74	EMJ23519	AT1G47240.1	Symbols: NRAMP2, ATNRAMP2 | NRAMP metal ion transporter 2 | chr1:17309043-17311308 REVERSE LENGTH=530
Pp01	56.198	16.263	1	*******	37824152	G	A	Prupe.1G491700	MODIFIER	downstream_gene_variant	.	protein_coding	ppa004701m.g	PF00134	PFAM	Cyclin	Q9C6Y3	M5XYD4	EMJ26818	AT1G44110.1	Symbols: CYCA1;1 | Cyclin A1;1 | chr1:16775035-16777182 REVERSE LENGTH=460
Pp01	56.198	16.263	1	*******	37824152	G	A	Prupe.1G491600-Prupe.1G491700	MODIFIER	intergenic_region	.	.
Pp01	56.198	16.263	1	*******	37824184	T	C	Prupe.1G427000	MODIFIER	3_prime_UTR_variant	.	protein_coding	ppa003966m.g	GO:0016020	GO	membrane	Q9C6B2	M5XC74	EMJ23519	AT1G47240.1	Symbols: NRAMP2, ATNRAMP2 | NRAMP metal ion transporter 2 | chr1:17309043-17311308 REVERSE LENGTH=530
Pp01	56.198	16.263	1	*******	37824184	A	G	Prupe.1G491600	MODIFIER	upstream_gene_variant	.	protein_coding	ppa019524m.g	KOG1187	KOG	Serine/threonine protein kinase	O64483	M5XN24	EMJ27482	AT4G29990.1	Symbols: | Leucine-rich repeat transmembrane protein kinase protein | chr4:14665802-14669438 REVERSE LENGTH=876
Pp01	56.198	16.263	1	*******	37824184	A	G	Prupe.1G491500	MODIFIER	downstream_gene_variant	.	protein_coding	ppa003730m.g	PTHR32161	PANTHER	FAMILY NOT NAMED	Q6NAR1	M5XDS2	EMJ24267	AT1G21680.1	Symbols: | DPP6 N-terminal domain-like protein | chr1:7613028-7615148 FORWARD LENGTH=706
Pp01	56.198	16.263	1	*******	37824189	T	C	Prupe.1G427000	MODIFIER	3_prime_UTR_variant	.	protein_coding	ppa003966m.g	GO:0016020	GO	membrane	Q9C6B2	M5XC74	EMJ23519	AT1G47240.1	Symbols: NRAMP2, ATNRAMP2 | NRAMP metal ion transporter 2 | chr1:17309043-17311308 REVERSE LENGTH=530
Pp01	56.198	16.263	1	*******	37824189	A	G	Prupe.1G491700	MODIFIER	downstream_gene_variant	.	protein_coding	ppa004701m.g	PF00134	PFAM	Cyclin	Q9C6Y3	M5XYD4	EMJ26818	AT1G44110.1	Symbols: CYCA1;1 | Cyclin A1;1 | chr1:16775035-16777182 REVERSE LENGTH=460
Pp01	56.198	16.263	1	*******	37824189	A	G	Prupe.1G491600-Prupe.1G491700	MODIFIER	intergenic_region	.	.
Pp01	56.198	16.263	1	*******	37836109	G	A	Prupe.1G427000	MODIFIER	3_prime_UTR_variant	.	protein_coding	ppa003966m.g	GO:0016020	GO	membrane	Q9C6B2	M5XC74	EMJ23519	AT1G47240.1	Symbols: NRAMP2, ATNRAMP2 | NRAMP metal ion transporter 2 | chr1:17309043-17311308 REVERSE LENGTH=530
Pp01	56.198	16.263	1	*******	37836109	C	T	Prupe.1G491600	MODIFIER	upstream_gene_variant	.	protein_coding	ppa019524m.g	KOG1187	KOG	Serine/threonine protein kinase	O64483	M5XN24	EMJ27482	AT4G29990.1	Symbols: | Leucine-rich repeat transmembrane protein kinase protein | chr4:14665802-14669438 REVERSE LENGTH=876
Pp01	56.198	16.263	1	*******	37836109	C	T	Prupe.1G491500	MODIFIER	downstream_gene_variant	.	protein_coding	ppa003730m.g	PTHR32161	PANTHER	FAMILY NOT NAMED	Q6NAR1	M5XDS2	EMJ24267	AT1G21680.1	Symbols: | DPP6 N-terminal domain-like protein | chr1:7613028-7615148 FORWARD LENGTH=706
Pp01	56.198	16.263	1	*******	37836109	C	T	Prupe.1G491700	MODIFIER	downstream_gene_variant	.	protein_coding	ppa004701m.g	PF00134	PFAM	Cyclin	Q9C6Y3	M5XYD4	EMJ26818	AT1G44110.1	Symbols: CYCA1;1 | Cyclin A1;1 | chr1:16775035-16777182 REVERSE LENGTH=460
Pp01	56.198	16.263	1	*******	37836109	C	T	Prupe.1G491600-Prupe.1G491700	MODIFIER	intergenic_region	.	.
Pp01	56.198	16.263	1	*******	37845709	G	A	Prupe.1G427000	MODIFIER	3_prime_UTR_variant	.	protein_coding	ppa003966m.g	GO:0016020	GO	membrane	Q9C6B2	M5XC74	EMJ23519	AT1G47240.1	Symbols: NRAMP2, ATNRAMP2 | NRAMP metal ion transporter 2 | chr1:17309043-17311308 REVERSE LENGTH=530
Pp01	56.198	16.263	1	*******	37845709	T	G	Prupe.1G492000	MODERATE	missense_variant	p.Glu245Ala	protein_coding	ppa005870m.g	GO:0005506	GO	iron ion binding	A6YIH8	M5XPP3	EMJ27899	AT1G13110.1	Symbols: CYP71B7 | cytochrome P450, family 71 subfamily B, polypeptide 7 | chr1:4467272-4468857 FORWARD LENGTH=504
Pp01	56.198	16.263	1	*******	37845802	T	C	Prupe.1G427000	LOW	synonymous_variant	p.Ala535Ala	protein_coding	ppa003966m.g	GO:0016020	GO	membrane	Q9C6B2	M5XC74	EMJ23519	AT1G47240.1	Symbols: NRAMP2, ATNRAMP2 | NRAMP metal ion transporter 2 | chr1:17309043-17311308 REVERSE LENGTH=530
Pp01	56.198	16.263	1	*******	37845802	T	G	Prupe.1G491900	MODIFIER	downstream_gene_variant	.	protein_coding
Pp01	56.198	16.263	1	*******	37887485	T	C	Prupe.1G427000	MODERATE	missense_variant	p.His516Arg	protein_coding	ppa003966m.g	GO:0016020	GO	membrane	Q9C6B2	M5XC74	EMJ23519	AT1G47240.1	Symbols: NRAMP2, ATNRAMP2 | NRAMP metal ion transporter 2 | chr1:17309043-17311308 REVERSE LENGTH=530
Pp01	56.198	16.263	1	*******	37908781	C	G	Prupe.1G427700	MODERATE	missense_variant	p.Arg255Gly	protein_coding	ppa015872m.g	PF13855	PFAM	Leucine rich repeat	C0LGP4	M5XPE6	EMJ27391	AT3G47570.1	Symbols: | Leucine-rich repeat protein kinase family protein | chr3:17527611-17530748 FORWARD LENGTH=1010
Pp01	56.198	16.263	1	*******	37908781	T	C	Prupe.1G492000	MODERATE	missense_variant	p.Ile237Val	protein_coding	ppa005870m.g	GO:0005506	GO	iron ion binding	A6YIH8	M5XPP3	EMJ27899	AT1G13110.1	Symbols: CYP71B7 | cytochrome P450, family 71 subfamily B, polypeptide 7 | chr1:4467272-4468857 FORWARD LENGTH=504
Pp01	56.198	16.263	1	*******	37911486	C	G	Prupe.1G427800	MODIFIER	upstream_gene_variant	.	protein_coding	ppa000860m.g	PF13855	PFAM	Leucine rich repeat	C0LGP4	M5XXT5	EMJ26563	AT3G47570.1	Symbols: | Leucine-rich repeat protein kinase family protein | chr3:17527611-17530748 FORWARD LENGTH=1010
Pp01	56.198	16.263	1	*******	37911486	T	C	Prupe.1G491900	MODIFIER	downstream_gene_variant	.	protein_coding
Pp01	56.198	16.263	1	*******	37911486	G	T	Prupe.1G492000	MODERATE	missense_variant	p.His123Asn	protein_coding	ppa005870m.g	GO:0005506	GO	iron ion binding	A6YIH8	M5XPP3	EMJ27899	AT1G13110.1	Symbols: CYP71B7 | cytochrome P450, family 71 subfamily B, polypeptide 7 | chr1:4467272-4468857 FORWARD LENGTH=504
Pp01	56.198	16.263	1	*******	37911488	C	T	Prupe.1G427700	MODERATE	missense_variant	p.Thr354Met	protein_coding	ppa015872m.g	PF13855	PFAM	Leucine rich repeat	C0LGP4	M5XPE6	EMJ27391	AT3G47570.1	Symbols: | Leucine-rich repeat protein kinase family protein | chr3:17527611-17530748 FORWARD LENGTH=1010
Pp01	56.198	16.263	1	*******	37911488	G	T	Prupe.1G491900	MODIFIER	downstream_gene_variant	.	protein_coding
Pp01	56.198	16.263	1	*******	37911488	A	G	Prupe.1G492100	MODERATE	missense_variant	p.Ser54Pro	protein_coding	ppa020463m.g	GO:0005506	GO	iron ion binding	A6YIH8	M5XPP3	EMJ27899	AT3G26210.1	Symbols: CYP71B23 | cytochrome P450, family 71, subfamily B, polypeptide 23 | chr3:9593329-9595202 REVERSE LENGTH=501
Pp01	56.198	16.263	1	*******	37911522	C	T	Prupe.1G427800	MODIFIER	upstream_gene_variant	.	protein_coding	ppa000860m.g	PF13855	PFAM	Leucine rich repeat	C0LGP4	M5XXT5	EMJ26563	AT3G47570.1	Symbols: | Leucine-rich repeat protein kinase family protein | chr3:17527611-17530748 FORWARD LENGTH=1010
Pp01	56.198	16.263	1	*******	37911522	C	T	Prupe.1G492100	MODERATE	missense_variant	p.Val37Ile	protein_coding	ppa020463m.g	GO:0005506	GO	iron ion binding	A6YIH8	M5XPP3	EMJ27899	AT3G26210.1	Symbols: CYP71B23 | cytochrome P450, family 71, subfamily B, polypeptide 23 | chr3:9593329-9595202 REVERSE LENGTH=501
Pp01	56.198	16.263	1	*******	37911522	A	G	Prupe.1G492100	LOW	synonymous_variant	p.Thr36Thr	protein_coding	ppa020463m.g	GO:0005506	GO	iron ion binding	A6YIH8	M5XPP3	EMJ27899	AT3G26210.1	Symbols: CYP71B23 | cytochrome P450, family 71, subfamily B, polypeptide 23 | chr3:9593329-9595202 REVERSE LENGTH=501
Pp01	56.198	16.263	1	*******	37911547	G	C	Prupe.1G427800	MODIFIER	3_prime_UTR_variant	.	protein_coding	ppa000860m.g	PF13855	PFAM	Leucine rich repeat	C0LGP4	M5XXT5	EMJ26563	AT3G47570.1	Symbols: | Leucine-rich repeat protein kinase family protein | chr3:17527611-17530748 FORWARD LENGTH=1010
Pp01	56.198	16.263	1	*******	37911547	G	T	Prupe.1G492200	MODERATE	missense_variant	p.Arg253Ser	protein_coding	ppa010602m.g	GO:0005524	GO	ATP binding	Q93ZX1	K4D686	XP_004290901	AT1G21690.1	Symbols: EMB1968, RFC4 | ATPase family associated with various cellular activities (AAA) | chr1:7615675-7618362 FORWARD LENGTH=339
Pp01	56.198	16.263	1	*******	37911547	G	T	Prupe.1G492300	MODIFIER	upstream_gene_variant	.	protein_coding	ppa011817m.g				n/a	M5XNK9	EMJ27086	n/a	n/a
Pp01	56.198	16.263	1	*******	37911799	G	C	Prupe.1G427800	MODIFIER	3_prime_UTR_variant	.	protein_coding	ppa000860m.g	PF13855	PFAM	Leucine rich repeat	C0LGP4	M5XXT5	EMJ26563	AT3G47570.1	Symbols: | Leucine-rich repeat protein kinase family protein | chr3:17527611-17530748 FORWARD LENGTH=1010
Pp01	56.198	16.263	1	*******	37911799	G	T	Prupe.1G492400	MODIFIER	upstream_gene_variant	.	protein_coding	ppa016683m.g	PF01535	PFAM	PPR repeat	Q1PFC5	M5Y910	EMJ28505	AT1G77405.1	Symbols: | Pentatricopeptide repeat (PPR) superfamily protein | chr1:29087145-29088521 FORWARD LENGTH=458
Pp01	56.198	16.263	1	*******	37911799	G	T	Prupe.1G492200	MODIFIER	downstream_gene_variant	.	protein_coding	ppa010602m.g	GO:0005524	GO	ATP binding	Q93ZX1	K4D686	XP_004290901	AT1G21690.1	Symbols: EMB1968, RFC4 | ATPase family associated with various cellular activities (AAA) | chr1:7615675-7618362 FORWARD LENGTH=339
Pp01	56.198	16.263	1	*******	37911813	G	C	Prupe.1G427900	MODIFIER	upstream_gene_variant	.	protein_coding	ppa016968m.g	PTHR24420:SF733	PANTHER	0	n/a	M5Y144	EMJ25380	n/a	n/a
Pp01	56.198	16.263	1	*******	37911813	A	G	Prupe.1G492300	MODIFIER	upstream_gene_variant	.	protein_coding	ppa011817m.g				n/a	M5XNK9	EMJ27086	n/a	n/a
Pp01	56.198	16.263	1	*******	37911813	A	G	Prupe.1G492400	MODIFIER	upstream_gene_variant	.	protein_coding	ppa016683m.g	PF01535	PFAM	PPR repeat	Q1PFC5	M5Y910	EMJ28505	AT1G77405.1	Symbols: | Pentatricopeptide repeat (PPR) superfamily protein | chr1:29087145-29088521 FORWARD LENGTH=458
Pp01	55.774	17.185	1	*******	37943663	G	C	Prupe.1G427700	MODIFIER	downstream_gene_variant	.	protein_coding	ppa015872m.g	PF13855	PFAM	Leucine rich repeat	C0LGP4	M5XPE6	EMJ27391	AT3G47570.1	Symbols: | Leucine-rich repeat protein kinase family protein | chr3:17527611-17530748 FORWARD LENGTH=1010
Pp01	55.774	17.185	1	*******	37943663	A	G	Prupe.1G492200	MODIFIER	downstream_gene_variant	.	protein_coding	ppa010602m.g	GO:0005524	GO	ATP binding	Q93ZX1	K4D686	XP_004290901	AT1G21690.1	Symbols: EMB1968, RFC4 | ATPase family associated with various cellular activities (AAA) | chr1:7615675-7618362 FORWARD LENGTH=339
Pp01	55.774	17.185	1	*******	37943663	A	G	Prupe.1G492200	MODIFIER	intron_variant	.	protein_coding	ppa010602m.g	GO:0005524	GO	ATP binding	Q93ZX1	K4D686	XP_004290901	AT1G21690.1	Symbols: EMB1968, RFC4 | ATPase family associated with various cellular activities (AAA) | chr1:7615675-7618362 FORWARD LENGTH=339
Pp01	55.774	17.185	1	*******	37943663	G	A	Prupe.1G492500	LOW	synonymous_variant	p.Gly231Gly	protein_coding	ppa003816m.g	GO:0016020	GO	membrane	Q8H4H5	M5XYQ3	EMJ26978	AT1G15960.1	Symbols: NRAMP6, ATNRAMP6 | NRAMP metal ion transporter 6 | chr1:5482202-5485066 REVERSE LENGTH=527
Pp01	55.774	17.185	1	*******	37943693	G	C	Prupe.1G427800	MODIFIER	downstream_gene_variant	.	protein_coding	ppa000860m.g	PF13855	PFAM	Leucine rich repeat	C0LGP4	M5XXT5	EMJ26563	AT3G47570.1	Symbols: | Leucine-rich repeat protein kinase family protein | chr3:17527611-17530748 FORWARD LENGTH=1010
Pp01	55.774	17.185	1	*******	37943693	G	A	Prupe.1G492600	MODIFIER	downstream_gene_variant	.	protein_coding	ppa001566m.g	PF00249	PFAM	Myb-like DNA-binding domain	Q9XI07	M5XRE3	EMJ28642	AT1G21700.1	Symbols: ATSWI3C, CHB4, SWI3C | SWITCH/sucrose nonfermenting 3C | chr1:7620156-7623978 REVERSE LENGTH=807
Pp01	55.774	17.185	1	*******	37943693	G	A	Prupe.1G492600	LOW	synonymous_variant	p.Ser764Ser	protein_coding	ppa001566m.g	PF00249	PFAM	Myb-like DNA-binding domain	Q9XI07	M5XRE3	EMJ28642	AT1G21700.1	Symbols: ATSWI3C, CHB4, SWI3C | SWITCH/sucrose nonfermenting 3C | chr1:7620156-7623978 REVERSE LENGTH=807
Pp01	55.774	17.185	1	*******	37943693	G	A	Prupe.1G492600	LOW	synonymous_variant	p.Ser591Ser	protein_coding	ppa001566m.g	PF00249	PFAM	Myb-like DNA-binding domain	Q9XI07	M5XRE3	EMJ28642	AT1G21700.1	Symbols: ATSWI3C, CHB4, SWI3C | SWITCH/sucrose nonfermenting 3C | chr1:7620156-7623978 REVERSE LENGTH=807
Pp01	55.774	17.185	1	*******	37944075	C	T	Prupe.1G427800	MODIFIER	3_prime_UTR_variant	.	protein_coding	ppa000860m.g	PF13855	PFAM	Leucine rich repeat	C0LGP4	M5XXT5	EMJ26563	AT3G47570.1	Symbols: | Leucine-rich repeat protein kinase family protein | chr3:17527611-17530748 FORWARD LENGTH=1010
Pp01	55.774	17.185	1	*******	37944075	G	A	Prupe.1G492600	LOW	synonymous_variant	p.Ser763Ser	protein_coding	ppa001566m.g	PF00249	PFAM	Myb-like DNA-binding domain	Q9XI07	M5XRE3	EMJ28642	AT1G21700.1	Symbols: ATSWI3C, CHB4, SWI3C | SWITCH/sucrose nonfermenting 3C | chr1:7620156-7623978 REVERSE LENGTH=807
Pp01	55.774	17.185	1	*******	37944075	G	A	Prupe.1G492500	MODIFIER	downstream_gene_variant	.	protein_coding	ppa003816m.g	GO:0016020	GO	membrane	Q8H4H5	M5XYQ3	EMJ26978	AT1G15960.1	Symbols: NRAMP6, ATNRAMP6 | NRAMP metal ion transporter 6 | chr1:5482202-5485066 REVERSE LENGTH=527
Pp01	55.774	17.185	1	*******	37944075	C	T	Prupe.1G492600	MODERATE	missense_variant	p.Val732Ile	protein_coding	ppa001566m.g	PF00249	PFAM	Myb-like DNA-binding domain	Q9XI07	M5XRE3	EMJ28642	AT1G21700.1	Symbols: ATSWI3C, CHB4, SWI3C | SWITCH/sucrose nonfermenting 3C | chr1:7620156-7623978 REVERSE LENGTH=807
Pp01	57.127	16.248	1	*******	37952153	C	T	Prupe.1G427800	MODIFIER	3_prime_UTR_variant	.	protein_coding	ppa000860m.g	PF13855	PFAM	Leucine rich repeat	C0LGP4	M5XXT5	EMJ26563	AT3G47570.1	Symbols: | Leucine-rich repeat protein kinase family protein | chr3:17527611-17530748 FORWARD LENGTH=1010
Pp01	57.127	16.248	1	*******	37952637	C	T	Prupe.1G427900	MODIFIER	upstream_gene_variant	.	protein_coding	ppa016968m.g	PTHR24420:SF733	PANTHER	0	n/a	M5Y144	EMJ25380	n/a	n/a
Pp01	57.127	16.248	1	*******	37952637	C	T	Prupe.1G492600	MODERATE	missense_variant	p.Val559Ile	protein_coding	ppa001566m.g	PF00249	PFAM	Myb-like DNA-binding domain	Q9XI07	M5XRE3	EMJ28642	AT1G21700.1	Symbols: ATSWI3C, CHB4, SWI3C | SWITCH/sucrose nonfermenting 3C | chr1:7620156-7623978 REVERSE LENGTH=807
Pp01	57.127	16.248	1	*******	37952637	C	T	Prupe.1G492600	MODERATE	missense_variant	p.Val731Ile	protein_coding	ppa001566m.g	PF00249	PFAM	Myb-like DNA-binding domain	Q9XI07	M5XRE3	EMJ28642	AT1G21700.1	Symbols: ATSWI3C, CHB4, SWI3C | SWITCH/sucrose nonfermenting 3C | chr1:7620156-7623978 REVERSE LENGTH=807
Pp01	57.127	16.248	1	*******	37952637	C	T	Prupe.1G492500	MODIFIER	downstream_gene_variant	.	protein_coding	ppa003816m.g	GO:0016020	GO	membrane	Q8H4H5	M5XYQ3	EMJ26978	AT1G15960.1	Symbols: NRAMP6, ATNRAMP6 | NRAMP metal ion transporter 6 | chr1:5482202-5485066 REVERSE LENGTH=527
Pp01	57.04	14.086	1	******	37952639	C	T	Prupe.1G427800	MODIFIER	downstream_gene_variant	.	protein_coding	ppa000860m.g	PF13855	PFAM	Leucine rich repeat	C0LGP4	M5XXT5	EMJ26563	AT3G47570.1	Symbols: | Leucine-rich repeat protein kinase family protein | chr3:17527611-17530748 FORWARD LENGTH=1010
Pp01	57.04	14.086	1	******	37952639	C	G	Prupe.1G492700	MODERATE	missense_variant	p.Thr41Ser	protein_coding	ppa006280m.g	PTHR10242:SF2	PANTHER	0	Q9FNY7	M5XQI4	EMJ23798	AT1G21710.1	Symbols: OGG1, ATOGG1 | 8-oxoguanine-DNA glycosylase 1 | chr1:7624439-7625869 FORWARD LENGTH=365
Pp01	57.04	14.086	1	******	37952639	C	G	Prupe.1G492600	MODIFIER	upstream_gene_variant	.	protein_coding	ppa001566m.g	PF00249	PFAM	Myb-like DNA-binding domain	Q9XI07	M5XRE3	EMJ28642	AT1G21700.1	Symbols: ATSWI3C, CHB4, SWI3C | SWITCH/sucrose nonfermenting 3C | chr1:7620156-7623978 REVERSE LENGTH=807
Pp01	57.04	14.086	1	******	37952639	C	G	Prupe.1G492800	MODIFIER	downstream_gene_variant	.	protein_coding	ppa002839m.g	PTHR23421:SF58	PANTHER	0	Q8GX69	M5XNU7	EMJ23183	AT1G77410.1	Symbols: BGAL16 | beta-galactosidase 16 | chr1:29088771-29093148 REVERSE LENGTH=815
Pp01	57.04	14.086	1	******	37952639	C	T	Prupe.1G492700	MODIFIER	downstream_gene_variant	.	protein_coding	ppa006280m.g	PTHR10242:SF2	PANTHER	0	Q9FNY7	M5XQI4	EMJ23798	AT1G21710.1	Symbols: OGG1, ATOGG1 | 8-oxoguanine-DNA glycosylase 1 | chr1:7624439-7625869 FORWARD LENGTH=365
Pp01	57.04	14.086	1	******	37952639	C	T	Prupe.1G492800	MODIFIER	intron_variant	.	protein_coding	ppa002839m.g	PTHR23421:SF58	PANTHER	0	Q8GX69	M5XNU7	EMJ23183	AT1G77410.1	Symbols: BGAL16 | beta-galactosidase 16 | chr1:29088771-29093148 REVERSE LENGTH=815
Pp01	57.04	14.086	1	******	37952639	C	T	Prupe.1G492800	MODIFIER	intron_variant	.	protein_coding	ppa002839m.g	PTHR23421:SF58	PANTHER	0	Q8GX69	M5XNU7	EMJ23183	AT1G77410.1	Symbols: BGAL16 | beta-galactosidase 16 | chr1:29088771-29093148 REVERSE LENGTH=815
Pp01	57.04	14.086	1	******	37952639	G	A	Prupe.1G492700	MODIFIER	downstream_gene_variant	.	protein_coding	ppa006280m.g	PTHR10242:SF2	PANTHER	0	Q9FNY7	M5XQI4	EMJ23798	AT1G21710.1	Symbols: OGG1, ATOGG1 | 8-oxoguanine-DNA glycosylase 1 | chr1:7624439-7625869 FORWARD LENGTH=365
Pp01	57.127	16.248	1	*******	37952645	C	G	Prupe.1G427800	MODIFIER	3_prime_UTR_variant	.	protein_coding	ppa000860m.g	PF13855	PFAM	Leucine rich repeat	C0LGP4	M5XXT5	EMJ26563	AT3G47570.1	Symbols: | Leucine-rich repeat protein kinase family protein | chr3:17527611-17530748 FORWARD LENGTH=1010
Pp01	57.127	16.248	1	*******	37952645	G	A	Prupe.1G492800	MODIFIER	intron_variant	.	protein_coding	ppa002839m.g	PTHR23421:SF58	PANTHER	0	Q8GX69	M5XNU7	EMJ23183	AT1G77410.1	Symbols: BGAL16 | beta-galactosidase 16 | chr1:29088771-29093148 REVERSE LENGTH=815
Pp01	57.127	16.248	1	*******	37952645	G	A	Prupe.1G492800	MODIFIER	intron_variant	.	protein_coding	ppa002839m.g	PTHR23421:SF58	PANTHER	0	Q8GX69	M5XNU7	EMJ23183	AT1G77410.1	Symbols: BGAL16 | beta-galactosidase 16 | chr1:29088771-29093148 REVERSE LENGTH=815
Pp01	57.127	16.248	1	*******	37952645	A	T	Prupe.1G492800	LOW	synonymous_variant	p.Leu362Leu	protein_coding	ppa002839m.g	PTHR23421:SF58	PANTHER	0	Q8GX69	M5XNU7	EMJ23183	AT1G77410.1	Symbols: BGAL16 | beta-galactosidase 16 | chr1:29088771-29093148 REVERSE LENGTH=815
Pp01	57.127	16.248	1	*******	37952652	C	G	Prupe.1G427800	MODIFIER	3_prime_UTR_variant	.	protein_coding	ppa000860m.g	PF13855	PFAM	Leucine rich repeat	C0LGP4	M5XXT5	EMJ26563	AT3G47570.1	Symbols: | Leucine-rich repeat protein kinase family protein | chr3:17527611-17530748 FORWARD LENGTH=1010
Pp01	57.127	16.248	1	*******	37952652	A	T	Prupe.1G492800	LOW	synonymous_variant	p.Leu176Leu	protein_coding	ppa002839m.g	PTHR23421:SF58	PANTHER	0	Q8GX69	M5XNU7	EMJ23183	AT1G77410.1	Symbols: BGAL16 | beta-galactosidase 16 | chr1:29088771-29093148 REVERSE LENGTH=815
Pp01	57.127	16.248	1	*******	37952652	A	T	Prupe.1G492800	LOW	synonymous_variant	p.Leu346Leu	protein_coding	ppa002839m.g	PTHR23421:SF58	PANTHER	0	Q8GX69	M5XNU7	EMJ23183	AT1G77410.1	Symbols: BGAL16 | beta-galactosidase 16 | chr1:29088771-29093148 REVERSE LENGTH=815
Pp01	57.127	16.248	1	*******	37952652	A	T	Prupe.1G492700	MODIFIER	downstream_gene_variant	.	protein_coding	ppa006280m.g	PTHR10242:SF2	PANTHER	0	Q9FNY7	M5XQI4	EMJ23798	AT1G21710.1	Symbols: OGG1, ATOGG1 | 8-oxoguanine-DNA glycosylase 1 | chr1:7624439-7625869 FORWARD LENGTH=365
Pp01	57.127	16.248	1	*******	37952667	C	G	Prupe.1G427900	MODIFIER	upstream_gene_variant	.	protein_coding	ppa016968m.g	PTHR24420:SF733	PANTHER	0	n/a	M5Y144	EMJ25380	n/a	n/a
Pp01	57.127	16.248	1	*******	37952667	C	A	Prupe.1G492800	MODERATE	missense_variant	p.Ser356Ile	protein_coding	ppa002839m.g	PTHR23421:SF58	PANTHER	0	Q8GX69	M5XNU7	EMJ23183	AT1G77410.1	Symbols: BGAL16 | beta-galactosidase 16 | chr1:29088771-29093148 REVERSE LENGTH=815
Pp01	57.127	16.248	1	*******	37952667	C	A	Prupe.1G492800	MODERATE	missense_variant	p.Ser170Ile	protein_coding	ppa002839m.g	PTHR23421:SF58	PANTHER	0	Q8GX69	M5XNU7	EMJ23183	AT1G77410.1	Symbols: BGAL16 | beta-galactosidase 16 | chr1:29088771-29093148 REVERSE LENGTH=815
Pp01	57.127	16.248	1	*******	37952667	C	A	Prupe.1G492800	MODERATE	missense_variant	p.Ser340Ile	protein_coding	ppa002839m.g	PTHR23421:SF58	PANTHER	0	Q8GX69	M5XNU7	EMJ23183	AT1G77410.1	Symbols: BGAL16 | beta-galactosidase 16 | chr1:29088771-29093148 REVERSE LENGTH=815
Pp01	57.127	16.248	1	*******	37959215	C	G	Prupe.1G427800	MODIFIER	downstream_gene_variant	.	protein_coding	ppa000860m.g	PF13855	PFAM	Leucine rich repeat	C0LGP4	M5XXT5	EMJ26563	AT3G47570.1	Symbols: | Leucine-rich repeat protein kinase family protein | chr3:17527611-17530748 FORWARD LENGTH=1010
Pp01	57.127	16.248	1	*******	37959215	C	A	Prupe.1G492700	MODIFIER	downstream_gene_variant	.	protein_coding	ppa006280m.g	PTHR10242:SF2	PANTHER	0	Q9FNY7	M5XQI4	EMJ23798	AT1G21710.1	Symbols: OGG1, ATOGG1 | 8-oxoguanine-DNA glycosylase 1 | chr1:7624439-7625869 FORWARD LENGTH=365
Pp01	57.127	16.248	1	*******	37959215	A	C	Prupe.1G492900	MODIFIER	3_prime_UTR_variant	.	protein_coding	ppa011601m.g	GO:0051603	GO	proteolysis involved in cellular protein catabolic process	Q9XI05	M5XZD9	EMJ24660	AT1G21720.1	Symbols: PBC1 | proteasome beta subunit C1 | chr1:7626394-7628070 FORWARD LENGTH=204
Pp01	57.127	16.248	1	*******	37959215	A	C	Prupe.1G492800	MODIFIER	upstream_gene_variant	.	protein_coding	ppa002839m.g	PTHR23421:SF58	PANTHER	0	Q8GX69	M5XNU7	EMJ23183	AT1G77410.1	Symbols: BGAL16 | beta-galactosidase 16 | chr1:29088771-29093148 REVERSE LENGTH=815
Pp01	57.127	16.248	1	*******	37959215	A	C	Prupe.1G493000	MODIFIER	upstream_gene_variant	.	protein_coding	ppa020151m.g	PTHR14155:SF75	PANTHER	0	Q9LT17	M5XPQ1	EMJ27904	AT3G47180.1	Symbols: | RING/U-box superfamily protein | chr3:17372821-17373453 REVERSE LENGTH=210
Pp01	57.182	15.654	1	*******	37968227	A	C	Prupe.1G427800	MODIFIER	3_prime_UTR_variant	.	protein_coding	ppa000860m.g	PF13855	PFAM	Leucine rich repeat	C0LGP4	M5XXT5	EMJ26563	AT3G47570.1	Symbols: | Leucine-rich repeat protein kinase family protein | chr3:17527611-17530748 FORWARD LENGTH=1010
Pp01	57.182	15.654	1	*******	37968227	T	C	Prupe.1G492900	MODIFIER	3_prime_UTR_variant	.	protein_coding	ppa011601m.g	GO:0051603	GO	proteolysis involved in cellular protein catabolic process	Q9XI05	M5XZD9	EMJ24660	AT1G21720.1	Symbols: PBC1 | proteasome beta subunit C1 | chr1:7626394-7628070 FORWARD LENGTH=204
Pp01	57.182	15.654	1	*******	37968227	T	C	Prupe.1G492800	MODIFIER	upstream_gene_variant	.	protein_coding	ppa002839m.g	PTHR23421:SF58	PANTHER	0	Q8GX69	M5XNU7	EMJ23183	AT1G77410.1	Symbols: BGAL16 | beta-galactosidase 16 | chr1:29088771-29093148 REVERSE LENGTH=815
Pp01	57.182	15.654	1	*******	37968227	T	C	Prupe.1G493000	MODIFIER	upstream_gene_variant	.	protein_coding	ppa020151m.g	PTHR14155:SF75	PANTHER	0	Q9LT17	M5XPQ1	EMJ27904	AT3G47180.1	Symbols: | RING/U-box superfamily protein | chr3:17372821-17373453 REVERSE LENGTH=210
Pp01	57.127	16.248	1	*******	37975929	A	C	Prupe.1G427800	MODIFIER	3_prime_UTR_variant	.	protein_coding	ppa000860m.g	PF13855	PFAM	Leucine rich repeat	C0LGP4	M5XXT5	EMJ26563	AT3G47570.1	Symbols: | Leucine-rich repeat protein kinase family protein | chr3:17527611-17530748 FORWARD LENGTH=1010
Pp01	57.127	16.248	1	*******	37975929	C	T	Prupe.1G492900	MODIFIER	3_prime_UTR_variant	.	protein_coding	ppa011601m.g	GO:0051603	GO	proteolysis involved in cellular protein catabolic process	Q9XI05	M5XZD9	EMJ24660	AT1G21720.1	Symbols: PBC1 | proteasome beta subunit C1 | chr1:7626394-7628070 FORWARD LENGTH=204
Pp01	57.454	14.42	1	******	37976167	A	C	Prupe.1G427900	MODIFIER	upstream_gene_variant	.	protein_coding	ppa016968m.g	PTHR24420:SF733	PANTHER	0	n/a	M5Y144	EMJ25380	n/a	n/a
Pp01	57.454	14.42	1	******	37976167	C	T	Prupe.1G492800	MODIFIER	upstream_gene_variant	.	protein_coding	ppa002839m.g	PTHR23421:SF58	PANTHER	0	Q8GX69	M5XNU7	EMJ23183	AT1G77410.1	Symbols: BGAL16 | beta-galactosidase 16 | chr1:29088771-29093148 REVERSE LENGTH=815
Pp01	57.454	14.42	1	******	37976171	A	C	Prupe.1G427800	MODIFIER	downstream_gene_variant	.	protein_coding	ppa000860m.g	PF13855	PFAM	Leucine rich repeat	C0LGP4	M5XXT5	EMJ26563	AT3G47570.1	Symbols: | Leucine-rich repeat protein kinase family protein | chr3:17527611-17530748 FORWARD LENGTH=1010
Pp01	57.454	14.42	1	******	37976171	C	T	Prupe.1G493000	MODIFIER	upstream_gene_variant	.	protein_coding	ppa020151m.g	PTHR14155:SF75	PANTHER	0	Q9LT17	M5XPQ1	EMJ27904	AT3G47180.1	Symbols: | RING/U-box superfamily protein | chr3:17372821-17373453 REVERSE LENGTH=210
Pp01	57.127	16.248	1	*******	37977111	C	G	Prupe.1G428100	LOW	synonymous_variant	p.Thr82Thr	protein_coding	ppa024921m.g	PF00134	PFAM	Cyclin	Q3ECW2	M5XTG2	EMJ28826	AT1G47230.1	Symbols: CYCA3;4 | CYCLIN A3;4 | chr1:17306752-17308587 FORWARD LENGTH=369
Pp01	57.127	16.248	1	*******	37977111	C	T	Prupe.1G492900	MODIFIER	3_prime_UTR_variant	.	protein_coding	ppa011601m.g	GO:0051603	GO	proteolysis involved in cellular protein catabolic process	Q9XI05	M5XZD9	EMJ24660	AT1G21720.1	Symbols: PBC1 | proteasome beta subunit C1 | chr1:7626394-7628070 FORWARD LENGTH=204
Pp01	57.127	16.248	1	*******	37977355	C	G	Prupe.1G428000	MODIFIER	downstream_gene_variant	.	protein_coding	ppa020376m.g	PF00134	PFAM	Cyclin	Q9FMH5	M5XHE2	EMJ25522	AT5G43080.1	Symbols: CYCA3;1 | Cyclin A3;1 | chr5:17293227-17294789 FORWARD LENGTH=355
Pp01	57.127	16.248	1	*******	37977355	C	T	Prupe.1G492800	MODIFIER	upstream_gene_variant	.	protein_coding	ppa002839m.g	PTHR23421:SF58	PANTHER	0	Q8GX69	M5XNU7	EMJ23183	AT1G77410.1	Symbols: BGAL16 | beta-galactosidase 16 | chr1:29088771-29093148 REVERSE LENGTH=815
Pp01	57.127	16.248	1	*******	37997208	C	G	Prupe.1G428200	MODIFIER	downstream_gene_variant	.	protein_coding	ppa003666m.g	PTHR22846:SF2	PANTHER	TRANSDUCIN BETA-LIKE 1	O60907	M5XY05	EMJ24115	AT5G67320.1	Symbols: HOS15 | WD-40 repeat family protein | chr5:26857268-26860974 FORWARD LENGTH=613
Pp01	57.127	16.248	1	*******	37997208	C	T	Prupe.1G493000	MODIFIER	upstream_gene_variant	.	protein_coding	ppa020151m.g	PTHR14155:SF75	PANTHER	0	Q9LT17	M5XPQ1	EMJ27904	AT3G47180.1	Symbols: | RING/U-box superfamily protein | chr3:17372821-17373453 REVERSE LENGTH=210
Pp01	57.127	16.248	1	*******	37997208	G	A	Prupe.1G493100	LOW	synonymous_variant	p.Lys250Lys	protein_coding	ppa009380m.g	GO:0003677	GO	DNA binding	Q39013	M5XYS2	EMJ24430	AT1G01720.1	Symbols: ATAF1, ANAC002 | NAC (No Apical Meristem) domain transcriptional regulator superfamily protein | chr1:268471-269514 FORWARD LENGTH=289
Pp01	57.127	16.248	1	*******	37997208	G	A	Prupe.1G493200	MODIFIER	upstream_gene_variant	.	protein_coding	ppa000051m.g	PTHR23315:SF66	PANTHER	0	Q9SNC6	M5XAP7	EMJ23019	AT1G77460.2	Symbols: | Armadillo/beta-catenin-like repeat ; C2 calcium/lipid-binding domain (CaLB) protein | chr1:29104378-29111580 FORWARD LENGTH=2136
Pp01	57.127	16.248	1	*******	38008845	C	T	Prupe.1G429600	LOW	synonymous_variant	p.Tyr420Tyr	protein_coding	ppa026593m.g	GO:0005524	GO	ATP binding	P17801	M5XVW8	EMJ25828	AT4G00340.1	Symbols: RLK4 | receptor-like protein kinase 4 | chr4:148958-151496 FORWARD LENGTH=818
Pp01	57.127	16.248	1	*******	38008845	G	A	Prupe.1G493100	LOW	synonymous_variant	p.Ser278Ser	protein_coding	ppa009380m.g	GO:0003677	GO	DNA binding	Q39013	M5XYS2	EMJ24430	AT1G01720.1	Symbols: ATAF1, ANAC002 | NAC (No Apical Meristem) domain transcriptional regulator superfamily protein | chr1:268471-269514 FORWARD LENGTH=289
Pp01	57.127	16.248	1	*******	38009015	C	T	Prupe.1G429700	MODIFIER	upstream_gene_variant	.	protein_coding	ppa001576m.g	GO:0005524	GO	ATP binding	P17801	M5Y3U1	EMJ26455	AT4G00340.1	Symbols: RLK4 | receptor-like protein kinase 4 | chr4:148958-151496 FORWARD LENGTH=818
Pp01	57.127	16.248	1	*******	38009015	G	A	Prupe.1G493200	MODIFIER	upstream_gene_variant	.	protein_coding	ppa000051m.g	PTHR23315:SF66	PANTHER	0	Q9SNC6	M5XAP7	EMJ23019	AT1G77460.2	Symbols: | Armadillo/beta-catenin-like repeat ; C2 calcium/lipid-binding domain (CaLB) protein | chr1:29104378-29111580 FORWARD LENGTH=2136
Pp01	57.127	16.248	1	*******	38009057	C	T	Prupe.1G429500	MODIFIER	downstream_gene_variant	.	protein_coding		PF11717	PFAM	RNA binding activity-knot of a chromodomain	Q6AYU1	F6GZW8	XP_004291074	AT1G02740.1	Symbols: | MRG family protein | chr1:599734-602021 REVERSE LENGTH=327
Pp01	57.127	16.248	1	*******	38009057	A	G	Prupe.1G493400	LOW	synonymous_variant	p.Thr131Thr	protein_coding	ppa000463m.g	PF00225	PFAM	Kinesin motor domain	Q6S001	M5XKL2	EMJ26627	AT1G21730.1	Symbols: | P-loop containing nucleoside triphosphate hydrolases superfamily protein | chr1:7630365-7636247 FORWARD LENGTH=890
Pp01	57.127	16.248	1	*******	38009073	C	G	Prupe.1G429600	MODERATE	missense_variant	p.Thr441Arg	protein_coding	ppa026593m.g	GO:0005524	GO	ATP binding	P17801	M5XVW8	EMJ25828	AT4G00340.1	Symbols: RLK4 | receptor-like protein kinase 4 | chr4:148958-151496 FORWARD LENGTH=818
Pp01	57.127	16.248	1	*******	38009073	A	G	Prupe.1G493400	LOW	synonymous_variant	p.Thr131Thr	protein_coding	ppa000463m.g	PF00225	PFAM	Kinesin motor domain	Q6S001	M5XKL2	EMJ26627	AT1G21730.1	Symbols: | P-loop containing nucleoside triphosphate hydrolases superfamily protein | chr1:7630365-7636247 FORWARD LENGTH=890
Pp01	57.127	16.248	1	*******	38009221	C	G	Prupe.1G429700	MODIFIER	upstream_gene_variant	.	protein_coding	ppa001576m.g	GO:0005524	GO	ATP binding	P17801	M5Y3U1	EMJ26455	AT4G00340.1	Symbols: RLK4 | receptor-like protein kinase 4 | chr4:148958-151496 FORWARD LENGTH=818
Pp01	57.127	16.248	1	*******	38009221	A	G	Prupe.1G493300	MODIFIER	upstream_gene_variant	.	protein_coding	ppa009195m.g	GO:0005524	GO	ATP binding	Q6YZ54	B9S2X4	XP_002520343	AT1G77470.1	Symbols: RFC3, RFC5 | replication factor C subunit 3 | chr1:29112194-29114323 REVERSE LENGTH=369
Pp01	57.127	16.248	1	*******	38045734	C	G	Prupe.1G429500	MODIFIER	downstream_gene_variant	.	protein_coding		PF11717	PFAM	RNA binding activity-knot of a chromodomain	Q6AYU1	F6GZW8	XP_004291074	AT1G02740.1	Symbols: | MRG family protein | chr1:599734-602021 REVERSE LENGTH=327
Pp01	57.127	16.248	1	*******	38045734	A	G	Prupe.1G493300	MODIFIER	upstream_gene_variant	.	protein_coding	ppa009195m.g	GO:0005524	GO	ATP binding	Q6YZ54	B9S2X4	XP_002520343	AT1G77470.1	Symbols: RFC3, RFC5 | replication factor C subunit 3 | chr1:29112194-29114323 REVERSE LENGTH=369
Pp01	57.127	16.248	1	*******	38045734	A	G	Prupe.1G493400	MODIFIER	intron_variant	.	protein_coding	ppa000463m.g	PF00225	PFAM	Kinesin motor domain	Q6S001	M5XKL2	EMJ26627	AT1G21730.1	Symbols: | P-loop containing nucleoside triphosphate hydrolases superfamily protein | chr1:7630365-7636247 FORWARD LENGTH=890
Pp01	57.127	16.248	1	*******	38077495	G	C	Prupe.1G431000	LOW	synonymous_variant	p.Leu93Leu	protein_coding	ppa005199m.g	PTHR12411:SF289	PANTHER	0	P43297	M5XDT9	EMJ24084	AT1G47128.1	Symbols: RD21, RD21A | Granulin repeat cysteine protease family protein | chr1:17283139-17285609 REVERSE LENGTH=462
Pp01	57.127	16.248	1	*******	38077495	A	G	Prupe.1G493400	MODIFIER	intron_variant	.	protein_coding	ppa000463m.g	PF00225	PFAM	Kinesin motor domain	Q6S001	M5XKL2	EMJ26627	AT1G21730.1	Symbols: | P-loop containing nucleoside triphosphate hydrolases superfamily protein | chr1:7630365-7636247 FORWARD LENGTH=890
Pp01	57.127	16.248	1	*******	38077495	T	C	Prupe.1G493300	MODIFIER	upstream_gene_variant	.	protein_coding	ppa009195m.g	GO:0005524	GO	ATP binding	Q6YZ54	B9S2X4	XP_002520343	AT1G77470.1	Symbols: RFC3, RFC5 | replication factor C subunit 3 | chr1:29112194-29114323 REVERSE LENGTH=369
Pp01	57.127	16.248	1	*******	38077495	T	C	Prupe.1G493400	MODIFIER	intron_variant	.	protein_coding	ppa000463m.g	PF00225	PFAM	Kinesin motor domain	Q6S001	M5XKL2	EMJ26627	AT1G21730.1	Symbols: | P-loop containing nucleoside triphosphate hydrolases superfamily protein | chr1:7630365-7636247 FORWARD LENGTH=890
Pp01	57.127	16.248	1	*******	38077519	G	A	Prupe.1G431000	MODIFIER	upstream_gene_variant	.	protein_coding	ppa005199m.g	PTHR12411:SF289	PANTHER	0	P43297	M5XDT9	EMJ24084	AT1G47128.1	Symbols: RD21, RD21A | Granulin repeat cysteine protease family protein | chr1:17283139-17285609 REVERSE LENGTH=462
Pp01	57.127	16.248	1	*******	38077519	T	C	Prupe.1G493400	MODIFIER	intron_variant	.	protein_coding	ppa000463m.g	PF00225	PFAM	Kinesin motor domain	Q6S001	M5XKL2	EMJ26627	AT1G21730.1	Symbols: | P-loop containing nucleoside triphosphate hydrolases superfamily protein | chr1:7630365-7636247 FORWARD LENGTH=890
Pp01	57.127	16.248	1	*******	38077519	T	C	Prupe.1G493500	MODIFIER	downstream_gene_variant	.	protein_coding	ppa005622m.g	KOG1339	KOG	Aspartyl protease	Q0IU52	M5XF88	EMJ24584	AT1G44130.1	Symbols: | Eukaryotic aspartyl protease family protein | chr1:16787508-16789318 REVERSE LENGTH=405
Pp01	57.127	16.248	1	*******	38077519	T	C	Prupe.1G493400	MODIFIER	intron_variant	.	protein_coding	ppa000463m.g	PF00225	PFAM	Kinesin motor domain	Q6S001	M5XKL2	EMJ26627	AT1G21730.1	Symbols: | P-loop containing nucleoside triphosphate hydrolases superfamily protein | chr1:7630365-7636247 FORWARD LENGTH=890
Pp01	57.127	16.248	1	*******	38077533	G	A	Prupe.1G431000-Prupe.1G431100	MODIFIER	intergenic_region	.	.
Pp01	57.127	16.248	1	*******	38077533	T	C	Prupe.1G493400	MODIFIER	intron_variant	.	protein_coding	ppa000463m.g	PF00225	PFAM	Kinesin motor domain	Q6S001	M5XKL2	EMJ26627	AT1G21730.1	Symbols: | P-loop containing nucleoside triphosphate hydrolases superfamily protein | chr1:7630365-7636247 FORWARD LENGTH=890
Pp01	57.127	16.248	1	*******	38077533	G	A	Prupe.1G493500	MODIFIER	downstream_gene_variant	.	protein_coding	ppa005622m.g	KOG1339	KOG	Aspartyl protease	Q0IU52	M5XF88	EMJ24584	AT1G44130.1	Symbols: | Eukaryotic aspartyl protease family protein | chr1:16787508-16789318 REVERSE LENGTH=405
Pp01	57.127	16.248	1	*******	38077533	G	A	Prupe.1G493400	MODIFIER	intron_variant	.	protein_coding	ppa000463m.g	PF00225	PFAM	Kinesin motor domain	Q6S001	M5XKL2	EMJ26627	AT1G21730.1	Symbols: | P-loop containing nucleoside triphosphate hydrolases superfamily protein | chr1:7630365-7636247 FORWARD LENGTH=890
Pp01	57.127	16.248	1	*******	38077564	A	T	Prupe.1G431000	MODIFIER	upstream_gene_variant	.	protein_coding	ppa005199m.g	PTHR12411:SF289	PANTHER	0	P43297	M5XDT9	EMJ24084	AT1G47128.1	Symbols: RD21, RD21A | Granulin repeat cysteine protease family protein | chr1:17283139-17285609 REVERSE LENGTH=462
Pp01	57.127	16.248	1	*******	38077564	G	A	Prupe.1G493400	MODIFIER	intron_variant	.	protein_coding	ppa000463m.g	PF00225	PFAM	Kinesin motor domain	Q6S001	M5XKL2	EMJ26627	AT1G21730.1	Symbols: | P-loop containing nucleoside triphosphate hydrolases superfamily protein | chr1:7630365-7636247 FORWARD LENGTH=890
Pp01	57.127	16.248	1	*******	38077564	A	G	Prupe.1G493400	MODERATE	missense_variant	p.Gln942Arg	protein_coding	ppa000463m.g	PF00225	PFAM	Kinesin motor domain	Q6S001	M5XKL2	EMJ26627	AT1G21730.1	Symbols: | P-loop containing nucleoside triphosphate hydrolases superfamily protein | chr1:7630365-7636247 FORWARD LENGTH=890
Pp01	57.127	16.248	1	*******	38077564	A	G	Prupe.1G493400	MODERATE	missense_variant	p.Gln942Arg	protein_coding	ppa000463m.g	PF00225	PFAM	Kinesin motor domain	Q6S001	M5XKL2	EMJ26627	AT1G21730.1	Symbols: | P-loop containing nucleoside triphosphate hydrolases superfamily protein | chr1:7630365-7636247 FORWARD LENGTH=890
Pp01	57.127	16.248	1	*******	38077573	A	T	Prupe.1G431000-Prupe.1G431100	MODIFIER	intergenic_region	.	.
Pp01	57.127	16.248	1	*******	38077573	A	G	Prupe.1G493500	MODIFIER	downstream_gene_variant	.	protein_coding	ppa005622m.g	KOG1339	KOG	Aspartyl protease	Q0IU52	M5XF88	EMJ24584	AT1G44130.1	Symbols: | Eukaryotic aspartyl protease family protein | chr1:16787508-16789318 REVERSE LENGTH=405
Pp01	57.127	16.248	1	*******	38077573	T	A	Prupe.1G493400	LOW	synonymous_variant	p.Ser953Ser	protein_coding	ppa000463m.g	PF00225	PFAM	Kinesin motor domain	Q6S001	M5XKL2	EMJ26627	AT1G21730.1	Symbols: | P-loop containing nucleoside triphosphate hydrolases superfamily protein | chr1:7630365-7636247 FORWARD LENGTH=890
Pp01	57.127	16.248	1	*******	38077573	T	A	Prupe.1G493400	LOW	synonymous_variant	p.Ser953Ser	protein_coding	ppa000463m.g	PF00225	PFAM	Kinesin motor domain	Q6S001	M5XKL2	EMJ26627	AT1G21730.1	Symbols: | P-loop containing nucleoside triphosphate hydrolases superfamily protein | chr1:7630365-7636247 FORWARD LENGTH=890
Pp01	57.127	16.248	1	*******	38077586	A	T	Prupe.1G431000	MODIFIER	upstream_gene_variant	.	protein_coding	ppa005199m.g	PTHR12411:SF289	PANTHER	0	P43297	M5XDT9	EMJ24084	AT1G47128.1	Symbols: RD21, RD21A | Granulin repeat cysteine protease family protein | chr1:17283139-17285609 REVERSE LENGTH=462
Pp01	57.127	16.248	1	*******	38077586	T	A	Prupe.1G493500	MODIFIER	downstream_gene_variant	.	protein_coding	ppa005622m.g	KOG1339	KOG	Aspartyl protease	Q0IU52	M5XF88	EMJ24584	AT1G44130.1	Symbols: | Eukaryotic aspartyl protease family protein | chr1:16787508-16789318 REVERSE LENGTH=405
Pp01	57.127	16.248	1	*******	38077586	C	A	Prupe.1G493500	MODERATE	missense_variant	p.Lys201Asn	protein_coding	ppa005622m.g	KOG1339	KOG	Aspartyl protease	Q0IU52	M5XF88	EMJ24584	AT1G44130.1	Symbols: | Eukaryotic aspartyl protease family protein | chr1:16787508-16789318 REVERSE LENGTH=405
Pp01	57.127	16.248	1	*******	38077586	C	A	Prupe.1G493500	MODERATE	missense_variant	p.Lys200Asn	protein_coding	ppa005622m.g	KOG1339	KOG	Aspartyl protease	Q0IU52	M5XF88	EMJ24584	AT1G44130.1	Symbols: | Eukaryotic aspartyl protease family protein | chr1:16787508-16789318 REVERSE LENGTH=405
Pp01	57.127	16.248	1	*******	38077866	A	T	Prupe.1G431000-Prupe.1G431100	MODIFIER	intergenic_region	.	.
Pp01	57.127	16.248	1	*******	38077866	C	A	Prupe.1G493500	MODERATE	missense_variant	p.Lys201Asn	protein_coding	ppa005622m.g	KOG1339	KOG	Aspartyl protease	Q0IU52	M5XF88	EMJ24584	AT1G44130.1	Symbols: | Eukaryotic aspartyl protease family protein | chr1:16787508-16789318 REVERSE LENGTH=405
Pp01	57.127	16.248	1	*******	38077866	C	A	Prupe.1G493500	MODERATE	missense_variant	p.Lys200Asn	protein_coding	ppa005622m.g	KOG1339	KOG	Aspartyl protease	Q0IU52	M5XF88	EMJ24584	AT1G44130.1	Symbols: | Eukaryotic aspartyl protease family protein | chr1:16787508-16789318 REVERSE LENGTH=405
Pp01	57.127	16.248	1	*******	38077866	C	A	Prupe.1G493400	MODIFIER	downstream_gene_variant	.	protein_coding	ppa000463m.g	PF00225	PFAM	Kinesin motor domain	Q6S001	M5XKL2	EMJ26627	AT1G21730.1	Symbols: | P-loop containing nucleoside triphosphate hydrolases superfamily protein | chr1:7630365-7636247 FORWARD LENGTH=890
Pp01	57.127	16.248	1	*******	38081068	A	G	Prupe.1G431000	MODIFIER	upstream_gene_variant	.	protein_coding	ppa005199m.g	PTHR12411:SF289	PANTHER	0	P43297	M5XDT9	EMJ24084	AT1G47128.1	Symbols: RD21, RD21A | Granulin repeat cysteine protease family protein | chr1:17283139-17285609 REVERSE LENGTH=462
Pp01	57.127	16.248	1	*******	38081068	T	C	Prupe.1G494100	LOW	synonymous_variant	p.Leu414Leu	protein_coding	ppa004628m.g	GO:0045454	GO	cell redox homeostasis	Q9XF61	M5XCY9	EMJ23316	AT1G21750.1	Symbols: ATPDIL1-1, ATPDI5, PDI5, PDIL1-1 | PDI-like 1-1 | chr1:7645767-7648514 FORWARD LENGTH=501
Pp01	57.127	16.248	1	*******	38081068	T	C	Prupe.1G494000	MODIFIER	downstream_gene_variant	.	protein_coding	ppa001150m.g	PTHR21450:SF8	PANTHER	gb def: Arabidopsis thaliana genomic DNA	n/a	M5XTJ9	EMJ28861	AT1G21740.1	Symbols: | Protein of unknown function (DUF630 and DUF632) | chr1:7641580-7645078 FORWARD LENGTH=953
Pp01	57.127	16.248	1	*******	38081068	T	C	Prupe.1G494200	MODIFIER	downstream_gene_variant	.	protein_coding	ppa010373m.g	PF00072	PFAM	Response regulator receiver domain	O80365	M5Y345	EMJ28743	AT2G41310.1	Symbols: ATRR3, ARR8, RR3 | response regulator 3 | chr2:17222280-17223536 FORWARD LENGTH=225
Pp01	57.127	16.248	1	*******	38081068	G	A	Prupe.1G494100	LOW	synonymous_variant	p.Pro462Pro	protein_coding	ppa004628m.g	GO:0045454	GO	cell redox homeostasis	Q9XF61	M5XCY9	EMJ23316	AT1G21750.1	Symbols: ATPDIL1-1, ATPDI5, PDI5, PDIL1-1 | PDI-like 1-1 | chr1:7645767-7648514 FORWARD LENGTH=501
Pp01	57.127	16.248	1	*******	38081346	A	G	Prupe.1G431000-Prupe.1G431100	MODIFIER	intergenic_region	.	.
Pp01	57.127	16.248	1	*******	38081346	G	A	Prupe.1G494000	MODIFIER	downstream_gene_variant	.	protein_coding	ppa001150m.g	PTHR21450:SF8	PANTHER	gb def: Arabidopsis thaliana genomic DNA	n/a	M5XTJ9	EMJ28861	AT1G21740.1	Symbols: | Protein of unknown function (DUF630 and DUF632) | chr1:7641580-7645078 FORWARD LENGTH=953
Pp01	57.127	16.248	1	*******	38081346	G	A	Prupe.1G494200	MODIFIER	downstream_gene_variant	.	protein_coding	ppa010373m.g	PF00072	PFAM	Response regulator receiver domain	O80365	M5Y345	EMJ28743	AT2G41310.1	Symbols: ATRR3, ARR8, RR3 | response regulator 3 | chr2:17222280-17223536 FORWARD LENGTH=225
Pp01	57.127	16.248	1	*******	38081346	T	A	Prupe.1G494500	MODIFIER	downstream_gene_variant	.	protein_coding	ppa007212m.g	PTHR11746	PANTHER	O-METHYLTRANSFERASE	Q43609	M5XE86	EMJ24422	AT5G54160.1	Symbols: ATOMT1, OMT1 | O-methyltransferase 1 | chr5:21982075-21984167 FORWARD LENGTH=363
Pp01	57.127	16.248	1	*******	38081346	T	A	Prupe.1G494800	MODIFIER	downstream_gene_variant	.	protein_coding	ppa013628m.g	PTHR31435	PANTHER	FAMILY NOT NAMED	Q9CAQ2	M5XYY9	EMJ27108	AT1G21770.1	Symbols: | Acyl-CoA N-acyltransferases (NAT) superfamily protein | chr1:7651843-7652249 REVERSE LENGTH=111
Pp01	57.127	16.248	1	*******	38081698	A	G	Prupe.1G431000	MODIFIER	upstream_gene_variant	.	protein_coding	ppa005199m.g	PTHR12411:SF289	PANTHER	0	P43297	M5XDT9	EMJ24084	AT1G47128.1	Symbols: RD21, RD21A | Granulin repeat cysteine protease family protein | chr1:17283139-17285609 REVERSE LENGTH=462
Pp01	57.127	16.248	1	*******	38081698	T	A	Prupe.1G494900	MODIFIER	downstream_gene_variant	.	protein_coding	ppa012508m.g	3.6.3.14	EC	H(+)-transporting two-sector ATPase.	Q96473	M5WAQ2	EMJ03875	AT1G75630.1	Symbols: AVA-P4 | vacuolar H+-pumping ATPase 16 kDa proteolipid subunit 4 | chr1:28400662-28402032 FORWARD LENGTH=166
Pp01	57.127	16.248	1	*******	38081698	T	A	Prupe.1G494700	MODIFIER	intron_variant	.	protein_coding	ppa008538m.g	PF12937	PFAM	F-box-like	Q9XI00	M5XX91	EMJ23840	AT1G21760.1	Symbols: ATFBP7, FBP7 | F-box protein 7 | chr1:7649324-7651613 FORWARD LENGTH=328
Pp01	57.127	16.248	1	*******	38081698	T	C	Prupe.1G494500	MODIFIER	downstream_gene_variant	.	protein_coding	ppa007212m.g	PTHR11746	PANTHER	O-METHYLTRANSFERASE	Q43609	M5XE86	EMJ24422	AT5G54160.1	Symbols: ATOMT1, OMT1 | O-methyltransferase 1 | chr5:21982075-21984167 FORWARD LENGTH=363
Pp01	57.127	16.248	1	*******	38082139	A	G	Prupe.1G431000-Prupe.1G431100	MODIFIER	intergenic_region	.	.
Pp01	57.127	16.248	1	*******	38082139	T	C	Prupe.1G494800	MODIFIER	downstream_gene_variant	.	protein_coding	ppa013628m.g	PTHR31435	PANTHER	FAMILY NOT NAMED	Q9CAQ2	M5XYY9	EMJ27108	AT1G21770.1	Symbols: | Acyl-CoA N-acyltransferases (NAT) superfamily protein | chr1:7651843-7652249 REVERSE LENGTH=111
Pp01	57.127	16.248	1	*******	38082139	T	C	Prupe.1G494900	MODIFIER	downstream_gene_variant	.	protein_coding	ppa012508m.g	3.6.3.14	EC	H(+)-transporting two-sector ATPase.	Q96473	M5WAQ2	EMJ03875	AT1G75630.1	Symbols: AVA-P4 | vacuolar H+-pumping ATPase 16 kDa proteolipid subunit 4 | chr1:28400662-28402032 FORWARD LENGTH=166
Pp01	57.127	16.248	1	*******	38082139	T	C	Prupe.1G494700	MODIFIER	intron_variant	.	protein_coding	ppa008538m.g	PF12937	PFAM	F-box-like	Q9XI00	M5XX91	EMJ23840	AT1G21760.1	Symbols: ATFBP7, FBP7 | F-box protein 7 | chr1:7649324-7651613 FORWARD LENGTH=328
Pp01	56.734	17.183	1	*******	38089580	T	C	Prupe.1G431500	MODIFIER	intron_variant	.	protein_coding	ppa000680m.g	PF00225	PFAM	Kinesin motor domain	O95239	M5XQR6	EMJ28259	AT5G47820.2	Symbols: FRA1 | P-loop containing nucleoside triphosphate hydrolases superfamily protein | chr5:19366505-19372229 FORWARD LENGTH=1035
Pp01	56.734	17.183	1	*******	38089580	T	C	Prupe.1G494500	MODIFIER	downstream_gene_variant	.	protein_coding	ppa007212m.g	PTHR11746	PANTHER	O-METHYLTRANSFERASE	Q43609	M5XE86	EMJ24422	AT5G54160.1	Symbols: ATOMT1, OMT1 | O-methyltransferase 1 | chr5:21982075-21984167 FORWARD LENGTH=363
Pp01	56.734	17.183	1	*******	38089580	T	C	Prupe.1G494800	MODIFIER	downstream_gene_variant	.	protein_coding	ppa013628m.g	PTHR31435	PANTHER	FAMILY NOT NAMED	Q9CAQ2	M5XYY9	EMJ27108	AT1G21770.1	Symbols: | Acyl-CoA N-acyltransferases (NAT) superfamily protein | chr1:7651843-7652249 REVERSE LENGTH=111
Pp01	57.127	16.248	1	*******	38093094	T	G	Prupe.1G431500	MODIFIER	intron_variant	.	protein_coding	ppa000680m.g	PF00225	PFAM	Kinesin motor domain	O95239	M5XQR6	EMJ28259	AT5G47820.2	Symbols: FRA1 | P-loop containing nucleoside triphosphate hydrolases superfamily protein | chr5:19366505-19372229 FORWARD LENGTH=1035
Pp01	57.127	16.248	1	*******	38093094	T	C	Prupe.1G494900	MODIFIER	downstream_gene_variant	.	protein_coding	ppa012508m.g	3.6.3.14	EC	H(+)-transporting two-sector ATPase.	Q96473	M5WAQ2	EMJ03875	AT1G75630.1	Symbols: AVA-P4 | vacuolar H+-pumping ATPase 16 kDa proteolipid subunit 4 | chr1:28400662-28402032 FORWARD LENGTH=166
Pp01	57.127	16.248	1	*******	38093094	T	C	Prupe.1G494700	MODIFIER	intron_variant	.	protein_coding	ppa008538m.g	PF12937	PFAM	F-box-like	Q9XI00	M5XX91	EMJ23840	AT1G21760.1	Symbols: ATFBP7, FBP7 | F-box protein 7 | chr1:7649324-7651613 FORWARD LENGTH=328
Pp01	57.127	16.248	1	*******	38093179	G	C	Prupe.1G431500	MODIFIER	intron_variant	.	protein_coding	ppa000680m.g	PF00225	PFAM	Kinesin motor domain	O95239	M5XQR6	EMJ28259	AT5G47820.2	Symbols: FRA1 | P-loop containing nucleoside triphosphate hydrolases superfamily protein | chr5:19366505-19372229 FORWARD LENGTH=1035
Pp01	57.127	16.248	1	*******	38093179	T	C	Prupe.1G494700	MODIFIER	3_prime_UTR_variant	.	protein_coding	ppa008538m.g	PF12937	PFAM	F-box-like	Q9XI00	M5XX91	EMJ23840	AT1G21760.1	Symbols: ATFBP7, FBP7 | F-box protein 7 | chr1:7649324-7651613 FORWARD LENGTH=328
Pp01	57.127	16.248	1	*******	38093179	T	C	Prupe.1G494500	MODIFIER	downstream_gene_variant	.	protein_coding	ppa007212m.g	PTHR11746	PANTHER	O-METHYLTRANSFERASE	Q43609	M5XE86	EMJ24422	AT5G54160.1	Symbols: ATOMT1, OMT1 | O-methyltransferase 1 | chr5:21982075-21984167 FORWARD LENGTH=363
Pp01	57.127	16.248	1	*******	38136259	G	A	Prupe.1G432300	MODIFIER	5_prime_UTR_variant	.	protein_coding	ppb015328m.g	PTHR31896:SF3	PANTHER	0	Q9SND9	M5X9P1	EMJ22812	AT5G42830.1	Symbols: | HXXXD-type acyl-transferase family protein | chr5:17176384-17177906 FORWARD LENGTH=450
Pp01	57.127	16.248	1	*******	38136259	T	C	Prupe.1G494800	MODIFIER	downstream_gene_variant	.	protein_coding	ppa013628m.g	PTHR31435	PANTHER	FAMILY NOT NAMED	Q9CAQ2	M5XYY9	EMJ27108	AT1G21770.1	Symbols: | Acyl-CoA N-acyltransferases (NAT) superfamily protein | chr1:7651843-7652249 REVERSE LENGTH=111
Pp01	57.127	16.248	1	*******	38136274	G	A	Prupe.1G432200	MODIFIER	downstream_gene_variant	.	protein_coding	ppa002618m.g	PTHR24011:SF258	PANTHER	0	P42731	M5XRJ2	EMJ28161	AT4G34110.1	Symbols: PAB2, PABP2, ATPAB2 | poly(A) binding protein 2 | chr4:16336732-16339892 FORWARD LENGTH=629
Pp01	57.127	16.248	1	*******	38136274	T	C	Prupe.1G494900	MODIFIER	downstream_gene_variant	.	protein_coding	ppa012508m.g	3.6.3.14	EC	H(+)-transporting two-sector ATPase.	Q96473	M5WAQ2	EMJ03875	AT1G75630.1	Symbols: AVA-P4 | vacuolar H+-pumping ATPase 16 kDa proteolipid subunit 4 | chr1:28400662-28402032 FORWARD LENGTH=166
Pp01	57.127	16.248	1	*******	38142014	G	A	Prupe.1G432200	MODIFIER	intron_variant	.	protein_coding	ppa002618m.g	PTHR24011:SF258	PANTHER	0	P42731	M5XRJ2	EMJ28161	AT4G34110.1	Symbols: PAB2, PABP2, ATPAB2 | poly(A) binding protein 2 | chr4:16336732-16339892 FORWARD LENGTH=629
Pp01	57.127	16.248	1	*******	38142014	A	G	Prupe.1G494700	MODIFIER	3_prime_UTR_variant	.	protein_coding	ppa008538m.g	PF12937	PFAM	F-box-like	Q9XI00	M5XX91	EMJ23840	AT1G21760.1	Symbols: ATFBP7, FBP7 | F-box protein 7 | chr1:7649324-7651613 FORWARD LENGTH=328
Pp01	57.127	16.248	1	*******	38142207	A	T	Prupe.1G432300	LOW	synonymous_variant	p.Pro4Pro	protein_coding	ppb015328m.g	PTHR31896:SF3	PANTHER	0	Q9SND9	M5X9P1	EMJ22812	AT5G42830.1	Symbols: | HXXXD-type acyl-transferase family protein | chr5:17176384-17177906 FORWARD LENGTH=450
Pp01	57.127	16.248	1	*******	38142207	A	G	Prupe.1G494500	MODIFIER	downstream_gene_variant	.	protein_coding	ppa007212m.g	PTHR11746	PANTHER	O-METHYLTRANSFERASE	Q43609	M5XE86	EMJ24422	AT5G54160.1	Symbols: ATOMT1, OMT1 | O-methyltransferase 1 | chr5:21982075-21984167 FORWARD LENGTH=363
Pp01	57.127	16.248	1	*******	38150012	A	T	Prupe.1G432200	MODIFIER	downstream_gene_variant	.	protein_coding	ppa002618m.g	PTHR24011:SF258	PANTHER	0	P42731	M5XRJ2	EMJ28161	AT4G34110.1	Symbols: PAB2, PABP2, ATPAB2 | poly(A) binding protein 2 | chr4:16336732-16339892 FORWARD LENGTH=629
Pp01	57.127	16.248	1	*******	38150012	A	G	Prupe.1G494800	MODIFIER	downstream_gene_variant	.	protein_coding	ppa013628m.g	PTHR31435	PANTHER	FAMILY NOT NAMED	Q9CAQ2	M5XYY9	EMJ27108	AT1G21770.1	Symbols: | Acyl-CoA N-acyltransferases (NAT) superfamily protein | chr1:7651843-7652249 REVERSE LENGTH=111
Pp01	57.127	16.248	1	*******	38190097	A	T	Prupe.1G432200	MODIFIER	intron_variant	.	protein_coding	ppa002618m.g	PTHR24011:SF258	PANTHER	0	P42731	M5XRJ2	EMJ28161	AT4G34110.1	Symbols: PAB2, PABP2, ATPAB2 | poly(A) binding protein 2 | chr4:16336732-16339892 FORWARD LENGTH=629
Pp01	57.127	16.248	1	*******	38190097	A	G	Prupe.1G494900	MODIFIER	downstream_gene_variant	.	protein_coding	ppa012508m.g	3.6.3.14	EC	H(+)-transporting two-sector ATPase.	Q96473	M5WAQ2	EMJ03875	AT1G75630.1	Symbols: AVA-P4 | vacuolar H+-pumping ATPase 16 kDa proteolipid subunit 4 | chr1:28400662-28402032 FORWARD LENGTH=166
Pp01	57.127	16.248	1	*******	38190097	A	C	Prupe.1G494700	MODIFIER	3_prime_UTR_variant	.	protein_coding	ppa008538m.g	PF12937	PFAM	F-box-like	Q9XI00	M5XX91	EMJ23840	AT1G21760.1	Symbols: ATFBP7, FBP7 | F-box protein 7 | chr1:7649324-7651613 FORWARD LENGTH=328
Pp01	57.127	16.248	1	*******	38190097	A	C	Prupe.1G494800	MODIFIER	3_prime_UTR_variant	.	protein_coding	ppa013628m.g	PTHR31435	PANTHER	FAMILY NOT NAMED	Q9CAQ2	M5XYY9	EMJ27108	AT1G21770.1	Symbols: | Acyl-CoA N-acyltransferases (NAT) superfamily protein | chr1:7651843-7652249 REVERSE LENGTH=111
Pp01	57.127	16.248	1	*******	38199733	C	T	Prupe.1G432300	LOW	synonymous_variant	p.Val6Val	protein_coding	ppb015328m.g	PTHR31896:SF3	PANTHER	0	Q9SND9	M5X9P1	EMJ22812	AT5G42830.1	Symbols: | HXXXD-type acyl-transferase family protein | chr5:17176384-17177906 FORWARD LENGTH=450
Pp01	57.127	16.248	1	*******	38199733	A	C	Prupe.1G494500	MODIFIER	downstream_gene_variant	.	protein_coding	ppa007212m.g	PTHR11746	PANTHER	O-METHYLTRANSFERASE	Q43609	M5XE86	EMJ24422	AT5G54160.1	Symbols: ATOMT1, OMT1 | O-methyltransferase 1 | chr5:21982075-21984167 FORWARD LENGTH=363
Pp01	57.127	16.248	1	*******	38199733	A	C	Prupe.1G494900	MODIFIER	downstream_gene_variant	.	protein_coding	ppa012508m.g	3.6.3.14	EC	H(+)-transporting two-sector ATPase.	Q96473	M5WAQ2	EMJ03875	AT1G75630.1	Symbols: AVA-P4 | vacuolar H+-pumping ATPase 16 kDa proteolipid subunit 4 | chr1:28400662-28402032 FORWARD LENGTH=166
Pp01	57.127	16.248	1	*******	38199733	A	G	Prupe.1G495400	MODIFIER	upstream_gene_variant	.	protein_coding	ppa002555m.g	GO:0051537	GO	2 iron	Q9MBA1	M5XJT4	EMJ26332	AT1G44446.1	Symbols: CH1, ATCAO, CAO | Pheophorbide a oxygenase family protein with Rieske [2Fe-2S] domain | chr1:16848664-16851152 REVERSE LENGTH=536
Pp01	57.127	16.248	1	*******	38200111	C	T	Prupe.1G432200	MODIFIER	downstream_gene_variant	.	protein_coding	ppa002618m.g	PTHR24011:SF258	PANTHER	0	P42731	M5XRJ2	EMJ28161	AT4G34110.1	Symbols: PAB2, PABP2, ATPAB2 | poly(A) binding protein 2 | chr4:16336732-16339892 FORWARD LENGTH=629
Pp01	57.127	16.248	1	*******	38200111	A	G	Prupe.1G495600	MODIFIER	downstream_gene_variant	.	protein_coding	ppa003485m.g	PTHR31580	PANTHER	FAMILY NOT NAMED	Q8LLE5	M5XWT3	EMJ23660	AT3G05270.2	Symbols: | Plant protein of unknown function (DUF869) | chr3:1500803-1502926 REVERSE LENGTH=615
Pp01	57.127	16.248	1	*******	38200111	A	G	Prupe.1G495500	MODIFIER	intron_variant	.	protein_coding	ppa009773m.g	PTHR13439:SF4	PANTHER	gb def: CG17841-PA (BcDNA.GH12326)	n/a	M5Y9B4	EMJ28660	AT1G21790.1	Symbols: | TRAM, LAG1 and CLN8 (TLC) lipid-sensing domain containing protein | chr1:7654357-7655691 FORWARD LENGTH=288
Pp01	57.127	16.248	1	*******	38200111	C	G	Prupe.1G495400	MODIFIER	upstream_gene_variant	.	protein_coding	ppa002555m.g	GO:0051537	GO	2 iron	Q9MBA1	M5XJT4	EMJ26332	AT1G44446.1	Symbols: CH1, ATCAO, CAO | Pheophorbide a oxygenase family protein with Rieske [2Fe-2S] domain | chr1:16848664-16851152 REVERSE LENGTH=536
Pp01	57.127	16.248	1	*******	38200132	C	T	Prupe.1G432200	MODIFIER	intron_variant	.	protein_coding	ppa002618m.g	PTHR24011:SF258	PANTHER	0	P42731	M5XRJ2	EMJ28161	AT4G34110.1	Symbols: PAB2, PABP2, ATPAB2 | poly(A) binding protein 2 | chr4:16336732-16339892 FORWARD LENGTH=629
Pp01	57.127	16.248	1	*******	38200132	C	G	Prupe.1G495600	MODIFIER	downstream_gene_variant	.	protein_coding	ppa003485m.g	PTHR31580	PANTHER	FAMILY NOT NAMED	Q8LLE5	M5XWT3	EMJ23660	AT3G05270.2	Symbols: | Plant protein of unknown function (DUF869) | chr3:1500803-1502926 REVERSE LENGTH=615
Pp01	57.127	16.248	1	*******	38200132	C	G	Prupe.1G495500	MODIFIER	intron_variant	.	protein_coding	ppa009773m.g	PTHR13439:SF4	PANTHER	gb def: CG17841-PA (BcDNA.GH12326)	n/a	M5Y9B4	EMJ28660	AT1G21790.1	Symbols: | TRAM, LAG1 and CLN8 (TLC) lipid-sensing domain containing protein | chr1:7654357-7655691 FORWARD LENGTH=288
Pp01	57.127	16.248	1	*******	38200132	T	G	Prupe.1G495400	MODIFIER	upstream_gene_variant	.	protein_coding	ppa002555m.g	GO:0051537	GO	2 iron	Q9MBA1	M5XJT4	EMJ26332	AT1G44446.1	Symbols: CH1, ATCAO, CAO | Pheophorbide a oxygenase family protein with Rieske [2Fe-2S] domain | chr1:16848664-16851152 REVERSE LENGTH=536
Pp01	58.117	18.681	1	*******	38284620	T	C	Prupe.1G432300	MODERATE	missense_variant	p.Tyr8His	protein_coding	ppb015328m.g	PTHR31896:SF3	PANTHER	0	Q9SND9	M5X9P1	EMJ22812	AT5G42830.1	Symbols: | HXXXD-type acyl-transferase family protein | chr5:17176384-17177906 FORWARD LENGTH=450
Pp01	58.117	18.681	1	*******	38284620	T	G	Prupe.1G495600	MODIFIER	downstream_gene_variant	.	protein_coding	ppa003485m.g	PTHR31580	PANTHER	FAMILY NOT NAMED	Q8LLE5	M5XWT3	EMJ23660	AT3G05270.2	Symbols: | Plant protein of unknown function (DUF869) | chr3:1500803-1502926 REVERSE LENGTH=615
Pp01	58.117	18.681	1	*******	38284620	T	G	Prupe.1G495500	MODIFIER	intron_variant	.	protein_coding	ppa009773m.g	PTHR13439:SF4	PANTHER	gb def: CG17841-PA (BcDNA.GH12326)	n/a	M5Y9B4	EMJ28660	AT1G21790.1	Symbols: | TRAM, LAG1 and CLN8 (TLC) lipid-sensing domain containing protein | chr1:7654357-7655691 FORWARD LENGTH=288
Pp01	58.117	18.681	1	*******	38284620	A	G	Prupe.1G496500	MODERATE	missense_variant	p.Gln294Arg	protein_coding	ppb016870m.g	PTHR15856	PANTHER	PHD FINGER PROTEIN 20-RELATED	Q7X6Y7	M5Y964	EMJ28585	AT1G66170.1	Symbols: MMD1 | RING/FYVE/PHD zinc finger superfamily protein | chr1:24638793-24641222 REVERSE LENGTH=704
Pp01	58.117	18.681	1	*******	38314082	T	C	Prupe.1G432200	MODIFIER	downstream_gene_variant	.	protein_coding	ppa002618m.g	PTHR24011:SF258	PANTHER	0	P42731	M5XRJ2	EMJ28161	AT4G34110.1	Symbols: PAB2, PABP2, ATPAB2 | poly(A) binding protein 2 | chr4:16336732-16339892 FORWARD LENGTH=629
Pp01	58.117	18.681	1	*******	38314082	A	G	Prupe.1G496500	MODERATE	missense_variant	p.Gln294Arg	protein_coding	ppb016870m.g	PTHR15856	PANTHER	PHD FINGER PROTEIN 20-RELATED	Q7X6Y7	M5Y964	EMJ28585	AT1G66170.1	Symbols: MMD1 | RING/FYVE/PHD zinc finger superfamily protein | chr1:24638793-24641222 REVERSE LENGTH=704
Pp01	58.117	18.681	1	*******	38314082	A	G	Prupe.1G496600	MODIFIER	downstream_gene_variant	.	protein_coding		PTHR32212:SF56	PANTHER	0	n/a	M5XJ76	EMJ26137	AT3G03360.1	Symbols: | F-box/RNI-like superfamily protein | chr3:795218-796918 FORWARD LENGTH=481
Pp01	58.117	18.681	1	*******	38314450	T	C	Prupe.1G432200	MODIFIER	intron_variant	.	protein_coding	ppa002618m.g	PTHR24011:SF258	PANTHER	0	P42731	M5XRJ2	EMJ28161	AT4G34110.1	Symbols: PAB2, PABP2, ATPAB2 | poly(A) binding protein 2 | chr4:16336732-16339892 FORWARD LENGTH=629
Pp01	58.117	18.681	1	*******	38314450	A	G	Prupe.1G496500	MODIFIER	intron_variant	.	protein_coding	ppb016870m.g	PTHR15856	PANTHER	PHD FINGER PROTEIN 20-RELATED	Q7X6Y7	M5Y964	EMJ28585	AT1G66170.1	Symbols: MMD1 | RING/FYVE/PHD zinc finger superfamily protein | chr1:24638793-24641222 REVERSE LENGTH=704
Pp01	58.117	18.681	1	*******	38314450	A	G	Prupe.1G496500	MODIFIER	intron_variant	.	protein_coding	ppb016870m.g	PTHR15856	PANTHER	PHD FINGER PROTEIN 20-RELATED	Q7X6Y7	M5Y964	EMJ28585	AT1G66170.1	Symbols: MMD1 | RING/FYVE/PHD zinc finger superfamily protein | chr1:24638793-24641222 REVERSE LENGTH=704
Pp01	58.117	18.681	1	*******	38314493	G	T	Prupe.1G432400	LOW	5_prime_UTR_premature_start_codon_gain_variant	.	protein_coding	ppa024441m.g	PTHR31896:SF3	PANTHER	0	Q9SND9	M5Y0K4	EMJ27758	AT5G42830.1	Symbols: | HXXXD-type acyl-transferase family protein | chr5:17176384-17177906 FORWARD LENGTH=450
Pp01	58.117	18.681	1	*******	38314493	A	G	Prupe.1G496500	LOW	synonymous_variant	p.Gln319Gln	protein_coding	ppb016870m.g	PTHR15856	PANTHER	PHD FINGER PROTEIN 20-RELATED	Q7X6Y7	M5Y964	EMJ28585	AT1G66170.1	Symbols: MMD1 | RING/FYVE/PHD zinc finger superfamily protein | chr1:24638793-24641222 REVERSE LENGTH=704
Pp01	58.117	18.681	1	*******	38314493	A	G	Prupe.1G496500	LOW	synonymous_variant	p.Gln319Gln	protein_coding	ppb016870m.g	PTHR15856	PANTHER	PHD FINGER PROTEIN 20-RELATED	Q7X6Y7	M5Y964	EMJ28585	AT1G66170.1	Symbols: MMD1 | RING/FYVE/PHD zinc finger superfamily protein | chr1:24638793-24641222 REVERSE LENGTH=704
Pp01	58.117	18.681	1	*******	38314504	G	T	Prupe.1G432400	MODIFIER	5_prime_UTR_variant	.	protein_coding	ppa024441m.g	PTHR31896:SF3	PANTHER	0	Q9SND9	M5Y0K4	EMJ27758	AT5G42830.1	Symbols: | HXXXD-type acyl-transferase family protein | chr5:17176384-17177906 FORWARD LENGTH=450
Pp01	58.117	18.681	1	*******	38314504	A	G	Prupe.1G496600	MODIFIER	downstream_gene_variant	.	protein_coding		PTHR32212:SF56	PANTHER	0	n/a	M5XJ76	EMJ26137	AT3G03360.1	Symbols: | F-box/RNI-like superfamily protein | chr3:795218-796918 FORWARD LENGTH=481
Pp01	58.117	18.681	1	*******	38314504	A	G	Prupe.1G496500	MODIFIER	intron_variant	.	protein_coding	ppb016870m.g	PTHR15856	PANTHER	PHD FINGER PROTEIN 20-RELATED	Q7X6Y7	M5Y964	EMJ28585	AT1G66170.1	Symbols: MMD1 | RING/FYVE/PHD zinc finger superfamily protein | chr1:24638793-24641222 REVERSE LENGTH=704
Pp01	58.117	18.681	1	*******	38314522	G	T	Prupe.1G432500	MODIFIER	upstream_gene_variant	.	protein_coding	ppa015472m.g	PTHR31896:SF3	PANTHER	0	Q9SND9	M5XGM4	EMJ25277	AT5G42830.1	Symbols: | HXXXD-type acyl-transferase family protein | chr5:17176384-17177906 FORWARD LENGTH=450
Pp01	58.117	18.681	1	*******	38314522	A	G	Prupe.1G496500	MODIFIER	intron_variant	.	protein_coding	ppb016870m.g	PTHR15856	PANTHER	PHD FINGER PROTEIN 20-RELATED	Q7X6Y7	M5Y964	EMJ28585	AT1G66170.1	Symbols: MMD1 | RING/FYVE/PHD zinc finger superfamily protein | chr1:24638793-24641222 REVERSE LENGTH=704
Pp01	58.117	18.681	1	*******	38314522	C	A	Prupe.1G496900	LOW	synonymous_variant	p.Val242Val	protein_coding		GO:0005524	GO	ATP binding	Q9FID5	M5XX06	EMJ26258	AT5G38280.1	Symbols: PR5K | PR5-like receptor kinase | chr5:15293325-15295838 REVERSE LENGTH=665
Pp01	58.117	18.681	1	*******	38341592	G	T	Prupe.1G432300	MODIFIER	downstream_gene_variant	.	protein_coding	ppb015328m.g	PTHR31896:SF3	PANTHER	0	Q9SND9	M5X9P1	EMJ22812	AT5G42830.1	Symbols: | HXXXD-type acyl-transferase family protein | chr5:17176384-17177906 FORWARD LENGTH=450
Pp01	58.117	18.681	1	*******	38341592	C	A	Prupe.1G496800	MODIFIER	upstream_gene_variant	.	protein_coding	ppa025519m.g	PTHR32212:SF56	PANTHER	0	Q84W80	M5XAS7	EMJ23049	AT3G03360.1	Symbols: | F-box/RNI-like superfamily protein | chr3:795218-796918 FORWARD LENGTH=481
Pp01	58.117	18.681	1	*******	38341592	C	A	Prupe.1G497000	MODIFIER	downstream_gene_variant	.	protein_coding		PF14380	PFAM	Wall-associated receptor kinase C-terminal	n/a	M5XX06	EMJ26258	AT5G38260.1	Symbols: | Protein kinase superfamily protein | chr5:15283692-15285837 REVERSE LENGTH=638
Pp01	58.117	18.681	1	*******	38341592	A	G	Prupe.1G496800	MODIFIER	upstream_gene_variant	.	protein_coding	ppa025519m.g	PTHR32212:SF56	PANTHER	0	Q84W80	M5XAS7	EMJ23049	AT3G03360.1	Symbols: | F-box/RNI-like superfamily protein | chr3:795218-796918 FORWARD LENGTH=481
Pp01	58.117	18.681	1	*******	38347426	G	T	Prupe.1G432200	MODIFIER	downstream_gene_variant	.	protein_coding	ppa002618m.g	PTHR24011:SF258	PANTHER	0	P42731	M5XRJ2	EMJ28161	AT4G34110.1	Symbols: PAB2, PABP2, ATPAB2 | poly(A) binding protein 2 | chr4:16336732-16339892 FORWARD LENGTH=629
Pp01	58.117	18.681	1	*******	38347426	A	G	Prupe.1G496900	MODIFIER	upstream_gene_variant	.	protein_coding		GO:0005524	GO	ATP binding	Q9FID5	M5XX06	EMJ26258	AT5G38280.1	Symbols: PR5K | PR5-like receptor kinase | chr5:15293325-15295838 REVERSE LENGTH=665
Pp01	58.117	18.681	1	*******	38347426	A	G	Prupe.1G497100	MODIFIER	upstream_gene_variant	.	protein_coding	ppa009763m.g	K03542	KEGGORTH	photosystem II 22kDa protein	Q02060	M5XWJ5	EMJ23555	AT1G44575.1	Symbols: NPQ4, PSBS | Chlorophyll A-B binding family protein | chr1:16871768-16873194 FORWARD LENGTH=265
Pp01	58.117	18.681	1	*******	38347426	A	G	Prupe.1G497000	MODIFIER	intron_variant	.	protein_coding		PF14380	PFAM	Wall-associated receptor kinase C-terminal	n/a	M5XX06	EMJ26258	AT5G38260.1	Symbols: | Protein kinase superfamily protein | chr5:15283692-15285837 REVERSE LENGTH=638
Pp01	58.117	18.681	1	*******	38347527	A	G	Prupe.1G432400	MODIFIER	5_prime_UTR_variant	.	protein_coding	ppa024441m.g	PTHR31896:SF3	PANTHER	0	Q9SND9	M5Y0K4	EMJ27758	AT5G42830.1	Symbols: | HXXXD-type acyl-transferase family protein | chr5:17176384-17177906 FORWARD LENGTH=450
Pp01	58.117	18.681	1	*******	38347527	A	T	Prupe.1G496800	MODIFIER	upstream_gene_variant	.	protein_coding	ppa025519m.g	PTHR32212:SF56	PANTHER	0	Q84W80	M5XAS7	EMJ23049	AT3G03360.1	Symbols: | F-box/RNI-like superfamily protein | chr3:795218-796918 FORWARD LENGTH=481
Pp01	58.117	18.681	1	*******	38347527	A	T	Prupe.1G496900	MODIFIER	upstream_gene_variant	.	protein_coding		GO:0005524	GO	ATP binding	Q9FID5	M5XX06	EMJ26258	AT5G38280.1	Symbols: PR5K | PR5-like receptor kinase | chr5:15293325-15295838 REVERSE LENGTH=665
Pp01	58.117	18.681	1	*******	38347527	A	T	Prupe.1G497100	MODIFIER	upstream_gene_variant	.	protein_coding	ppa009763m.g	K03542	KEGGORTH	photosystem II 22kDa protein	Q02060	M5XWJ5	EMJ23555	AT1G44575.1	Symbols: NPQ4, PSBS | Chlorophyll A-B binding family protein | chr1:16871768-16873194 FORWARD LENGTH=265
Pp01	58.117	18.681	1	*******	38347532	A	G	Prupe.1G432500	MODIFIER	upstream_gene_variant	.	protein_coding	ppa015472m.g	PTHR31896:SF3	PANTHER	0	Q9SND9	M5XGM4	EMJ25277	AT5G42830.1	Symbols: | HXXXD-type acyl-transferase family protein | chr5:17176384-17177906 FORWARD LENGTH=450
Pp01	58.117	18.681	1	*******	38347532	A	T	Prupe.1G497000	MODIFIER	intron_variant	.	protein_coding		PF14380	PFAM	Wall-associated receptor kinase C-terminal	n/a	M5XX06	EMJ26258	AT5G38260.1	Symbols: | Protein kinase superfamily protein | chr5:15283692-15285837 REVERSE LENGTH=638
Pp01	58.117	18.681	1	*******	38347532	A	T	Prupe.1G499900	MODIFIER	intron_variant	.	protein_coding	ppa024100m.g	GO:0005524	GO	ATP binding	Q4QY64	M5Y2M5	EMJ25960	AT1G77620.1	Symbols: | P-loop containing nucleoside triphosphate hydrolases superfamily protein | chr1:29167934-29172867 REVERSE LENGTH=1151
Pp01	58.117	18.681	1	*******	38347532	G	A	Prupe.1G499900	MODERATE	missense_variant	p.Ala588Val	protein_coding	ppa024100m.g	GO:0005524	GO	ATP binding	Q4QY64	M5Y2M5	EMJ25960	AT1G77620.1	Symbols: | P-loop containing nucleoside triphosphate hydrolases superfamily protein | chr1:29167934-29172867 REVERSE LENGTH=1151
Pp01	58.117	18.681	1	*******	38362599	A	G	Prupe.1G432300	MODIFIER	downstream_gene_variant	.	protein_coding	ppb015328m.g	PTHR31896:SF3	PANTHER	0	Q9SND9	M5X9P1	EMJ22812	AT5G42830.1	Symbols: | HXXXD-type acyl-transferase family protein | chr5:17176384-17177906 FORWARD LENGTH=450
Pp01	58.117	18.681	1	*******	38362599	T	G	Prupe.1G499900	MODERATE	missense_variant	p.Lys578Gln	protein_coding	ppa024100m.g	GO:0005524	GO	ATP binding	Q4QY64	M5Y2M5	EMJ25960	AT1G77620.1	Symbols: | P-loop containing nucleoside triphosphate hydrolases superfamily protein | chr1:29167934-29172867 REVERSE LENGTH=1151
Pp01	58.117	18.681	1	*******	38362599	T	C	Prupe.1G499900	MODERATE	missense_variant	p.Asp575Gly	protein_coding	ppa024100m.g	GO:0005524	GO	ATP binding	Q4QY64	M5Y2M5	EMJ25960	AT1G77620.1	Symbols: | P-loop containing nucleoside triphosphate hydrolases superfamily protein | chr1:29167934-29172867 REVERSE LENGTH=1151
Pp01	58.117	18.681	1	*******	38363044	A	G	Prupe.1G432200	MODIFIER	downstream_gene_variant	.	protein_coding	ppa002618m.g	PTHR24011:SF258	PANTHER	0	P42731	M5XRJ2	EMJ28161	AT4G34110.1	Symbols: PAB2, PABP2, ATPAB2 | poly(A) binding protein 2 | chr4:16336732-16339892 FORWARD LENGTH=629
Pp01	58.117	18.681	1	*******	38363044	A	G	Prupe.1G499900	LOW	synonymous_variant	p.Val569Val	protein_coding	ppa024100m.g	GO:0005524	GO	ATP binding	Q4QY64	M5Y2M5	EMJ25960	AT1G77620.1	Symbols: | P-loop containing nucleoside triphosphate hydrolases superfamily protein | chr1:29167934-29172867 REVERSE LENGTH=1151
Pp01	58.117	18.681	1	*******	38363044	G	T	Prupe.1G499900	MODERATE	missense_variant	p.Ala97Glu	protein_coding	ppa024100m.g	GO:0005524	GO	ATP binding	Q4QY64	M5Y2M5	EMJ25960	AT1G77620.1	Symbols: | P-loop containing nucleoside triphosphate hydrolases superfamily protein | chr1:29167934-29172867 REVERSE LENGTH=1151
Pp01	58.117	18.681	1	*******	38363077	A	C	Prupe.1G432400	MODIFIER	5_prime_UTR_variant	.	protein_coding	ppa024441m.g	PTHR31896:SF3	PANTHER	0	Q9SND9	M5Y0K4	EMJ27758	AT5G42830.1	Symbols: | HXXXD-type acyl-transferase family protein | chr5:17176384-17177906 FORWARD LENGTH=450
Pp01	58.117	18.681	1	*******	38363077	G	T	Prupe.1G500000	MODIFIER	upstream_gene_variant	.	protein_coding	ppa006147m.g	PF01476	PFAM	LysM domain	Q93ZH0	M5XV75	EMJ23005	AT1G21880.2	Symbols: LYM1 | lysm domain GPI-anchored protein 1 precursor | chr1:7680689-7682526 FORWARD LENGTH=416
Pp01	58.117	18.681	1	*******	38363077	T	A	Prupe.1G499900	MODIFIER	upstream_gene_variant	.	protein_coding	ppa024100m.g	GO:0005524	GO	ATP binding	Q4QY64	M5Y2M5	EMJ25960	AT1G77620.1	Symbols: | P-loop containing nucleoside triphosphate hydrolases superfamily protein | chr1:29167934-29172867 REVERSE LENGTH=1151
Pp01	58.117	18.681	1	*******	38398951	A	C	Prupe.1G432500	MODIFIER	upstream_gene_variant	.	protein_coding	ppa015472m.g	PTHR31896:SF3	PANTHER	0	Q9SND9	M5XGM4	EMJ25277	AT5G42830.1	Symbols: | HXXXD-type acyl-transferase family protein | chr5:17176384-17177906 FORWARD LENGTH=450
Pp01	58.117	18.681	1	*******	38398951	T	A	Prupe.1G500100	MODIFIER	upstream_gene_variant	.	protein_coding	ppa009386m.g	GO:0006355	GO	regulation of transcription	Q86IB5	M5XYU6	EMJ24450	AT1G18340.1	Symbols: | basal transcription factor complex subunit-related | chr1:6311612-6313734 REVERSE LENGTH=301
Pp01	58.117	18.681	1	*******	38398951	T	A	Prupe.1G500000	MODIFIER	intron_variant	.	protein_coding	ppa006147m.g	PF01476	PFAM	LysM domain	Q93ZH0	M5XV75	EMJ23005	AT1G21880.2	Symbols: LYM1 | lysm domain GPI-anchored protein 1 precursor | chr1:7680689-7682526 FORWARD LENGTH=416
Pp01	58.117	18.681	1	*******	38398965	A	C	Prupe.1G432300	MODIFIER	downstream_gene_variant	.	protein_coding	ppb015328m.g	PTHR31896:SF3	PANTHER	0	Q9SND9	M5X9P1	EMJ22812	AT5G42830.1	Symbols: | HXXXD-type acyl-transferase family protein | chr5:17176384-17177906 FORWARD LENGTH=450
Pp01	58.117	18.681	1	*******	38398965	C	T	Prupe.1G500100	MODIFIER	upstream_gene_variant	.	protein_coding	ppa009386m.g	GO:0006355	GO	regulation of transcription	Q86IB5	M5XYU6	EMJ24450	AT1G18340.1	Symbols: | basal transcription factor complex subunit-related | chr1:6311612-6313734 REVERSE LENGTH=301
Pp01	58.117	18.681	1	*******	38398965	C	T	Prupe.1G500000	MODIFIER	intron_variant	.	protein_coding	ppa006147m.g	PF01476	PFAM	LysM domain	Q93ZH0	M5XV75	EMJ23005	AT1G21880.2	Symbols: LYM1 | lysm domain GPI-anchored protein 1 precursor | chr1:7680689-7682526 FORWARD LENGTH=416
Pp01	58.117	18.681	1	*******	38399215	A	C	Prupe.1G432200	MODIFIER	downstream_gene_variant	.	protein_coding	ppa002618m.g	PTHR24011:SF258	PANTHER	0	P42731	M5XRJ2	EMJ28161	AT4G34110.1	Symbols: PAB2, PABP2, ATPAB2 | poly(A) binding protein 2 | chr4:16336732-16339892 FORWARD LENGTH=629
Pp01	58.117	18.681	1	*******	38399215	A	G	Prupe.1G500100	MODIFIER	upstream_gene_variant	.	protein_coding	ppa009386m.g	GO:0006355	GO	regulation of transcription	Q86IB5	M5XYU6	EMJ24450	AT1G18340.1	Symbols: | basal transcription factor complex subunit-related | chr1:6311612-6313734 REVERSE LENGTH=301
Pp01	58.117	18.681	1	*******	38399215	A	G	Prupe.1G500000	MODIFIER	intron_variant	.	protein_coding	ppa006147m.g	PF01476	PFAM	LysM domain	Q93ZH0	M5XV75	EMJ23005	AT1G21880.2	Symbols: LYM1 | lysm domain GPI-anchored protein 1 precursor | chr1:7680689-7682526 FORWARD LENGTH=416
Pp01	58.117	18.681	1	*******	38399216	A	G	Prupe.1G432500	MODIFIER	upstream_gene_variant	.	protein_coding	ppa015472m.g	PTHR31896:SF3	PANTHER	0	Q9SND9	M5XGM4	EMJ25277	AT5G42830.1	Symbols: | HXXXD-type acyl-transferase family protein | chr5:17176384-17177906 FORWARD LENGTH=450
Pp01	58.117	18.681	1	*******	38399216	G	C	Prupe.1G500100	MODIFIER	upstream_gene_variant	.	protein_coding	ppa009386m.g	GO:0006355	GO	regulation of transcription	Q86IB5	M5XYU6	EMJ24450	AT1G18340.1	Symbols: | basal transcription factor complex subunit-related | chr1:6311612-6313734 REVERSE LENGTH=301
Pp01	58.117	18.681	1	*******	38399216	G	C	Prupe.1G500000	MODIFIER	intron_variant	.	protein_coding	ppa006147m.g	PF01476	PFAM	LysM domain	Q93ZH0	M5XV75	EMJ23005	AT1G21880.2	Symbols: LYM1 | lysm domain GPI-anchored protein 1 precursor | chr1:7680689-7682526 FORWARD LENGTH=416
Pp01	58.117	18.681	1	*******	38402434	A	G	Prupe.1G432200	MODIFIER	downstream_gene_variant	.	protein_coding	ppa002618m.g	PTHR24011:SF258	PANTHER	0	P42731	M5XRJ2	EMJ28161	AT4G34110.1	Symbols: PAB2, PABP2, ATPAB2 | poly(A) binding protein 2 | chr4:16336732-16339892 FORWARD LENGTH=629
Pp01	58.117	18.681	1	*******	38402434	G	T	Prupe.1G500100	MODIFIER	upstream_gene_variant	.	protein_coding	ppa009386m.g	GO:0006355	GO	regulation of transcription	Q86IB5	M5XYU6	EMJ24450	AT1G18340.1	Symbols: | basal transcription factor complex subunit-related | chr1:6311612-6313734 REVERSE LENGTH=301
Pp01	58.117	18.681	1	*******	38402434	G	T	Prupe.1G500000	MODIFIER	intron_variant	.	protein_coding	ppa006147m.g	PF01476	PFAM	LysM domain	Q93ZH0	M5XV75	EMJ23005	AT1G21880.2	Symbols: LYM1 | lysm domain GPI-anchored protein 1 precursor | chr1:7680689-7682526 FORWARD LENGTH=416
Pp01	58.117	18.681	1	*******	38428828	A	G	Prupe.1G432400	MODIFIER	intron_variant	.	protein_coding	ppa024441m.g	PTHR31896:SF3	PANTHER	0	Q9SND9	M5Y0K4	EMJ27758	AT5G42830.1	Symbols: | HXXXD-type acyl-transferase family protein | chr5:17176384-17177906 FORWARD LENGTH=450
Pp01	58.117	18.681	1	*******	38428828	C	A	Prupe.1G500200	MODIFIER	upstream_gene_variant	.	protein_coding	ppa004840m.g	PF09649	PFAM	Histone chaperone domain CHZ	n/a	M5XPU1	EMJ23548	AT4G08310.1	Symbols: | FUNCTIONS IN: molecular_function unknown; INVOLVED IN: biological_process unknown; LOCATED IN: cellular_component unknown; EXPRESSED IN: 25 plant structures; EXPRESSED DURING: 13 growth stages; CONTAINS InterPro DOMAIN/s: Histone chaperone domain CHZ (InterPro:IPR019098); BEST Arabidopsis thaliana protein match is: unknown protein (TAIR:AT1G44780.2); Has 53711 Blast hits to 33687 prote…
Pp01	58.117	18.681	1	*******	38429218	T	A	Prupe.1G432500	MODIFIER	upstream_gene_variant	.	protein_coding	ppa015472m.g	PTHR31896:SF3	PANTHER	0	Q9SND9	M5XGM4	EMJ25277	AT5G42830.1	Symbols: | HXXXD-type acyl-transferase family protein | chr5:17176384-17177906 FORWARD LENGTH=450
Pp01	58.117	18.681	1	*******	38429218	C	A	Prupe.1G500100	MODIFIER	downstream_gene_variant	.	protein_coding	ppa009386m.g	GO:0006355	GO	regulation of transcription	Q86IB5	M5XYU6	EMJ24450	AT1G18340.1	Symbols: | basal transcription factor complex subunit-related | chr1:6311612-6313734 REVERSE LENGTH=301
Pp01	58.117	18.681	1	*******	38437460	T	A	Prupe.1G432200	MODIFIER	downstream_gene_variant	.	protein_coding	ppa002618m.g	PTHR24011:SF258	PANTHER	0	P42731	M5XRJ2	EMJ28161	AT4G34110.1	Symbols: PAB2, PABP2, ATPAB2 | poly(A) binding protein 2 | chr4:16336732-16339892 FORWARD LENGTH=629
Pp01	58.117	18.681	1	*******	38437460	C	A	Prupe.1G500300	MODIFIER	downstream_gene_variant	.	protein_coding	ppa011984m.g	PTHR12192	PANTHER	CATION TRANSPORT PROTEIN CHAC-RELATED	Q4KMJ1	M5XF20	EMJ24722	AT1G44790.1	Symbols: | ChaC-like family protein | chr1:16912403-16913582 REVERSE LENGTH=199
Pp01	58.117	18.681	1	*******	38437460	C	A	Prupe.1G500100-Prupe.1G500200	MODIFIER	intergenic_region	.	.
Pp01	58.117	18.681	1	*******	38437460	A	G	Prupe.1G500200	MODIFIER	3_prime_UTR_variant	.	protein_coding	ppa004840m.g	PF09649	PFAM	Histone chaperone domain CHZ	n/a	M5XPU1	EMJ23548	AT4G08310.1	Symbols: | FUNCTIONS IN: molecular_function unknown; INVOLVED IN: biological_process unknown; LOCATED IN: cellular_component unknown; EXPRESSED IN: 25 plant structures; EXPRESSED DURING: 13 growth stages; CONTAINS InterPro DOMAIN/s: Histone chaperone domain CHZ (InterPro:IPR019098); BEST Arabidopsis thaliana protein match is: unknown protein (TAIR:AT1G44780.2); Has 53711 Blast hits to 33687 prote…
Pp01	58.117	18.681	1	*******	38437460	A	G	Prupe.1G500300	MODIFIER	3_prime_UTR_variant	.	protein_coding	ppa011984m.g	PTHR12192	PANTHER	CATION TRANSPORT PROTEIN CHAC-RELATED	Q4KMJ1	M5XF20	EMJ24722	AT1G44790.1	Symbols: | ChaC-like family protein | chr1:16912403-16913582 REVERSE LENGTH=199
Pp01	58.117	18.681	1	*******	38437724	T	A	Prupe.1G432400	MODIFIER	intron_variant	.	protein_coding	ppa024441m.g	PTHR31896:SF3	PANTHER	0	Q9SND9	M5Y0K4	EMJ27758	AT5G42830.1	Symbols: | HXXXD-type acyl-transferase family protein | chr5:17176384-17177906 FORWARD LENGTH=450
Pp01	58.117	18.681	1	*******	38437724	A	G	Prupe.1G500200	MODIFIER	3_prime_UTR_variant	.	protein_coding	ppa004840m.g	PF09649	PFAM	Histone chaperone domain CHZ	n/a	M5XPU1	EMJ23548	AT4G08310.1	Symbols: | FUNCTIONS IN: molecular_function unknown; INVOLVED IN: biological_process unknown; LOCATED IN: cellular_component unknown; EXPRESSED IN: 25 plant structures; EXPRESSED DURING: 13 growth stages; CONTAINS InterPro DOMAIN/s: Histone chaperone domain CHZ (InterPro:IPR019098); BEST Arabidopsis thaliana protein match is: unknown protein (TAIR:AT1G44780.2); Has 53711 Blast hits to 33687 prote…
Pp01	58.117	18.681	1	*******	38437724	A	G	Prupe.1G500200	MODIFIER	3_prime_UTR_variant	.	protein_coding	ppa004840m.g	PF09649	PFAM	Histone chaperone domain CHZ	n/a	M5XPU1	EMJ23548	AT4G08310.1	Symbols: | FUNCTIONS IN: molecular_function unknown; INVOLVED IN: biological_process unknown; LOCATED IN: cellular_component unknown; EXPRESSED IN: 25 plant structures; EXPRESSED DURING: 13 growth stages; CONTAINS InterPro DOMAIN/s: Histone chaperone domain CHZ (InterPro:IPR019098); BEST Arabidopsis thaliana protein match is: unknown protein (TAIR:AT1G44780.2); Has 53711 Blast hits to 33687 prote…
Pp01	58.117	18.681	1	*******	38437724	A	G	Prupe.1G500400	MODIFIER	downstream_gene_variant	.	protein_coding	ppa007123m.g	GO:0016020	GO	membrane	F4HZQ7	M5XRX5	EMJ24303	AT1G21890.1	Symbols: | nodulin MtN21 /EamA-like transporter family protein | chr1:7682808-7685581 REVERSE LENGTH=389
Pp01	58.117	18.681	1	*******	38437724	A	G	Prupe.1G500200	MODIFIER	3_prime_UTR_variant	.	protein_coding	ppa004840m.g	PF09649	PFAM	Histone chaperone domain CHZ	n/a	M5XPU1	EMJ23548	AT4G08310.1	Symbols: | FUNCTIONS IN: molecular_function unknown; INVOLVED IN: biological_process unknown; LOCATED IN: cellular_component unknown; EXPRESSED IN: 25 plant structures; EXPRESSED DURING: 13 growth stages; CONTAINS InterPro DOMAIN/s: Histone chaperone domain CHZ (InterPro:IPR019098); BEST Arabidopsis thaliana protein match is: unknown protein (TAIR:AT1G44780.2); Has 53711 Blast hits to 33687 prote…
Pp01	58.117	18.681	1	*******	38481042	C	T	Prupe.1G432800	MODIFIER	3_prime_UTR_variant	.	protein_coding	ppa021918m.g	PF00010	PFAM	Helix-loop-helix DNA-binding domain	Q9FUA4	M5XWN5	EMJ26113	AT4G36930.1	Symbols: SPT | basic helix-loop-helix (bHLH) DNA-binding superfamily protein | chr4:17414167-17415945 FORWARD LENGTH=373
Pp01	58.117	18.681	1	*******	38481042	A	G	Prupe.1G500300	MODIFIER	3_prime_UTR_variant	.	protein_coding	ppa011984m.g	PTHR12192	PANTHER	CATION TRANSPORT PROTEIN CHAC-RELATED	Q4KMJ1	M5XF20	EMJ24722	AT1G44790.1	Symbols: | ChaC-like family protein | chr1:16912403-16913582 REVERSE LENGTH=199
Pp01	58.117	18.681	1	*******	38481042	A	G	Prupe.1G500200	MODIFIER	3_prime_UTR_variant	.	protein_coding	ppa004840m.g	PF09649	PFAM	Histone chaperone domain CHZ	n/a	M5XPU1	EMJ23548	AT4G08310.1	Symbols: | FUNCTIONS IN: molecular_function unknown; INVOLVED IN: biological_process unknown; LOCATED IN: cellular_component unknown; EXPRESSED IN: 25 plant structures; EXPRESSED DURING: 13 growth stages; CONTAINS InterPro DOMAIN/s: Histone chaperone domain CHZ (InterPro:IPR019098); BEST Arabidopsis thaliana protein match is: unknown protein (TAIR:AT1G44780.2); Has 53711 Blast hits to 33687 prote…
Pp01	58.117	18.681	1	*******	38481287	C	T	Prupe.1G432900	MODIFIER	upstream_gene_variant	.	protein_coding	ppa018148m.g	PF00010	PFAM	Helix-loop-helix DNA-binding domain	Q9FXA3	M5XR14	EMJ27976	AT1G49770.1	Symbols: RGE1, ZOU | basic helix-loop-helix (bHLH) DNA-binding superfamily protein | chr1:18424578-18426531 FORWARD LENGTH=308
Pp01	58.117	18.681	1	*******	38481287	A	G	Prupe.1G500200	MODIFIER	3_prime_UTR_variant	.	protein_coding	ppa004840m.g	PF09649	PFAM	Histone chaperone domain CHZ	n/a	M5XPU1	EMJ23548	AT4G08310.1	Symbols: | FUNCTIONS IN: molecular_function unknown; INVOLVED IN: biological_process unknown; LOCATED IN: cellular_component unknown; EXPRESSED IN: 25 plant structures; EXPRESSED DURING: 13 growth stages; CONTAINS InterPro DOMAIN/s: Histone chaperone domain CHZ (InterPro:IPR019098); BEST Arabidopsis thaliana protein match is: unknown protein (TAIR:AT1G44780.2); Has 53711 Blast hits to 33687 prote…
Pp01	58.117	18.681	1	*******	38481287	A	G	Prupe.1G500400	MODIFIER	downstream_gene_variant	.	protein_coding	ppa007123m.g	GO:0016020	GO	membrane	F4HZQ7	M5XRX5	EMJ24303	AT1G21890.1	Symbols: | nodulin MtN21 /EamA-like transporter family protein | chr1:7682808-7685581 REVERSE LENGTH=389
Pp01	58.117	18.681	1	*******	38487402	C	T	Prupe.1G433000	MODIFIER	upstream_gene_variant	.	protein_coding	ppa005531m.g	GO:0005524	GO	ATP binding	Q3EDL4	M5XSF0	EMJ24478	AT4G02630.1	Symbols: | Protein kinase superfamily protein | chr4:1151683-1153161 FORWARD LENGTH=492
Pp01	58.117	18.681	1	*******	38487402	T	C	Prupe.1G500200	MODIFIER	3_prime_UTR_variant	.	protein_coding	ppa004840m.g	PF09649	PFAM	Histone chaperone domain CHZ	n/a	M5XPU1	EMJ23548	AT4G08310.1	Symbols: | FUNCTIONS IN: molecular_function unknown; INVOLVED IN: biological_process unknown; LOCATED IN: cellular_component unknown; EXPRESSED IN: 25 plant structures; EXPRESSED DURING: 13 growth stages; CONTAINS InterPro DOMAIN/s: Histone chaperone domain CHZ (InterPro:IPR019098); BEST Arabidopsis thaliana protein match is: unknown protein (TAIR:AT1G44780.2); Has 53711 Blast hits to 33687 prote…
Pp01	58.117	18.681	1	*******	38487402	T	C	Prupe.1G500300	MODIFIER	3_prime_UTR_variant	.	protein_coding	ppa011984m.g	PTHR12192	PANTHER	CATION TRANSPORT PROTEIN CHAC-RELATED	Q4KMJ1	M5XF20	EMJ24722	AT1G44790.1	Symbols: | ChaC-like family protein | chr1:16912403-16913582 REVERSE LENGTH=199
Pp01	58.117	18.681	1	*******	38487402	T	C	Prupe.1G500200	MODIFIER	3_prime_UTR_variant	.	protein_coding	ppa004840m.g	PF09649	PFAM	Histone chaperone domain CHZ	n/a	M5XPU1	EMJ23548	AT4G08310.1	Symbols: | FUNCTIONS IN: molecular_function unknown; INVOLVED IN: biological_process unknown; LOCATED IN: cellular_component unknown; EXPRESSED IN: 25 plant structures; EXPRESSED DURING: 13 growth stages; CONTAINS InterPro DOMAIN/s: Histone chaperone domain CHZ (InterPro:IPR019098); BEST Arabidopsis thaliana protein match is: unknown protein (TAIR:AT1G44780.2); Has 53711 Blast hits to 33687 prote…
Pp01	58.117	18.681	1	*******	38487604	C	T	Prupe.1G432700	MODIFIER	downstream_gene_variant	.	protein_coding	ppa002107m.g	KOG1493	KOG	Anaphase-promoting complex (APC)	Q9LT17	M5XLK2	EMJ26391	AT1G45180.1	Symbols: | RING/U-box superfamily protein | chr1:17099335-17101683 FORWARD LENGTH=645
Pp01	58.117	18.681	1	*******	38487604	T	C	Prupe.1G500200	MODIFIER	3_prime_UTR_variant	.	protein_coding	ppa004840m.g	PF09649	PFAM	Histone chaperone domain CHZ	n/a	M5XPU1	EMJ23548	AT4G08310.1	Symbols: | FUNCTIONS IN: molecular_function unknown; INVOLVED IN: biological_process unknown; LOCATED IN: cellular_component unknown; EXPRESSED IN: 25 plant structures; EXPRESSED DURING: 13 growth stages; CONTAINS InterPro DOMAIN/s: Histone chaperone domain CHZ (InterPro:IPR019098); BEST Arabidopsis thaliana protein match is: unknown protein (TAIR:AT1G44780.2); Has 53711 Blast hits to 33687 prote…
Pp01	58.117	18.681	1	*******	38487604	T	C	Prupe.1G500400	MODIFIER	downstream_gene_variant	.	protein_coding	ppa007123m.g	GO:0016020	GO	membrane	F4HZQ7	M5XRX5	EMJ24303	AT1G21890.1	Symbols: | nodulin MtN21 /EamA-like transporter family protein | chr1:7682808-7685581 REVERSE LENGTH=389
Pp01	58.117	18.681	1	*******	38487604	C	A	Prupe.1G500200	MODIFIER	3_prime_UTR_variant	.	protein_coding	ppa004840m.g	PF09649	PFAM	Histone chaperone domain CHZ	n/a	M5XPU1	EMJ23548	AT4G08310.1	Symbols: | FUNCTIONS IN: molecular_function unknown; INVOLVED IN: biological_process unknown; LOCATED IN: cellular_component unknown; EXPRESSED IN: 25 plant structures; EXPRESSED DURING: 13 growth stages; CONTAINS InterPro DOMAIN/s: Histone chaperone domain CHZ (InterPro:IPR019098); BEST Arabidopsis thaliana protein match is: unknown protein (TAIR:AT1G44780.2); Has 53711 Blast hits to 33687 prote…
Pp01	58.117	18.681	1	*******	38487745	G	A	Prupe.1G432900	MODIFIER	upstream_gene_variant	.	protein_coding	ppa018148m.g	PF00010	PFAM	Helix-loop-helix DNA-binding domain	Q9FXA3	M5XR14	EMJ27976	AT1G49770.1	Symbols: RGE1, ZOU | basic helix-loop-helix (bHLH) DNA-binding superfamily protein | chr1:18424578-18426531 FORWARD LENGTH=308
Pp01	58.117	18.681	1	*******	38487745	C	A	Prupe.1G500300	MODIFIER	3_prime_UTR_variant	.	protein_coding	ppa011984m.g	PTHR12192	PANTHER	CATION TRANSPORT PROTEIN CHAC-RELATED	Q4KMJ1	M5XF20	EMJ24722	AT1G44790.1	Symbols: | ChaC-like family protein | chr1:16912403-16913582 REVERSE LENGTH=199
Pp01	58.117	18.681	1	*******	38487745	C	A	Prupe.1G500200	MODIFIER	3_prime_UTR_variant	.	protein_coding	ppa004840m.g	PF09649	PFAM	Histone chaperone domain CHZ	n/a	M5XPU1	EMJ23548	AT4G08310.1	Symbols: | FUNCTIONS IN: molecular_function unknown; INVOLVED IN: biological_process unknown; LOCATED IN: cellular_component unknown; EXPRESSED IN: 25 plant structures; EXPRESSED DURING: 13 growth stages; CONTAINS InterPro DOMAIN/s: Histone chaperone domain CHZ (InterPro:IPR019098); BEST Arabidopsis thaliana protein match is: unknown protein (TAIR:AT1G44780.2); Has 53711 Blast hits to 33687 prote…
Pp01	58.117	18.681	1	*******	38500882	G	A	Prupe.1G433000	MODIFIER	upstream_gene_variant	.	protein_coding	ppa005531m.g	GO:0005524	GO	ATP binding	Q3EDL4	M5XSF0	EMJ24478	AT4G02630.1	Symbols: | Protein kinase superfamily protein | chr4:1151683-1153161 FORWARD LENGTH=492
Pp01	58.117	18.681	1	*******	38500882	C	A	Prupe.1G500200	MODIFIER	3_prime_UTR_variant	.	protein_coding	ppa004840m.g	PF09649	PFAM	Histone chaperone domain CHZ	n/a	M5XPU1	EMJ23548	AT4G08310.1	Symbols: | FUNCTIONS IN: molecular_function unknown; INVOLVED IN: biological_process unknown; LOCATED IN: cellular_component unknown; EXPRESSED IN: 25 plant structures; EXPRESSED DURING: 13 growth stages; CONTAINS InterPro DOMAIN/s: Histone chaperone domain CHZ (InterPro:IPR019098); BEST Arabidopsis thaliana protein match is: unknown protein (TAIR:AT1G44780.2); Has 53711 Blast hits to 33687 prote…
Pp01	58.117	18.681	1	*******	38500882	C	A	Prupe.1G500400	MODIFIER	downstream_gene_variant	.	protein_coding	ppa007123m.g	GO:0016020	GO	membrane	F4HZQ7	M5XRX5	EMJ24303	AT1G21890.1	Symbols: | nodulin MtN21 /EamA-like transporter family protein | chr1:7682808-7685581 REVERSE LENGTH=389
Pp01	58.117	18.681	1	*******	38500882	A	G	Prupe.1G500200	MODIFIER	3_prime_UTR_variant	.	protein_coding	ppa004840m.g	PF09649	PFAM	Histone chaperone domain CHZ	n/a	M5XPU1	EMJ23548	AT4G08310.1	Symbols: | FUNCTIONS IN: molecular_function unknown; INVOLVED IN: biological_process unknown; LOCATED IN: cellular_component unknown; EXPRESSED IN: 25 plant structures; EXPRESSED DURING: 13 growth stages; CONTAINS InterPro DOMAIN/s: Histone chaperone domain CHZ (InterPro:IPR019098); BEST Arabidopsis thaliana protein match is: unknown protein (TAIR:AT1G44780.2); Has 53711 Blast hits to 33687 prote…
Pp01	58.117	18.681	1	*******	38500896	G	A	Prupe.1G432800	MODIFIER	downstream_gene_variant	.	protein_coding	ppa021918m.g	PF00010	PFAM	Helix-loop-helix DNA-binding domain	Q9FUA4	M5XWN5	EMJ26113	AT4G36930.1	Symbols: SPT | basic helix-loop-helix (bHLH) DNA-binding superfamily protein | chr4:17414167-17415945 FORWARD LENGTH=373
Pp01	58.117	18.681	1	*******	38500896	A	G	Prupe.1G500300	MODIFIER	3_prime_UTR_variant	.	protein_coding	ppa011984m.g	PTHR12192	PANTHER	CATION TRANSPORT PROTEIN CHAC-RELATED	Q4KMJ1	M5XF20	EMJ24722	AT1G44790.1	Symbols: | ChaC-like family protein | chr1:16912403-16913582 REVERSE LENGTH=199
Pp01	58.117	18.681	1	*******	38500896	A	G	Prupe.1G500200	MODIFIER	3_prime_UTR_variant	.	protein_coding	ppa004840m.g	PF09649	PFAM	Histone chaperone domain CHZ	n/a	M5XPU1	EMJ23548	AT4G08310.1	Symbols: | FUNCTIONS IN: molecular_function unknown; INVOLVED IN: biological_process unknown; LOCATED IN: cellular_component unknown; EXPRESSED IN: 25 plant structures; EXPRESSED DURING: 13 growth stages; CONTAINS InterPro DOMAIN/s: Histone chaperone domain CHZ (InterPro:IPR019098); BEST Arabidopsis thaliana protein match is: unknown protein (TAIR:AT1G44780.2); Has 53711 Blast hits to 33687 prote…
Pp01	58.117	18.681	1	*******	38500896	A	G	Prupe.1G500200	MODIFIER	3_prime_UTR_variant	.	protein_coding	ppa004840m.g	PF09649	PFAM	Histone chaperone domain CHZ	n/a	M5XPU1	EMJ23548	AT4G08310.1	Symbols: | FUNCTIONS IN: molecular_function unknown; INVOLVED IN: biological_process unknown; LOCATED IN: cellular_component unknown; EXPRESSED IN: 25 plant structures; EXPRESSED DURING: 13 growth stages; CONTAINS InterPro DOMAIN/s: Histone chaperone domain CHZ (InterPro:IPR019098); BEST Arabidopsis thaliana protein match is: unknown protein (TAIR:AT1G44780.2); Has 53711 Blast hits to 33687 prote…
Pp01	58.117	18.681	1	*******	38522710	G	A	Prupe.1G432800-Prupe.1G432900	MODIFIER	intergenic_region	.	.
Pp01	58.117	18.681	1	*******	38522710	A	G	Prupe.1G500400	MODIFIER	downstream_gene_variant	.	protein_coding	ppa007123m.g	GO:0016020	GO	membrane	F4HZQ7	M5XRX5	EMJ24303	AT1G21890.1	Symbols: | nodulin MtN21 /EamA-like transporter family protein | chr1:7682808-7685581 REVERSE LENGTH=389
Pp01	58.117	18.681	1	*******	38524778	C	T	Prupe.1G432900	MODIFIER	upstream_gene_variant	.	protein_coding	ppa018148m.g	PF00010	PFAM	Helix-loop-helix DNA-binding domain	Q9FXA3	M5XR14	EMJ27976	AT1G49770.1	Symbols: RGE1, ZOU | basic helix-loop-helix (bHLH) DNA-binding superfamily protein | chr1:18424578-18426531 FORWARD LENGTH=308
Pp01	58.117	18.681	1	*******	38524778	C	A	Prupe.1G501200	MODIFIER	intron_variant	.	protein_coding	ppa006014m.g	PTHR23084	PANTHER	PHOSPHATIDYLINOSITOL-4-PHOSPHATE 5-KINASE RELATED	Q56YP2	M5XDQ8	EMJ23581	AT1G21920.1	Symbols: | Histone H3 K4-specific methyltransferase SET7/9 family protein | chr1:7704454-7705866 REVERSE LENGTH=417
Pp01	58.117	18.681	1	*******	38524817	C	T	Prupe.1G433000	MODIFIER	upstream_gene_variant	.	protein_coding	ppa005531m.g	GO:0005524	GO	ATP binding	Q3EDL4	M5XSF0	EMJ24478	AT4G02630.1	Symbols: | Protein kinase superfamily protein | chr4:1151683-1153161 FORWARD LENGTH=492
Pp01	58.117	18.681	1	*******	38524817	A	G	Prupe.1G501200	MODERATE	missense_variant	p.Val367Ala	protein_coding	ppa006014m.g	PTHR23084	PANTHER	PHOSPHATIDYLINOSITOL-4-PHOSPHATE 5-KINASE RELATED	Q56YP2	M5XDQ8	EMJ23581	AT1G21920.1	Symbols: | Histone H3 K4-specific methyltransferase SET7/9 family protein | chr1:7704454-7705866 REVERSE LENGTH=417
Pp01	58.117	18.681	1	*******	38524845	C	T	Prupe.1G432800	MODIFIER	downstream_gene_variant	.	protein_coding	ppa021918m.g	PF00010	PFAM	Helix-loop-helix DNA-binding domain	Q9FUA4	M5XWN5	EMJ26113	AT4G36930.1	Symbols: SPT | basic helix-loop-helix (bHLH) DNA-binding superfamily protein | chr4:17414167-17415945 FORWARD LENGTH=373
Pp01	58.117	18.681	1	*******	38524845	T	C	Prupe.1G501300	LOW	synonymous_variant	p.Gln465Gln	protein_coding	ppa019091m.g	PF00083	PFAM	Sugar (and other) transporter	Q96303	M5XQX8	EMJ27941	AT2G38940.1	Symbols: ATPT2, PHT1;4 | phosphate transporter 1;4 | chr2:16258500-16260104 FORWARD LENGTH=534
Pp01	58.117	18.681	1	*******	38524857	C	T	Prupe.1G432800-Prupe.1G432900	MODIFIER	intergenic_region	.	.
Pp01	58.117	18.681	1	*******	38524857	T	C	Prupe.1G501200	MODIFIER	upstream_gene_variant	.	protein_coding	ppa006014m.g	PTHR23084	PANTHER	PHOSPHATIDYLINOSITOL-4-PHOSPHATE 5-KINASE RELATED	Q56YP2	M5XDQ8	EMJ23581	AT1G21920.1	Symbols: | Histone H3 K4-specific methyltransferase SET7/9 family protein | chr1:7704454-7705866 REVERSE LENGTH=417
Pp01	58.117	18.681	1	*******	38524909	T	C	Prupe.1G432900	MODIFIER	upstream_gene_variant	.	protein_coding	ppa018148m.g	PF00010	PFAM	Helix-loop-helix DNA-binding domain	Q9FXA3	M5XR14	EMJ27976	AT1G49770.1	Symbols: RGE1, ZOU | basic helix-loop-helix (bHLH) DNA-binding superfamily protein | chr1:18424578-18426531 FORWARD LENGTH=308
Pp01	58.117	18.681	1	*******	38524909	T	C	Prupe.1G501400	MODIFIER	downstream_gene_variant	.	protein_coding	ppa005521m.g	GO:0009058	GO	biosynthetic process	P77806	M5XEF7	EMJ24477	AT1G77670.1	Symbols: | Pyridoxal phosphate (PLP)-dependent transferases superfamily protein | chr1:29189043-29190901 REVERSE LENGTH=440
Pp01	58.117	18.681	1	*******	38541772	T	C	Prupe.1G433000	MODIFIER	upstream_gene_variant	.	protein_coding	ppa005531m.g	GO:0005524	GO	ATP binding	Q3EDL4	M5XSF0	EMJ24478	AT4G02630.1	Symbols: | Protein kinase superfamily protein | chr4:1151683-1153161 FORWARD LENGTH=492
Pp01	58.117	18.681	1	*******	38541772	T	G	Prupe.1G501400	LOW	synonymous_variant	p.Val432Val	protein_coding	ppa005521m.g	GO:0009058	GO	biosynthetic process	P77806	M5XEF7	EMJ24477	AT1G77670.1	Symbols: | Pyridoxal phosphate (PLP)-dependent transferases superfamily protein | chr1:29189043-29190901 REVERSE LENGTH=440
Pp01	58.117	18.681	1	*******	38541781	T	C	Prupe.1G432800	MODIFIER	downstream_gene_variant	.	protein_coding	ppa021918m.g	PF00010	PFAM	Helix-loop-helix DNA-binding domain	Q9FUA4	M5XWN5	EMJ26113	AT4G36930.1	Symbols: SPT | basic helix-loop-helix (bHLH) DNA-binding superfamily protein | chr4:17414167-17415945 FORWARD LENGTH=373
Pp01	58.117	18.681	1	*******	38541781	T	G	Prupe.1G501300	MODIFIER	upstream_gene_variant	.	protein_coding	ppa019091m.g	PF00083	PFAM	Sugar (and other) transporter	Q96303	M5XQX8	EMJ27941	AT2G38940.1	Symbols: ATPT2, PHT1;4 | phosphate transporter 1;4 | chr2:16258500-16260104 FORWARD LENGTH=534
Pp01	58.117	18.681	1	*******	38541788	T	C	Prupe.1G432800-Prupe.1G432900	MODIFIER	intergenic_region	.	.
Pp01	58.117	18.681	1	*******	38541788	T	G	Prupe.1G501400	LOW	synonymous_variant	p.Leu431Leu	protein_coding	ppa005521m.g	GO:0009058	GO	biosynthetic process	P77806	M5XEF7	EMJ24477	AT1G77670.1	Symbols: | Pyridoxal phosphate (PLP)-dependent transferases superfamily protein | chr1:29189043-29190901 REVERSE LENGTH=440
Pp01	58.117	18.681	1	*******	38541797	C	T	Prupe.1G433000	MODIFIER	3_prime_UTR_variant	.	protein_coding	ppa005531m.g	GO:0005524	GO	ATP binding	Q3EDL4	M5XSF0	EMJ24478	AT4G02630.1	Symbols: | Protein kinase superfamily protein | chr4:1151683-1153161 FORWARD LENGTH=492
Pp01	58.117	18.681	1	*******	38541797	T	G	Prupe.1G501300	MODIFIER	upstream_gene_variant	.	protein_coding	ppa019091m.g	PF00083	PFAM	Sugar (and other) transporter	Q96303	M5XQX8	EMJ27941	AT2G38940.1	Symbols: ATPT2, PHT1;4 | phosphate transporter 1;4 | chr2:16258500-16260104 FORWARD LENGTH=534
Pp01	58.117	18.681	1	*******	38541874	C	T	Prupe.1G433000	MODIFIER	3_prime_UTR_variant	.	protein_coding	ppa005531m.g	GO:0005524	GO	ATP binding	Q3EDL4	M5XSF0	EMJ24478	AT4G02630.1	Symbols: | Protein kinase superfamily protein | chr4:1151683-1153161 FORWARD LENGTH=492
Pp01	58.117	18.681	1	*******	38541874	C	A	Prupe.1G501400	LOW	synonymous_variant	p.Val420Val	protein_coding	ppa005521m.g	GO:0009058	GO	biosynthetic process	P77806	M5XEF7	EMJ24477	AT1G77670.1	Symbols: | Pyridoxal phosphate (PLP)-dependent transferases superfamily protein | chr1:29189043-29190901 REVERSE LENGTH=440
Pp01	58.117	18.681	1	*******	38612789	C	T	Prupe.1G433100	MODIFIER	downstream_gene_variant	.	protein_coding	ppa1027224m.g	PTHR10795:SF335	PANTHER	0	O65351	M5XJQ8	EMJ25771	AT5G67360.1	Symbols: ARA12 | Subtilase family protein | chr5:26872192-26874465 REVERSE LENGTH=757
Pp01	58.117	18.681	1	*******	38612789	C	A	Prupe.1G501300	MODIFIER	upstream_gene_variant	.	protein_coding	ppa019091m.g	PF00083	PFAM	Sugar (and other) transporter	Q96303	M5XQX8	EMJ27941	AT2G38940.1	Symbols: ATPT2, PHT1;4 | phosphate transporter 1;4 | chr2:16258500-16260104 FORWARD LENGTH=534
Pp01	58.117	18.681	1	*******	38612789	C	G	Prupe.1G501400	LOW	synonymous_variant	p.Thr335Thr	protein_coding	ppa005521m.g	GO:0009058	GO	biosynthetic process	P77806	M5XEF7	EMJ24477	AT1G77670.1	Symbols: | Pyridoxal phosphate (PLP)-dependent transferases superfamily protein | chr1:29189043-29190901 REVERSE LENGTH=440
Pp01	58.117	18.681	1	*******	38657527	C	T	Prupe.1G433000	MODIFIER	intron_variant	.	protein_coding	ppa005531m.g	GO:0005524	GO	ATP binding	Q3EDL4	M5XSF0	EMJ24478	AT4G02630.1	Symbols: | Protein kinase superfamily protein | chr4:1151683-1153161 FORWARD LENGTH=492
Pp01	58.117	18.681	1	*******	38657527	C	G	Prupe.1G501300	MODIFIER	upstream_gene_variant	.	protein_coding	ppa019091m.g	PF00083	PFAM	Sugar (and other) transporter	Q96303	M5XQX8	EMJ27941	AT2G38940.1	Symbols: ATPT2, PHT1;4 | phosphate transporter 1;4 | chr2:16258500-16260104 FORWARD LENGTH=534
Pp01	58.117	18.681	1	*******	38657527	C	T	Prupe.1G501400	LOW	synonymous_variant	p.Ala327Ala	protein_coding	ppa005521m.g	GO:0009058	GO	biosynthetic process	P77806	M5XEF7	EMJ24477	AT1G77670.1	Symbols: | Pyridoxal phosphate (PLP)-dependent transferases superfamily protein | chr1:29189043-29190901 REVERSE LENGTH=440
Pp01	58.117	18.681	1	*******	38657527	C	T	Prupe.1G501300	MODIFIER	upstream_gene_variant	.	protein_coding	ppa019091m.g	PF00083	PFAM	Sugar (and other) transporter	Q96303	M5XQX8	EMJ27941	AT2G38940.1	Symbols: ATPT2, PHT1;4 | phosphate transporter 1;4 | chr2:16258500-16260104 FORWARD LENGTH=534
Pp01	58.117	18.681	1	*******	38657595	C	T	Prupe.1G433000	MODIFIER	3_prime_UTR_variant	.	protein_coding	ppa005531m.g	GO:0005524	GO	ATP binding	Q3EDL4	M5XSF0	EMJ24478	AT4G02630.1	Symbols: | Protein kinase superfamily protein | chr4:1151683-1153161 FORWARD LENGTH=492
Pp01	58.117	18.681	1	*******	38657595	T	C	Prupe.1G501400	MODIFIER	5_prime_UTR_variant	.	protein_coding	ppa005521m.g	GO:0009058	GO	biosynthetic process	P77806	M5XEF7	EMJ24477	AT1G77670.1	Symbols: | Pyridoxal phosphate (PLP)-dependent transferases superfamily protein | chr1:29189043-29190901 REVERSE LENGTH=440
Pp01	58.117	18.681	1	*******	38657595	T	C	Prupe.1G501500	MODIFIER	downstream_gene_variant	.	protein_coding	ppa018977m.g	PTHR31636	PANTHER	FAMILY NOT NAMED	Q5NE24	M5XQY1	EMJ27946	AT4G08250.1	Symbols: | GRAS family transcription factor | chr4:5196787-5198238 FORWARD LENGTH=483
Pp01	58.117	18.681	1	*******	38657595	G	A	Prupe.1G501500	MODERATE	missense_variant	p.Pro47Leu	protein_coding	ppa018977m.g	PTHR31636	PANTHER	FAMILY NOT NAMED	Q5NE24	M5XQY1	EMJ27946	AT4G08250.1	Symbols: | GRAS family transcription factor | chr4:5196787-5198238 FORWARD LENGTH=483
Pp01	58.117	18.681	1	*******	38657621	C	T	Prupe.1G433000	MODIFIER	3_prime_UTR_variant	.	protein_coding	ppa005531m.g	GO:0005524	GO	ATP binding	Q3EDL4	M5XSF0	EMJ24478	AT4G02630.1	Symbols: | Protein kinase superfamily protein | chr4:1151683-1153161 FORWARD LENGTH=492
Pp01	58.117	18.681	1	*******	38657621	G	C	Prupe.1G501500	MODERATE	missense_variant	p.Pro47Ala	protein_coding	ppa018977m.g	PTHR31636	PANTHER	FAMILY NOT NAMED	Q5NE24	M5XQY1	EMJ27946	AT4G08250.1	Symbols: | GRAS family transcription factor | chr4:5196787-5198238 FORWARD LENGTH=483
Pp01	58.117	18.681	1	*******	38657621	T	G	Prupe.1G501500	MODERATE	missense_variant	p.Asn26Thr	protein_coding	ppa018977m.g	PTHR31636	PANTHER	FAMILY NOT NAMED	Q5NE24	M5XQY1	EMJ27946	AT4G08250.1	Symbols: | GRAS family transcription factor | chr4:5196787-5198238 FORWARD LENGTH=483
Pp01	58.117	18.681	1	*******	38657621	G	A	Prupe.1G501500	LOW	synonymous_variant	p.Ser22Ser	protein_coding	ppa018977m.g	PTHR31636	PANTHER	FAMILY NOT NAMED	Q5NE24	M5XQY1	EMJ27946	AT4G08250.1	Symbols: | GRAS family transcription factor | chr4:5196787-5198238 FORWARD LENGTH=483
Pp01	58.117	18.681	1	*******	38663240	C	T	Prupe.1G433100	MODIFIER	downstream_gene_variant	.	protein_coding	ppa1027224m.g	PTHR10795:SF335	PANTHER	0	O65351	M5XJQ8	EMJ25771	AT5G67360.1	Symbols: ARA12 | Subtilase family protein | chr5:26872192-26874465 REVERSE LENGTH=757
Pp01	58.117	18.681	1	*******	38663240	G	A	Prupe.1G501800	LOW	synonymous_variant	p.Pro189Pro	protein_coding	ppa016406m.g				n/a	M5XMS6	EMJ27407	n/a	n/a
Pp01	58.117	18.681	1	*******	38663240	G	A	Prupe.1G501800	LOW	synonymous_variant	p.Pro60Pro	protein_coding	ppa016406m.g				n/a	M5XMS6	EMJ27407	n/a	n/a
Pp01	58.117	18.681	1	*******	38663240	G	A	Prupe.1G501800	LOW	synonymous_variant	p.Pro116Pro	protein_coding	ppa016406m.g				n/a	M5XMS6	EMJ27407	n/a	n/a
Pp01	57.796	19.706	1	*******	38663698	C	T	Prupe.1G433000	MODIFIER	intron_variant	.	protein_coding	ppa005531m.g	GO:0005524	GO	ATP binding	Q3EDL4	M5XSF0	EMJ24478	AT4G02630.1	Symbols: | Protein kinase superfamily protein | chr4:1151683-1153161 FORWARD LENGTH=492
Pp01	57.796	19.706	1	*******	38663698	G	A	Prupe.1G501600	MODIFIER	upstream_gene_variant	.	protein_coding	ppa013050m.g				n/a	M5XZZ2	EMJ24915	AT4G08240.1	Symbols: | unknown protein; Has 30201 Blast hits to 17322 proteins in 780 species: Archae - 12; Bacteria - 1396; Metazoa - 17338; Fungi - 3422; Plants - 5037; Viruses - 0; Other Eukaryotes - 2996 (source: NCBI BLink). | chr4:5194713-5195756 FORWARD LENGTH=136
Pp01	57.796	19.706	1	*******	38663698	G	A	Prupe.1G501700	MODIFIER	downstream_gene_variant	.	protein_coding	ppa013953m.g				n/a	M5XGD6	EMJ24999	AT1G21930.1	Symbols: | unknown protein; BEST Arabidopsis thaliana protein match is: unknown protein (TAIR:AT3G42150.3); Has 43 Blast hits to 43 proteins in 13 species: Archae - 0; Bacteria - 0; Metazoa - 0; Fungi - 0; Plants - 43; Viruses - 0; Other Eukaryotes - 0 (source: NCBI BLink). | chr1:7713466-7714298 FORWARD LENGTH=98
Pp01	57.796	19.706	1	*******	38663698	G	A	Prupe.1G501900	MODIFIER	downstream_gene_variant	.	protein_coding	ppa015523m.g	PF00773	PFAM	RNB domain	P0DM58	M5XPD1	EMJ27376	AT1G77680.1	Symbols: | Ribonuclease II/R family protein | chr1:29192188-29195963 REVERSE LENGTH=1055
Pp01	57.796	19.706	1	*******	38663698	T	A	Prupe.1G503200	LOW	synonymous_variant	p.Thr67Thr	protein_coding	ppa009575m.g	PTHR31048	PANTHER	FAMILY NOT NAMED	P50699	M5XAY7	EMJ23267	AT1G77700.1	Symbols: | Pathogenesis-related thaumatin superfamily protein | chr1:29204747-29206217 FORWARD LENGTH=356
Pp01	58.117	18.681	1	*******	38693000	C	A	Prupe.1G433000	MODIFIER	3_prime_UTR_variant	.	protein_coding	ppa005531m.g	GO:0005524	GO	ATP binding	Q3EDL4	M5XSF0	EMJ24478	AT4G02630.1	Symbols: | Protein kinase superfamily protein | chr4:1151683-1153161 FORWARD LENGTH=492
Pp01	58.117	18.681	1	*******	38693000	T	A	Prupe.1G503300	MODIFIER	upstream_gene_variant	.	protein_coding	ppa013883m.g	K12162	KEGGORTH	ubiquitin-fold modifier 1	Q9CA23	M5XTM9	EMJ24943	AT1G77710.1	Symbols: | CONTAINS InterPro DOMAIN/s: Ubiquitin-like, Ufm1 (InterPro:IPR005375); Has 244 Blast hits to 244 proteins in 106 species: Archae - 0; Bacteria - 0; Metazoa - 149; Fungi - 0; Plants - 47; Viruses - 0; Other Eukaryotes - 48 (source: NCBI BLink). | chr1:29206750-29207895 FORWARD LENGTH=93
Pp01	58.117	18.681	1	*******	38693000	C	G	Prupe.1G503300	MODIFIER	downstream_gene_variant	.	protein_coding	ppa013883m.g	K12162	KEGGORTH	ubiquitin-fold modifier 1	Q9CA23	M5XTM9	EMJ24943	AT1G77710.1	Symbols: | CONTAINS InterPro DOMAIN/s: Ubiquitin-like, Ufm1 (InterPro:IPR005375); Has 244 Blast hits to 244 proteins in 106 species: Archae - 0; Bacteria - 0; Metazoa - 149; Fungi - 0; Plants - 47; Viruses - 0; Other Eukaryotes - 48 (source: NCBI BLink). | chr1:29206750-29207895 FORWARD LENGTH=93
Pp01	58.117	18.681	1	*******	38693000	C	G	Prupe.1G503300	MODIFIER	intron_variant	.	protein_coding	ppa013883m.g	K12162	KEGGORTH	ubiquitin-fold modifier 1	Q9CA23	M5XTM9	EMJ24943	AT1G77710.1	Symbols: | CONTAINS InterPro DOMAIN/s: Ubiquitin-like, Ufm1 (InterPro:IPR005375); Has 244 Blast hits to 244 proteins in 106 species: Archae - 0; Bacteria - 0; Metazoa - 149; Fungi - 0; Plants - 47; Viruses - 0; Other Eukaryotes - 48 (source: NCBI BLink). | chr1:29206750-29207895 FORWARD LENGTH=93
Pp01	58.117	18.681	1	*******	38693000	C	T	Prupe.1G503500	MODIFIER	upstream_gene_variant	.	protein_coding	ppa021566m.g	PF01535	PFAM	PPR repeat	Q9SUF9	M5XV95	EMJ25578	AT4G08210.1	Symbols: | Pentatricopeptide repeat (PPR-like) superfamily protein | chr4:5183813-5185873 REVERSE LENGTH=686
Pp01	58.117	18.681	1	*******	38693019	C	A	Prupe.1G433000	MODIFIER	3_prime_UTR_variant	.	protein_coding	ppa005531m.g	GO:0005524	GO	ATP binding	Q3EDL4	M5XSF0	EMJ24478	AT4G02630.1	Symbols: | Protein kinase superfamily protein | chr4:1151683-1153161 FORWARD LENGTH=492
Pp01	58.117	18.681	1	*******	38693019	C	T	Prupe.1G503400	MODIFIER	intron_variant	.	protein_coding	ppa003430m.g	PF10250	PFAM	GDP-fucose protein O-fucosyltransferase	Q8W486	M5XAM5	EMJ22994	AT1G38131.1	Symbols: | O-fucosyltransferase family protein | chr1:14293392-14296020 REVERSE LENGTH=589
Pp01	58.117	18.681	1	*******	38693019	C	T	Prupe.1G503500	MODIFIER	upstream_gene_variant	.	protein_coding	ppa021566m.g	PF01535	PFAM	PPR repeat	Q9SUF9	M5XV95	EMJ25578	AT4G08210.1	Symbols: | Pentatricopeptide repeat (PPR-like) superfamily protein | chr4:5183813-5185873 REVERSE LENGTH=686
Pp01	58.117	18.681	1	*******	38693019	C	T	Prupe.1G503400	MODIFIER	intron_variant	.	protein_coding	ppa003430m.g	PF10250	PFAM	GDP-fucose protein O-fucosyltransferase	Q8W486	M5XAM5	EMJ22994	AT1G38131.1	Symbols: | O-fucosyltransferase family protein | chr1:14293392-14296020 REVERSE LENGTH=589
Pp01	58.117	18.681	1	*******	38693019	A	G	Prupe.1G504000	MODIFIER	downstream_gene_variant	.	protein_coding	ppa001539m.g	KOG1737	KOG	Oxysterol-binding protein	Q8L751	M5XXK5	EMJ26463	AT4G08180.1	Symbols: ORP1C | OSBP(oxysterol binding protein)-related protein 1C | chr4:5169727-5173360 FORWARD LENGTH=814
Pp01	58.117	18.681	1	*******	38732286	C	A	Prupe.1G433100	MODIFIER	downstream_gene_variant	.	protein_coding	ppa1027224m.g	PTHR10795:SF335	PANTHER	0	O65351	M5XJQ8	EMJ25771	AT5G67360.1	Symbols: ARA12 | Subtilase family protein | chr5:26872192-26874465 REVERSE LENGTH=757
Pp01	58.117	18.681	1	*******	38732286	A	G	Prupe.1G504000-Prupe.1G504100	MODIFIER	intergenic_region	.	.
Pp01	58.117	18.681	1	*******	38732296	C	A	Prupe.1G433000	MODIFIER	intron_variant	.	protein_coding	ppa005531m.g	GO:0005524	GO	ATP binding	Q3EDL4	M5XSF0	EMJ24478	AT4G02630.1	Symbols: | Protein kinase superfamily protein | chr4:1151683-1153161 FORWARD LENGTH=492
Pp01	58.117	18.681	1	*******	38732296	A	T	Prupe.1G504000	MODIFIER	downstream_gene_variant	.	protein_coding	ppa001539m.g	KOG1737	KOG	Oxysterol-binding protein	Q8L751	M5XXK5	EMJ26463	AT4G08180.1	Symbols: ORP1C | OSBP(oxysterol binding protein)-related protein 1C | chr4:5169727-5173360 FORWARD LENGTH=814
Pp01	58.117	18.681	1	*******	38732297	T	C	Prupe.1G433000	MODIFIER	3_prime_UTR_variant	.	protein_coding	ppa005531m.g	GO:0005524	GO	ATP binding	Q3EDL4	M5XSF0	EMJ24478	AT4G02630.1	Symbols: | Protein kinase superfamily protein | chr4:1151683-1153161 FORWARD LENGTH=492
Pp01	58.117	18.681	1	*******	38732297	A	T	Prupe.1G504000-Prupe.1G504100	MODIFIER	intergenic_region	.	.
Pp01	58.117	18.681	1	*******	38732317	T	C	Prupe.1G433000	MODIFIER	3_prime_UTR_variant	.	protein_coding	ppa005531m.g	GO:0005524	GO	ATP binding	Q3EDL4	M5XSF0	EMJ24478	AT4G02630.1	Symbols: | Protein kinase superfamily protein | chr4:1151683-1153161 FORWARD LENGTH=492
Pp01	58.117	18.681	1	*******	38732317	G	A	Prupe.1G504000	MODIFIER	downstream_gene_variant	.	protein_coding	ppa001539m.g	KOG1737	KOG	Oxysterol-binding protein	Q8L751	M5XXK5	EMJ26463	AT4G08180.1	Symbols: ORP1C | OSBP(oxysterol binding protein)-related protein 1C | chr4:5169727-5173360 FORWARD LENGTH=814
Pp01	58.117	18.681	1	*******	38760294	T	C	Prupe.1G433100	MODIFIER	downstream_gene_variant	.	protein_coding	ppa1027224m.g	PTHR10795:SF335	PANTHER	0	O65351	M5XJQ8	EMJ25771	AT5G67360.1	Symbols: ARA12 | Subtilase family protein | chr5:26872192-26874465 REVERSE LENGTH=757
Pp01	58.117	18.681	1	*******	38760294	G	A	Prupe.1G504000-Prupe.1G504100	MODIFIER	intergenic_region	.	.
Pp01	58.117	18.681	1	*******	38778278	T	C	Prupe.1G433000	MODIFIER	intron_variant	.	protein_coding	ppa005531m.g	GO:0005524	GO	ATP binding	Q3EDL4	M5XSF0	EMJ24478	AT4G02630.1	Symbols: | Protein kinase superfamily protein | chr4:1151683-1153161 FORWARD LENGTH=492
Pp01	58.117	18.681	1	*******	38778278	T	A	Prupe.1G504100	MODIFIER	intron_variant	.	protein_coding	ppa001669m.g	GO:0016307	GO	phosphatidylinositol phosphate kinase activity	Q56YP2	M5XQ30	EMJ28197	AT1G21980.1	Symbols: ATPIP5K1, ATPIPK1, PIP5K1 | phosphatidylinositol-4-phosphate 5-kinase 1 | chr1:7735053-7738309 FORWARD LENGTH=752
Pp01	58.117	18.681	1	*******	38778278	T	A	Prupe.1G504800	MODIFIER	downstream_gene_variant	.	protein_coding	ppa012483m.g	GO:0005840	GO	ribosome	P42732	M5XM26	EMJ27157	AT5G14320.1	Symbols: | Ribosomal protein S13/S18 family | chr5:4617839-4618772 REVERSE LENGTH=169
Pp01	58.117	18.681	1	*******	38778278	T	A	Prupe.1G504900	MODIFIER	downstream_gene_variant	.	protein_coding	ppa015181m.g	GO:0005840	GO	ribosome	Q8LPW2	M5XH05	EMJ25234	AT1G77750.1	Symbols: | Ribosomal protein S13/S18 family | chr1:29230346-29231490 REVERSE LENGTH=154
Pp01	58.117	18.681	1	*******	38795886	C	A	Prupe.1G433000	MODIFIER	3_prime_UTR_variant	.	protein_coding	ppa005531m.g	GO:0005524	GO	ATP binding	Q3EDL4	M5XSF0	EMJ24478	AT4G02630.1	Symbols: | Protein kinase superfamily protein | chr4:1151683-1153161 FORWARD LENGTH=492
Pp01	58.117	18.681	1	*******	38795886	T	A	Prupe.1G504700	MODIFIER	intron_variant	.	protein_coding	ppa021986m.g	PTHR24011:SF244	PANTHER	0	O65001	M5XKS6	EMJ26116	AT1G37140.1	Symbols: MCT1 | MEI2 C-terminal RRM only like 1 | chr1:14170351-14172040 REVERSE LENGTH=233
Pp01	58.117	18.681	1	*******	38795886	A	G	Prupe.1G505400	MODIFIER	intron_variant	.	protein_coding	ppa001113m.g	K00360	KEGGORTH	nitrate reductase (NADH) [EC:1.7.1.1]	P17569	Q93XS1	BAB55002	AT1G77760.1	Symbols: NIA1, GNR1, NR1 | nitrate reductase 1 | chr1:29236005-29239367 REVERSE LENGTH=917
Pp01	58.117	18.681	1	*******	38795886	C	G	Prupe.1G505400	LOW	synonymous_variant	p.Ser348Ser	protein_coding	ppa001113m.g	K00360	KEGGORTH	nitrate reductase (NADH) [EC:1.7.1.1]	P17569	Q93XS1	BAB55002	AT1G77760.1	Symbols: NIA1, GNR1, NR1 | nitrate reductase 1 | chr1:29236005-29239367 REVERSE LENGTH=917
Pp01	58.117	18.681	1	*******	38795886	T	G	Prupe.1G505600	LOW	synonymous_variant	p.Pro293Pro	protein_coding	ppa008102m.g	PF07800	PFAM	Protein of unknown function (DUF1644)	n/a	M5XYF0	EMJ26838	AT4G08460.3	Symbols: | Protein of unknown function (DUF1644) | chr4:5377378-5378202 REVERSE LENGTH=274
Pp01	58.117	18.681	1	*******	38795972	C	A	Prupe.1G433000	MODIFIER	3_prime_UTR_variant	.	protein_coding	ppa005531m.g	GO:0005524	GO	ATP binding	Q3EDL4	M5XSF0	EMJ24478	AT4G02630.1	Symbols: | Protein kinase superfamily protein | chr4:1151683-1153161 FORWARD LENGTH=492
Pp01	58.117	18.681	1	*******	38795972	T	G	Prupe.1G505500	MODIFIER	downstream_gene_variant	.	protein_coding					n/a	W9QZ63	n/a	n/a	n/a
Pp01	58.117	18.681	1	*******	38795972	G	A	Prupe.1G505600	LOW	synonymous_variant	p.Ala286Ala	protein_coding	ppa008102m.g	PF07800	PFAM	Protein of unknown function (DUF1644)	n/a	M5XYF0	EMJ26838	AT4G08460.3	Symbols: | Protein of unknown function (DUF1644) | chr4:5377378-5378202 REVERSE LENGTH=274
Pp01	58.117	18.681	1	*******	38795972	G	A	Prupe.1G505500	MODIFIER	downstream_gene_variant	.	protein_coding					n/a	W9QZ63	n/a	n/a	n/a
Pp01	58.117	18.681	1	*******	38795972	C	T	Prupe.1G505600	LOW	synonymous_variant	p.Ala148Ala	protein_coding	ppa008102m.g	PF07800	PFAM	Protein of unknown function (DUF1644)	n/a	M5XYF0	EMJ26838	AT4G08460.3	Symbols: | Protein of unknown function (DUF1644) | chr4:5377378-5378202 REVERSE LENGTH=274
Pp01	58.117	18.681	1	*******	38796766	C	A	Prupe.1G433100	MODIFIER	downstream_gene_variant	.	protein_coding	ppa1027224m.g	PTHR10795:SF335	PANTHER	0	O65351	M5XJQ8	EMJ25771	AT5G67360.1	Symbols: ARA12 | Subtilase family protein | chr5:26872192-26874465 REVERSE LENGTH=757
Pp01	58.117	18.681	1	*******	38796766	C	T	Prupe.1G505500	MODIFIER	downstream_gene_variant	.	protein_coding					n/a	W9QZ63	n/a	n/a	n/a
Pp01	58.117	18.681	1	*******	38796766	G	T	Prupe.1G505600	LOW	synonymous_variant	p.Thr143Thr	protein_coding	ppa008102m.g	PF07800	PFAM	Protein of unknown function (DUF1644)	n/a	M5XYF0	EMJ26838	AT4G08460.3	Symbols: | Protein of unknown function (DUF1644) | chr4:5377378-5378202 REVERSE LENGTH=274
Pp01	58.117	18.681	1	*******	38796766	G	T	Prupe.1G505500	MODIFIER	downstream_gene_variant	.	protein_coding					n/a	W9QZ63	n/a	n/a	n/a
Pp01	58.117	18.681	1	*******	38796774	C	A	Prupe.1G433000	MODIFIER	intron_variant	.	protein_coding	ppa005531m.g	GO:0005524	GO	ATP binding	Q3EDL4	M5XSF0	EMJ24478	AT4G02630.1	Symbols: | Protein kinase superfamily protein | chr4:1151683-1153161 FORWARD LENGTH=492
Pp01	58.117	18.681	1	*******	38796774	G	A	Prupe.1G505800	LOW	synonymous_variant	p.Ala379Ala	protein_coding	ppa003488m.g	2.7.11.25	EC	Mitogen-activated protein kinase kinase kinase.	Q39008	M5XDY3	EMJ23661	AT4G08500.1	Symbols: MEKK1, ATMEKK1, MAPKKK8, ARAKIN | MAPK/ERK kinase kinase 1 | chr4:5404272-5407062 REVERSE LENGTH=608
Pp01	58.117	18.681	1	*******	38796774	G	A	Prupe.1G505700	MODIFIER	upstream_gene_variant	.	protein_coding	ppa007272m.g	GO:0005524	GO	ATP binding	Q39008	M5XGA7	EMJ24496	AT4G08500.1	Symbols: MEKK1, ATMEKK1, MAPKKK8, ARAKIN | MAPK/ERK kinase kinase 1 | chr4:5404272-5407062 REVERSE LENGTH=608
Pp01	58.117	18.681	1	*******	38796774	G	T	Prupe.1G505800	MODIFIER	intron_variant	.	protein_coding	ppa003488m.g	2.7.11.25	EC	Mitogen-activated protein kinase kinase kinase.	Q39008	M5XDY3	EMJ23661	AT4G08500.1	Symbols: MEKK1, ATMEKK1, MAPKKK8, ARAKIN | MAPK/ERK kinase kinase 1 | chr4:5404272-5407062 REVERSE LENGTH=608
Pp01	58.117	18.681	1	*******	38796784	T	C	Prupe.1G433100	LOW	synonymous_variant	p.Ser133Ser	protein_coding	ppa1027224m.g	PTHR10795:SF335	PANTHER	0	O65351	M5XJQ8	EMJ25771	AT5G67360.1	Symbols: ARA12 | Subtilase family protein | chr5:26872192-26874465 REVERSE LENGTH=757
Pp01	58.117	18.681	1	*******	38796784	C	T	Prupe.1G505800	MODIFIER	intron_variant	.	protein_coding	ppa003488m.g	2.7.11.25	EC	Mitogen-activated protein kinase kinase kinase.	Q39008	M5XDY3	EMJ23661	AT4G08500.1	Symbols: MEKK1, ATMEKK1, MAPKKK8, ARAKIN | MAPK/ERK kinase kinase 1 | chr4:5404272-5407062 REVERSE LENGTH=608
Pp01	58.117	18.681	1	*******	38796784	A	T	Prupe.1G505800	MODIFIER	intron_variant	.	protein_coding	ppa003488m.g	2.7.11.25	EC	Mitogen-activated protein kinase kinase kinase.	Q39008	M5XDY3	EMJ23661	AT4G08500.1	Symbols: MEKK1, ATMEKK1, MAPKKK8, ARAKIN | MAPK/ERK kinase kinase 1 | chr4:5404272-5407062 REVERSE LENGTH=608
Pp01	58.117	18.681	1	*******	38796784	T	C	Prupe.1G506300	MODIFIER	upstream_gene_variant	.	protein_coding	ppa022954m.g				n/a	M5Y6K9	EMJ27580	AT1G36940.1	Symbols: | unknown protein; Has 21 Blast hits to 21 proteins in 8 species: Archae - 0; Bacteria - 0; Metazoa - 0; Fungi - 0; Plants - 21; Viruses - 0; Other Eukaryotes - 0 (source: NCBI BLink). | chr1:14004158-14004706 FORWARD LENGTH=182
Pp01	58.117	18.681	1	*******	38801376	T	C	Prupe.1G433000	MODIFIER	downstream_gene_variant	.	protein_coding	ppa005531m.g	GO:0005524	GO	ATP binding	Q3EDL4	M5XSF0	EMJ24478	AT4G02630.1	Symbols: | Protein kinase superfamily protein | chr4:1151683-1153161 FORWARD LENGTH=492
Pp01	58.117	18.681	1	*******	38801376	T	C	Prupe.1G506200	MODIFIER	downstream_gene_variant	.	protein_coding	ppa005747m.g	GO:0006355	GO	regulation of transcription	Q9FLF7	M5XW00	EMJ23350	AT5G64610.1	Symbols: HAM1 | histone acetyltransferase of the MYST family 1 | chr5:25828333-25830503 REVERSE LENGTH=445
Pp01	58.117	18.681	1	*******	38801376	T	C	Prupe.1G506400	MODIFIER	downstream_gene_variant	.	protein_coding	ppa004752m.g	PF02204	PFAM	Vacuolar sorting protein 9 (VPS9) domain	Q9LT31	M5XPK0	EMJ23453	AT3G19770.1	Symbols: ATVPS9A, VPS9A, VPS9 | Vacuolar sorting protein 9 (VPS9) domain | chr3:6866916-6869114 FORWARD LENGTH=520
Pp01	58.117	18.681	1	*******	38801376	T	C	Prupe.1G506300-Prupe.1G506400	MODIFIER	intergenic_region	.	.
Pp01	58.117	18.681	1	*******	38801376	T	C	Prupe.1G506300	MODIFIER	upstream_gene_variant	.	protein_coding	ppa022954m.g				n/a	M5Y6K9	EMJ27580	AT1G36940.1	Symbols: | unknown protein; Has 21 Blast hits to 21 proteins in 8 species: Archae - 0; Bacteria - 0; Metazoa - 0; Fungi - 0; Plants - 21; Viruses - 0; Other Eukaryotes - 0 (source: NCBI BLink). | chr1:14004158-14004706 FORWARD LENGTH=182
Pp01	58.117	18.681	1	*******	38801377	G	A	Prupe.1G433200	MODERATE	missense_variant	p.Ala499Val	protein_coding	ppa023578m.g	PTHR10795:SF335	PANTHER	0	O65351	M5XQJ2	EMJ27796	AT5G67360.1	Symbols: ARA12 | Subtilase family protein | chr5:26872192-26874465 REVERSE LENGTH=757
Pp01	58.117	18.681	1	*******	38801377	T	C	Prupe.1G506200	MODIFIER	downstream_gene_variant	.	protein_coding	ppa005747m.g	GO:0006355	GO	regulation of transcription	Q9FLF7	M5XW00	EMJ23350	AT5G64610.1	Symbols: HAM1 | histone acetyltransferase of the MYST family 1 | chr5:25828333-25830503 REVERSE LENGTH=445
Pp01	58.117	18.681	1	*******	38801377	T	C	Prupe.1G506400	MODIFIER	downstream_gene_variant	.	protein_coding	ppa004752m.g	PF02204	PFAM	Vacuolar sorting protein 9 (VPS9) domain	Q9LT31	M5XPK0	EMJ23453	AT3G19770.1	Symbols: ATVPS9A, VPS9A, VPS9 | Vacuolar sorting protein 9 (VPS9) domain | chr3:6866916-6869114 FORWARD LENGTH=520
Pp01	58.117	18.681	1	*******	38801377	T	C	Prupe.1G506300-Prupe.1G506400	MODIFIER	intergenic_region	.	.
Pp01	58.117	18.681	1	*******	38801377	T	C	Prupe.1G506300	MODIFIER	upstream_gene_variant	.	protein_coding	ppa022954m.g				n/a	M5Y6K9	EMJ27580	AT1G36940.1	Symbols: | unknown protein; Has 21 Blast hits to 21 proteins in 8 species: Archae - 0; Bacteria - 0; Metazoa - 0; Fungi - 0; Plants - 21; Viruses - 0; Other Eukaryotes - 0 (source: NCBI BLink). | chr1:14004158-14004706 FORWARD LENGTH=182
Pp01	58.117	18.681	1	*******	38801412	G	A	Prupe.1G433300	MODIFIER	upstream_gene_variant	.	protein_coding	ppa001770m.g	PTHR10795:SF335	PANTHER	0	O65351	M5XAM8	EMJ23157	AT5G67090.1	Symbols: | Subtilisin-like serine endopeptidase family protein | chr5:26774111-26776321 REVERSE LENGTH=736
Pp01	58.117	18.681	1	*******	38801412	T	C	Prupe.1G506200	MODIFIER	downstream_gene_variant	.	protein_coding	ppa005747m.g	GO:0006355	GO	regulation of transcription	Q9FLF7	M5XW00	EMJ23350	AT5G64610.1	Symbols: HAM1 | histone acetyltransferase of the MYST family 1 | chr5:25828333-25830503 REVERSE LENGTH=445
Pp01	58.117	18.681	1	*******	38801412	T	C	Prupe.1G506400	MODIFIER	downstream_gene_variant	.	protein_coding	ppa004752m.g	PF02204	PFAM	Vacuolar sorting protein 9 (VPS9) domain	Q9LT31	M5XPK0	EMJ23453	AT3G19770.1	Symbols: ATVPS9A, VPS9A, VPS9 | Vacuolar sorting protein 9 (VPS9) domain | chr3:6866916-6869114 FORWARD LENGTH=520
Pp01	58.117	18.681	1	*******	38801412	T	C	Prupe.1G506300-Prupe.1G506400	MODIFIER	intergenic_region	.	.
Pp01	58.117	18.681	1	*******	38801412	A	C	Prupe.1G506300	MODIFIER	upstream_gene_variant	.	protein_coding	ppa022954m.g				n/a	M5Y6K9	EMJ27580	AT1G36940.1	Symbols: | unknown protein; Has 21 Blast hits to 21 proteins in 8 species: Archae - 0; Bacteria - 0; Metazoa - 0; Fungi - 0; Plants - 21; Viruses - 0; Other Eukaryotes - 0 (source: NCBI BLink). | chr1:14004158-14004706 FORWARD LENGTH=182
Pp01	58.117	18.681	1	*******	38801497	A	T	Prupe.1G433200	MODERATE	missense_variant	p.Ser495Thr	protein_coding	ppa023578m.g	PTHR10795:SF335	PANTHER	0	O65351	M5XQJ2	EMJ27796	AT5G67360.1	Symbols: ARA12 | Subtilase family protein | chr5:26872192-26874465 REVERSE LENGTH=757
Pp01	58.117	18.681	1	*******	38801497	A	C	Prupe.1G506200	MODIFIER	downstream_gene_variant	.	protein_coding	ppa005747m.g	GO:0006355	GO	regulation of transcription	Q9FLF7	M5XW00	EMJ23350	AT5G64610.1	Symbols: HAM1 | histone acetyltransferase of the MYST family 1 | chr5:25828333-25830503 REVERSE LENGTH=445
Pp01	58.117	18.681	1	*******	38801497	A	C	Prupe.1G506400	MODIFIER	downstream_gene_variant	.	protein_coding	ppa004752m.g	PF02204	PFAM	Vacuolar sorting protein 9 (VPS9) domain	Q9LT31	M5XPK0	EMJ23453	AT3G19770.1	Symbols: ATVPS9A, VPS9A, VPS9 | Vacuolar sorting protein 9 (VPS9) domain | chr3:6866916-6869114 FORWARD LENGTH=520
Pp01	58.117	18.681	1	*******	38801497	A	C	Prupe.1G506300-Prupe.1G506400	MODIFIER	intergenic_region	.	.
Pp01	58.117	18.681	1	*******	38801497	C	T	Prupe.1G506500	MODIFIER	downstream_gene_variant	.	protein_coding	ppa013418m.g				n/a	M5XS97	EMJ28927	n/a	n/a
Pp01	58.117	18.681	1	*******	38870366	A	T	Prupe.1G433300	MODIFIER	upstream_gene_variant	.	protein_coding	ppa001770m.g	PTHR10795:SF335	PANTHER	0	O65351	M5XAM8	EMJ23157	AT5G67090.1	Symbols: | Subtilisin-like serine endopeptidase family protein | chr5:26774111-26776321 REVERSE LENGTH=736
Pp01	58.117	18.681	1	*******	38870366	C	T	Prupe.1G506600	MODIFIER	downstream_gene_variant	.	protein_coding	ppa006755m.g	GO:0016020	GO	membrane	Q6NQB7	M5XY44	EMJ24160	AT1G77810.2	Symbols: | Galactosyltransferase family protein | chr1:29260899-29263001 REVERSE LENGTH=384
Pp01	58.117	18.681	1	*******	38870460	G	A	Prupe.1G433200	MODERATE	missense_variant	p.Pro493Ser	protein_coding	ppa023578m.g	PTHR10795:SF335	PANTHER	0	O65351	M5XQJ2	EMJ27796	AT5G67360.1	Symbols: ARA12 | Subtilase family protein | chr5:26872192-26874465 REVERSE LENGTH=757
Pp01	58.117	18.681	1	*******	38870460	C	T	Prupe.1G506400	MODIFIER	intron_variant	.	protein_coding	ppa004752m.g	PF02204	PFAM	Vacuolar sorting protein 9 (VPS9) domain	Q9LT31	M5XPK0	EMJ23453	AT3G19770.1	Symbols: ATVPS9A, VPS9A, VPS9 | Vacuolar sorting protein 9 (VPS9) domain | chr3:6866916-6869114 FORWARD LENGTH=520
Pp01	58.117	18.681	1	*******	38870516	G	A	Prupe.1G433300	MODIFIER	upstream_gene_variant	.	protein_coding	ppa001770m.g	PTHR10795:SF335	PANTHER	0	O65351	M5XAM8	EMJ23157	AT5G67090.1	Symbols: | Subtilisin-like serine endopeptidase family protein | chr5:26774111-26776321 REVERSE LENGTH=736
Pp01	58.117	18.681	1	*******	38870596	A	C	Prupe.1G433200	MODERATE	missense_variant	p.Val182Gly	protein_coding	ppa023578m.g	PTHR10795:SF335	PANTHER	0	O65351	M5XQJ2	EMJ27796	AT5G67360.1	Symbols: ARA12 | Subtilase family protein | chr5:26872192-26874465 REVERSE LENGTH=757
Pp01	58.117	18.681	1	*******	38870613	A	C	Prupe.1G433300	MODIFIER	upstream_gene_variant	.	protein_coding	ppa001770m.g	PTHR10795:SF335	PANTHER	0	O65351	M5XAM8	EMJ23157	AT5G67090.1	Symbols: | Subtilisin-like serine endopeptidase family protein | chr5:26774111-26776321 REVERSE LENGTH=736
Pp01	58.117	18.681	1	*******	38870640	C	T	Prupe.1G433200	MODERATE	missense_variant	p.Gly161Glu	protein_coding	ppa023578m.g	PTHR10795:SF335	PANTHER	0	O65351	M5XQJ2	EMJ27796	AT5G67360.1	Symbols: ARA12 | Subtilase family protein | chr5:26872192-26874465 REVERSE LENGTH=757
Pp01	58.117	18.681	1	*******	38894393	C	T	Prupe.1G433300	MODIFIER	upstream_gene_variant	.	protein_coding	ppa001770m.g	PTHR10795:SF335	PANTHER	0	O65351	M5XAM8	EMJ23157	AT5G67090.1	Symbols: | Subtilisin-like serine endopeptidase family protein | chr5:26774111-26776321 REVERSE LENGTH=736
Pp01	58.117	18.681	1	*******	38894393	G	A	Prupe.1G506600	LOW	splice_region_variant&intron_variant	.	protein_coding	ppa006755m.g	GO:0016020	GO	membrane	Q6NQB7	M5XY44	EMJ24160	AT1G77810.2	Symbols: | Galactosyltransferase family protein | chr1:29260899-29263001 REVERSE LENGTH=384
Pp01	58.117	18.681	1	*******	38894694	C	T	Prupe.1G433200	LOW	synonymous_variant	p.Lys151Lys	protein_coding	ppa023578m.g	PTHR10795:SF335	PANTHER	0	O65351	M5XQJ2	EMJ27796	AT5G67360.1	Symbols: ARA12 | Subtilase family protein | chr5:26872192-26874465 REVERSE LENGTH=757
Pp01	58.117	18.681	1	*******	38894694	G	A	Prupe.1G506400	MODIFIER	upstream_gene_variant	.	protein_coding	ppa004752m.g	PF02204	PFAM	Vacuolar sorting protein 9 (VPS9) domain	Q9LT31	M5XPK0	EMJ23453	AT3G19770.1	Symbols: ATVPS9A, VPS9A, VPS9 | Vacuolar sorting protein 9 (VPS9) domain | chr3:6866916-6869114 FORWARD LENGTH=520
Pp01	58.117	18.681	1	*******	38909874	C	T	Prupe.1G433300	MODIFIER	upstream_gene_variant	.	protein_coding	ppa001770m.g	PTHR10795:SF335	PANTHER	0	O65351	M5XAM8	EMJ23157	AT5G67090.1	Symbols: | Subtilisin-like serine endopeptidase family protein | chr5:26774111-26776321 REVERSE LENGTH=736
Pp01	58.117	18.681	1	*******	38909874	G	A	Prupe.1G506500	MODIFIER	upstream_gene_variant	.	protein_coding	ppa013418m.g				n/a	M5XS97	EMJ28927	n/a	n/a
Pp01	58.117	18.681	1	*******	38909874	G	A	Prupe.1G506700	MODIFIER	upstream_gene_variant	.	protein_coding					n/a	M5XH93	EMJ24861	AT1G72020.1	Symbols: | unknown protein; Has 52 Blast hits to 52 proteins in 18 species: Archae - 0; Bacteria - 0; Metazoa - 0; Fungi - 0; Plants - 52; Viruses - 0; Other Eukaryotes - 0 (source: NCBI BLink). | chr1:27109521-27110327 REVERSE LENGTH=97
Pp01	58.117	18.681	1	*******	38909874	T	G	Prupe.1G506800	MODIFIER	upstream_gene_variant	.	protein_coding		PTHR12980:SF0	PANTHER	SUBFAMILY NOT NAMED	P46270	M5WB59	EMJ04025	AT3G52730.1	Symbols: | ubiquinol-cytochrome C reductase UQCRX/QCR9-like family protein | chr3:19543146-19544167 REVERSE LENGTH=72
Pp01	58.117	18.681	1	*******	38909874	T	G	Prupe.1G506900	MODIFIER	upstream_gene_variant	.	protein_coding	ppa006073m.g	PF01873	PFAM	Domain found in IF2B/IF5	P48724	M5XDU6	EMJ23621	AT1G77840.1	Symbols: | Translation initiation factor IF2/IF5 | chr1:29269087-29270400 FORWARD LENGTH=437
Pp01	58.117	18.681	1	*******	38909902	C	G	Prupe.1G433200	MODERATE	missense_variant	p.Trp148Cys	protein_coding	ppa023578m.g	PTHR10795:SF335	PANTHER	0	O65351	M5XQJ2	EMJ27796	AT5G67360.1	Symbols: ARA12 | Subtilase family protein | chr5:26872192-26874465 REVERSE LENGTH=757
Pp01	58.117	18.681	1	*******	38909902	T	G	Prupe.1G506700	MODIFIER	intron_variant	.	protein_coding					n/a	M5XH93	EMJ24861	AT1G72020.1	Symbols: | unknown protein; Has 52 Blast hits to 52 proteins in 18 species: Archae - 0; Bacteria - 0; Metazoa - 0; Fungi - 0; Plants - 52; Viruses - 0; Other Eukaryotes - 0 (source: NCBI BLink). | chr1:27109521-27110327 REVERSE LENGTH=97
Pp01	58.117	18.681	1	*******	38909902	C	T	Prupe.1G506700	MODIFIER	3_prime_UTR_variant	.	protein_coding					n/a	M5XH93	EMJ24861	AT1G72020.1	Symbols: | unknown protein; Has 52 Blast hits to 52 proteins in 18 species: Archae - 0; Bacteria - 0; Metazoa - 0; Fungi - 0; Plants - 52; Viruses - 0; Other Eukaryotes - 0 (source: NCBI BLink). | chr1:27109521-27110327 REVERSE LENGTH=97
Pp01	58.117	18.681	1	*******	38909902	C	T	Prupe.1G506800	MODIFIER	upstream_gene_variant	.	protein_coding		PTHR12980:SF0	PANTHER	SUBFAMILY NOT NAMED	P46270	M5WB59	EMJ04025	AT3G52730.1	Symbols: | ubiquinol-cytochrome C reductase UQCRX/QCR9-like family protein | chr3:19543146-19544167 REVERSE LENGTH=72
Pp01	58.117	18.681	1	*******	38909902	C	T	Prupe.1G506900	MODIFIER	upstream_gene_variant	.	protein_coding	ppa006073m.g	PF01873	PFAM	Domain found in IF2B/IF5	P48724	M5XDU6	EMJ23621	AT1G77840.1	Symbols: | Translation initiation factor IF2/IF5 | chr1:29269087-29270400 FORWARD LENGTH=437
Pp01	58.117	18.681	1	*******	38910020	C	G	Prupe.1G433300	MODIFIER	upstream_gene_variant	.	protein_coding	ppa001770m.g	PTHR10795:SF335	PANTHER	0	O65351	M5XAM8	EMJ23157	AT5G67090.1	Symbols: | Subtilisin-like serine endopeptidase family protein | chr5:26774111-26776321 REVERSE LENGTH=736
Pp01	58.117	18.681	1	*******	38910020	T	C	Prupe.1G506700	MODIFIER	3_prime_UTR_variant	.	protein_coding					n/a	M5XH93	EMJ24861	AT1G72020.1	Symbols: | unknown protein; Has 52 Blast hits to 52 proteins in 18 species: Archae - 0; Bacteria - 0; Metazoa - 0; Fungi - 0; Plants - 52; Viruses - 0; Other Eukaryotes - 0 (source: NCBI BLink). | chr1:27109521-27110327 REVERSE LENGTH=97
Pp01	58.117	18.681	1	*******	38910020	T	C	Prupe.1G506800	MODIFIER	upstream_gene_variant	.	protein_coding		PTHR12980:SF0	PANTHER	SUBFAMILY NOT NAMED	P46270	M5WB59	EMJ04025	AT3G52730.1	Symbols: | ubiquinol-cytochrome C reductase UQCRX/QCR9-like family protein | chr3:19543146-19544167 REVERSE LENGTH=72
Pp01	58.117	18.681	1	*******	38910020	T	C	Prupe.1G506900	MODIFIER	upstream_gene_variant	.	protein_coding	ppa006073m.g	PF01873	PFAM	Domain found in IF2B/IF5	P48724	M5XDU6	EMJ23621	AT1G77840.1	Symbols: | Translation initiation factor IF2/IF5 | chr1:29269087-29270400 FORWARD LENGTH=437
Pp01	58.117	18.681	1	*******	38910020	A	T	Prupe.1G506700	MODIFIER	downstream_gene_variant	.	protein_coding					n/a	M5XH93	EMJ24861	AT1G72020.1	Symbols: | unknown protein; Has 52 Blast hits to 52 proteins in 18 species: Archae - 0; Bacteria - 0; Metazoa - 0; Fungi - 0; Plants - 52; Viruses - 0; Other Eukaryotes - 0 (source: NCBI BLink). | chr1:27109521-27110327 REVERSE LENGTH=97
Pp01	58.117	18.681	1	*******	38919835	A	C	Prupe.1G433200	MODERATE	missense_variant	p.Asn136Lys	protein_coding	ppa023578m.g	PTHR10795:SF335	PANTHER	0	O65351	M5XQJ2	EMJ27796	AT5G67360.1	Symbols: ARA12 | Subtilase family protein | chr5:26872192-26874465 REVERSE LENGTH=757
Pp01	58.117	18.681	1	*******	38919835	A	T	Prupe.1G506800	MODIFIER	downstream_gene_variant	.	protein_coding		PTHR12980:SF0	PANTHER	SUBFAMILY NOT NAMED	P46270	M5WB59	EMJ04025	AT3G52730.1	Symbols: | ubiquinol-cytochrome C reductase UQCRX/QCR9-like family protein | chr3:19543146-19544167 REVERSE LENGTH=72
Pp01	58.117	18.681	1	*******	38919835	A	T	Prupe.1G506900	MODIFIER	intron_variant	.	protein_coding	ppa006073m.g	PF01873	PFAM	Domain found in IF2B/IF5	P48724	M5XDU6	EMJ23621	AT1G77840.1	Symbols: | Translation initiation factor IF2/IF5 | chr1:29269087-29270400 FORWARD LENGTH=437
Pp01	58.117	18.681	1	*******	38919850	A	C	Prupe.1G433300	MODIFIER	upstream_gene_variant	.	protein_coding	ppa001770m.g	PTHR10795:SF335	PANTHER	0	O65351	M5XAM8	EMJ23157	AT5G67090.1	Symbols: | Subtilisin-like serine endopeptidase family protein | chr5:26774111-26776321 REVERSE LENGTH=736
Pp01	58.117	18.681	1	*******	38919850	T	C	Prupe.1G506700	MODIFIER	downstream_gene_variant	.	protein_coding					n/a	M5XH93	EMJ24861	AT1G72020.1	Symbols: | unknown protein; Has 52 Blast hits to 52 proteins in 18 species: Archae - 0; Bacteria - 0; Metazoa - 0; Fungi - 0; Plants - 52; Viruses - 0; Other Eukaryotes - 0 (source: NCBI BLink). | chr1:27109521-27110327 REVERSE LENGTH=97
Pp01	58.117	18.681	1	*******	38919850	T	C	Prupe.1G506800	MODIFIER	downstream_gene_variant	.	protein_coding		PTHR12980:SF0	PANTHER	SUBFAMILY NOT NAMED	P46270	M5WB59	EMJ04025	AT3G52730.1	Symbols: | ubiquinol-cytochrome C reductase UQCRX/QCR9-like family protein | chr3:19543146-19544167 REVERSE LENGTH=72
Pp01	58.117	18.681	1	*******	38919892	C	T	Prupe.1G433200	MODERATE	missense_variant	p.Gly135Ser	protein_coding	ppa023578m.g	PTHR10795:SF335	PANTHER	0	O65351	M5XQJ2	EMJ27796	AT5G67360.1	Symbols: ARA12 | Subtilase family protein | chr5:26872192-26874465 REVERSE LENGTH=757
Pp01	58.117	18.681	1	*******	38919892	T	C	Prupe.1G506900	MODIFIER	intron_variant	.	protein_coding	ppa006073m.g	PF01873	PFAM	Domain found in IF2B/IF5	P48724	M5XDU6	EMJ23621	AT1G77840.1	Symbols: | Translation initiation factor IF2/IF5 | chr1:29269087-29270400 FORWARD LENGTH=437
Pp01	58.117	18.681	1	*******	38919892	T	C	Prupe.1G506700	MODIFIER	downstream_gene_variant	.	protein_coding					n/a	M5XH93	EMJ24861	AT1G72020.1	Symbols: | unknown protein; Has 52 Blast hits to 52 proteins in 18 species: Archae - 0; Bacteria - 0; Metazoa - 0; Fungi - 0; Plants - 52; Viruses - 0; Other Eukaryotes - 0 (source: NCBI BLink). | chr1:27109521-27110327 REVERSE LENGTH=97
Pp01	58.117	18.681	1	*******	38919902	C	T	Prupe.1G433300	MODIFIER	upstream_gene_variant	.	protein_coding	ppa001770m.g	PTHR10795:SF335	PANTHER	0	O65351	M5XAM8	EMJ23157	AT5G67090.1	Symbols: | Subtilisin-like serine endopeptidase family protein | chr5:26774111-26776321 REVERSE LENGTH=736
Pp01	58.117	18.681	1	*******	38919902	T	C	Prupe.1G506800	MODIFIER	downstream_gene_variant	.	protein_coding		PTHR12980:SF0	PANTHER	SUBFAMILY NOT NAMED	P46270	M5WB59	EMJ04025	AT3G52730.1	Symbols: | ubiquinol-cytochrome C reductase UQCRX/QCR9-like family protein | chr3:19543146-19544167 REVERSE LENGTH=72
Pp01	58.117	18.681	1	*******	38919902	T	C	Prupe.1G506900	MODIFIER	intron_variant	.	protein_coding	ppa006073m.g	PF01873	PFAM	Domain found in IF2B/IF5	P48724	M5XDU6	EMJ23621	AT1G77840.1	Symbols: | Translation initiation factor IF2/IF5 | chr1:29269087-29270400 FORWARD LENGTH=437
Pp01	58.117	18.681	1	*******	38919915	A	C	Prupe.1G433200	MODERATE	missense_variant	p.Asn85Lys	protein_coding	ppa023578m.g	PTHR10795:SF335	PANTHER	0	O65351	M5XQJ2	EMJ27796	AT5G67360.1	Symbols: ARA12 | Subtilase family protein | chr5:26872192-26874465 REVERSE LENGTH=757
Pp01	58.117	18.681	1	*******	38919915	T	G	Prupe.1G506700	MODIFIER	downstream_gene_variant	.	protein_coding					n/a	M5XH93	EMJ24861	AT1G72020.1	Symbols: | unknown protein; Has 52 Blast hits to 52 proteins in 18 species: Archae - 0; Bacteria - 0; Metazoa - 0; Fungi - 0; Plants - 52; Viruses - 0; Other Eukaryotes - 0 (source: NCBI BLink). | chr1:27109521-27110327 REVERSE LENGTH=97
Pp01	58.117	18.681	1	*******	38919915	T	G	Prupe.1G506800	MODIFIER	downstream_gene_variant	.	protein_coding		PTHR12980:SF0	PANTHER	SUBFAMILY NOT NAMED	P46270	M5WB59	EMJ04025	AT3G52730.1	Symbols: | ubiquinol-cytochrome C reductase UQCRX/QCR9-like family protein | chr3:19543146-19544167 REVERSE LENGTH=72
Pp01	58.117	18.681	1	*******	38919923	A	C	Prupe.1G433300	MODIFIER	upstream_gene_variant	.	protein_coding	ppa001770m.g	PTHR10795:SF335	PANTHER	0	O65351	M5XAM8	EMJ23157	AT5G67090.1	Symbols: | Subtilisin-like serine endopeptidase family protein | chr5:26774111-26776321 REVERSE LENGTH=736
Pp01	58.117	18.681	1	*******	38919923	T	G	Prupe.1G506900	MODIFIER	intron_variant	.	protein_coding	ppa006073m.g	PF01873	PFAM	Domain found in IF2B/IF5	P48724	M5XDU6	EMJ23621	AT1G77840.1	Symbols: | Translation initiation factor IF2/IF5 | chr1:29269087-29270400 FORWARD LENGTH=437
Pp01	58.117	18.681	1	*******	38919923	A	T	Prupe.1G507600	MODIFIER	downstream_gene_variant	.	protein_coding	ppa003640m.g	KOG2467	KOG	Glycine/serine hydroxymethyltransferase	Q84WV0	M5XRD3	EMJ24108	AT1G36370.1	Symbols: SHM7 | serine hydroxymethyltransferase 7 | chr1:13696240-13698576 REVERSE LENGTH=598
Pp01	58.117	18.681	1	*******	38920184	A	G	Prupe.1G433300	MODERATE	missense_variant	p.Asn266Asp	protein_coding	ppa001770m.g	PTHR10795:SF335	PANTHER	0	O65351	M5XAM8	EMJ23157	AT5G67090.1	Symbols: | Subtilisin-like serine endopeptidase family protein | chr5:26774111-26776321 REVERSE LENGTH=736
Pp01	58.117	18.681	1	*******	38920184	A	T	Prupe.1G507700	MODIFIER	downstream_gene_variant	.	protein_coding	ppa008741m.g	PTHR31509:SF2	PANTHER	0	n/a	M5XDC9	EMJ23939	AT1G22030.1	Symbols: | CONTAINS InterPro DOMAIN/s: Protein BYPASS related (InterPro:IPR008511); BEST Arabidopsis thaliana protein match is: unknown protein (TAIR:AT1G77855.1); Has 99 Blast hits to 99 proteins in 17 species: Archae - 0; Bacteria - 0; Metazoa - 3; Fungi - 0; Plants - 96; Viruses - 0; Other Eukaryotes - 0 (source: NCBI BLink). | chr1:7759337-7760415 REVERSE LENGTH=333
Pp01	58.117	18.681	1	*******	38920184	A	T	Prupe.1G507600-Prupe.1G507700	MODIFIER	intergenic_region	.	.
Pp01	58.117	18.681	1	*******	38920187	A	G	Prupe.1G433200	MODIFIER	upstream_gene_variant	.	protein_coding	ppa023578m.g	PTHR10795:SF335	PANTHER	0	O65351	M5XQJ2	EMJ27796	AT5G67360.1	Symbols: ARA12 | Subtilase family protein | chr5:26872192-26874465 REVERSE LENGTH=757
Pp01	58.117	18.681	1	*******	38920187	G	A	Prupe.1G507600	MODIFIER	downstream_gene_variant	.	protein_coding	ppa003640m.g	KOG2467	KOG	Glycine/serine hydroxymethyltransferase	Q84WV0	M5XRD3	EMJ24108	AT1G36370.1	Symbols: SHM7 | serine hydroxymethyltransferase 7 | chr1:13696240-13698576 REVERSE LENGTH=598
Pp01	58.117	18.681	1	*******	38920187	G	A	Prupe.1G507700	MODIFIER	downstream_gene_variant	.	protein_coding	ppa008741m.g	PTHR31509:SF2	PANTHER	0	n/a	M5XDC9	EMJ23939	AT1G22030.1	Symbols: | CONTAINS InterPro DOMAIN/s: Protein BYPASS related (InterPro:IPR008511); BEST Arabidopsis thaliana protein match is: unknown protein (TAIR:AT1G77855.1); Has 99 Blast hits to 99 proteins in 17 species: Archae - 0; Bacteria - 0; Metazoa - 3; Fungi - 0; Plants - 96; Viruses - 0; Other Eukaryotes - 0 (source: NCBI BLink). | chr1:7759337-7760415 REVERSE LENGTH=333
Pp01	58.117	18.681	1	*******	38920188	A	G	Prupe.1G433400	MODIFIER	downstream_gene_variant	.	protein_coding
Pp01	58.117	18.681	1	*******	38920188	G	A	Prupe.1G507600-Prupe.1G507700	MODIFIER	intergenic_region	.	.
Pp01	58.117	18.681	1	*******	38920188	C	G	Prupe.1G507600	MODIFIER	downstream_gene_variant	.	protein_coding	ppa003640m.g	KOG2467	KOG	Glycine/serine hydroxymethyltransferase	Q84WV0	M5XRD3	EMJ24108	AT1G36370.1	Symbols: SHM7 | serine hydroxymethyltransferase 7 | chr1:13696240-13698576 REVERSE LENGTH=598
Pp01	58.117	18.681	1	*******	38942053	A	G	Prupe.1G433300	MODERATE	missense_variant	p.Asn266Ser	protein_coding	ppa001770m.g	PTHR10795:SF335	PANTHER	0	O65351	M5XAM8	EMJ23157	AT5G67090.1	Symbols: | Subtilisin-like serine endopeptidase family protein | chr5:26774111-26776321 REVERSE LENGTH=736
Pp01	58.117	18.681	1	*******	38942053	C	G	Prupe.1G507700	MODIFIER	downstream_gene_variant	.	protein_coding	ppa008741m.g	PTHR31509:SF2	PANTHER	0	n/a	M5XDC9	EMJ23939	AT1G22030.1	Symbols: | CONTAINS InterPro DOMAIN/s: Protein BYPASS related (InterPro:IPR008511); BEST Arabidopsis thaliana protein match is: unknown protein (TAIR:AT1G77855.1); Has 99 Blast hits to 99 proteins in 17 species: Archae - 0; Bacteria - 0; Metazoa - 3; Fungi - 0; Plants - 96; Viruses - 0; Other Eukaryotes - 0 (source: NCBI BLink). | chr1:7759337-7760415 REVERSE LENGTH=333
Pp01	58.117	18.681	1	*******	38942053	C	G	Prupe.1G507600-Prupe.1G507700	MODIFIER	intergenic_region	.	.
Pp01	58.359	16.464	1	*******	38942085	A	G	Prupe.1G433200	MODIFIER	upstream_gene_variant	.	protein_coding	ppa023578m.g	PTHR10795:SF335	PANTHER	0	O65351	M5XQJ2	EMJ27796	AT5G67360.1	Symbols: ARA12 | Subtilase family protein | chr5:26872192-26874465 REVERSE LENGTH=757
Pp01	58.359	16.464	1	*******	38942085	C	T	Prupe.1G507600	MODIFIER	downstream_gene_variant	.	protein_coding	ppa003640m.g	KOG2467	KOG	Glycine/serine hydroxymethyltransferase	Q84WV0	M5XRD3	EMJ24108	AT1G36370.1	Symbols: SHM7 | serine hydroxymethyltransferase 7 | chr1:13696240-13698576 REVERSE LENGTH=598
Pp01	58.359	16.464	1	*******	38942085	C	T	Prupe.1G507700	MODIFIER	downstream_gene_variant	.	protein_coding	ppa008741m.g	PTHR31509:SF2	PANTHER	0	n/a	M5XDC9	EMJ23939	AT1G22030.1	Symbols: | CONTAINS InterPro DOMAIN/s: Protein BYPASS related (InterPro:IPR008511); BEST Arabidopsis thaliana protein match is: unknown protein (TAIR:AT1G77855.1); Has 99 Blast hits to 99 proteins in 17 species: Archae - 0; Bacteria - 0; Metazoa - 3; Fungi - 0; Plants - 96; Viruses - 0; Other Eukaryotes - 0 (source: NCBI BLink). | chr1:7759337-7760415 REVERSE LENGTH=333
Pp01	58.117	18.681	1	*******	38947792	A	G	Prupe.1G433400	MODIFIER	downstream_gene_variant	.	protein_coding
Pp01	58.117	18.681	1	*******	38947865	A	G	Prupe.1G433300	LOW	synonymous_variant	p.Glu323Glu	protein_coding	ppa001770m.g	PTHR10795:SF335	PANTHER	0	O65351	M5XAM8	EMJ23157	AT5G67090.1	Symbols: | Subtilisin-like serine endopeptidase family protein | chr5:26774111-26776321 REVERSE LENGTH=736
Pp01	58.117	18.681	1	*******	38966109	A	G	Prupe.1G433200	MODIFIER	upstream_gene_variant	.	protein_coding	ppa023578m.g	PTHR10795:SF335	PANTHER	0	O65351	M5XQJ2	EMJ27796	AT5G67360.1	Symbols: ARA12 | Subtilase family protein | chr5:26872192-26874465 REVERSE LENGTH=757
Pp01	58.117	18.681	1	*******	38966109	C	T	Prupe.1G507600-Prupe.1G507700	MODIFIER	intergenic_region	.	.
Pp01	58.117	18.681	1	*******	38966109	A	G	Prupe.1G507600	MODIFIER	downstream_gene_variant	.	protein_coding	ppa003640m.g	KOG2467	KOG	Glycine/serine hydroxymethyltransferase	Q84WV0	M5XRD3	EMJ24108	AT1G36370.1	Symbols: SHM7 | serine hydroxymethyltransferase 7 | chr1:13696240-13698576 REVERSE LENGTH=598
Pp01	58.117	18.681	1	*******	38981539	A	G	Prupe.1G433400	MODIFIER	downstream_gene_variant	.	protein_coding
Pp01	58.117	18.681	1	*******	38981539	A	G	Prupe.1G507700	MODIFIER	downstream_gene_variant	.	protein_coding	ppa008741m.g	PTHR31509:SF2	PANTHER	0	n/a	M5XDC9	EMJ23939	AT1G22030.1	Symbols: | CONTAINS InterPro DOMAIN/s: Protein BYPASS related (InterPro:IPR008511); BEST Arabidopsis thaliana protein match is: unknown protein (TAIR:AT1G77855.1); Has 99 Blast hits to 99 proteins in 17 species: Archae - 0; Bacteria - 0; Metazoa - 3; Fungi - 0; Plants - 96; Viruses - 0; Other Eukaryotes - 0 (source: NCBI BLink). | chr1:7759337-7760415 REVERSE LENGTH=333
Pp01	58.117	18.681	1	*******	38981539	A	G	Prupe.1G507600-Prupe.1G507700	MODIFIER	intergenic_region	.	.
Pp01	58.117	18.681	1	*******	38981545	C	T	Prupe.1G433300	LOW	synonymous_variant	p.Gly324Gly	protein_coding	ppa001770m.g	PTHR10795:SF335	PANTHER	0	O65351	M5XAM8	EMJ23157	AT5G67090.1	Symbols: | Subtilisin-like serine endopeptidase family protein | chr5:26774111-26776321 REVERSE LENGTH=736
Pp01	58.117	18.681	1	*******	38981545	C	T	Prupe.1G507800	LOW	splice_region_variant&intron_variant	.	protein_coding	ppa023725m.g	PTHR22936:SF15	PANTHER	gb def: Drosophila melanogaster CG15040 gene product	n/a	M5Y2R7	EMJ26000	AT1G77860.1	Symbols: KOM | Rhomboid-related intramembrane serine protease family protein | chr1:29282643-29284458 REVERSE LENGTH=351
Pp01	58.117	18.681	1	*******	38981545	C	T	Prupe.1G507900	MODIFIER	upstream_gene_variant	.	protein_coding	ppa026217m.g	PTHR12290:SF2	PANTHER	PHOSPHOPANTOTHENATE--CYSTEINE LIGASE	Q9LZM3	M5Y8J3	EMJ28335	AT1G12350.1	Symbols: ATCOAB, COAB | 4-phospho-panto-thenoylcysteine synthetase | chr1:4198870-4200633 FORWARD LENGTH=317
Pp01	58.117	18.681	1	*******	38981592	C	T	Prupe.1G433200	MODIFIER	upstream_gene_variant	.	protein_coding	ppa023578m.g	PTHR10795:SF335	PANTHER	0	O65351	M5XQJ2	EMJ27796	AT5G67360.1	Symbols: ARA12 | Subtilase family protein | chr5:26872192-26874465 REVERSE LENGTH=757
Pp01	58.117	18.681	1	*******	38981592	A	C	Prupe.1G507800	LOW	synonymous_variant	p.Ser215Ser	protein_coding	ppa023725m.g	PTHR22936:SF15	PANTHER	gb def: Drosophila melanogaster CG15040 gene product	n/a	M5Y2R7	EMJ26000	AT1G77860.1	Symbols: KOM | Rhomboid-related intramembrane serine protease family protein | chr1:29282643-29284458 REVERSE LENGTH=351
Pp01	58.117	18.681	1	*******	38981592	A	C	Prupe.1G507800	LOW	synonymous_variant	p.Ser94Ser	protein_coding	ppa023725m.g	PTHR22936:SF15	PANTHER	gb def: Drosophila melanogaster CG15040 gene product	n/a	M5Y2R7	EMJ26000	AT1G77860.1	Symbols: KOM | Rhomboid-related intramembrane serine protease family protein | chr1:29282643-29284458 REVERSE LENGTH=351
Pp01	58.117	18.681	1	*******	38981938	C	T	Prupe.1G433400	MODIFIER	downstream_gene_variant	.	protein_coding
Pp01	58.117	18.681	1	*******	38981938	A	C	Prupe.1G507900	MODIFIER	upstream_gene_variant	.	protein_coding	ppa026217m.g	PTHR12290:SF2	PANTHER	PHOSPHOPANTOTHENATE--CYSTEINE LIGASE	Q9LZM3	M5Y8J3	EMJ28335	AT1G12350.1	Symbols: ATCOAB, COAB | 4-phospho-panto-thenoylcysteine synthetase | chr1:4198870-4200633 FORWARD LENGTH=317
Pp01	58.117	18.681	1	*******	38981938	C	G	Prupe.1G507800	MODERATE	missense_variant	p.Ala205Pro	protein_coding	ppa023725m.g	PTHR22936:SF15	PANTHER	gb def: Drosophila melanogaster CG15040 gene product	n/a	M5Y2R7	EMJ26000	AT1G77860.1	Symbols: KOM | Rhomboid-related intramembrane serine protease family protein | chr1:29282643-29284458 REVERSE LENGTH=351
Pp01	58.117	18.681	1	*******	38981939	T	C	Prupe.1G433300	MODERATE	missense_variant	p.Ile344Thr	protein_coding	ppa001770m.g	PTHR10795:SF335	PANTHER	0	O65351	M5XAM8	EMJ23157	AT5G67090.1	Symbols: | Subtilisin-like serine endopeptidase family protein | chr5:26774111-26776321 REVERSE LENGTH=736
Pp01	58.117	18.681	1	*******	38981939	C	G	Prupe.1G507800	MODERATE	missense_variant	p.Ala84Pro	protein_coding	ppa023725m.g	PTHR22936:SF15	PANTHER	gb def: Drosophila melanogaster CG15040 gene product	n/a	M5Y2R7	EMJ26000	AT1G77860.1	Symbols: KOM | Rhomboid-related intramembrane serine protease family protein | chr1:29282643-29284458 REVERSE LENGTH=351
Pp01	58.117	18.681	1	*******	38981939	C	G	Prupe.1G507900	MODIFIER	upstream_gene_variant	.	protein_coding	ppa026217m.g	PTHR12290:SF2	PANTHER	PHOSPHOPANTOTHENATE--CYSTEINE LIGASE	Q9LZM3	M5Y8J3	EMJ28335	AT1G12350.1	Symbols: ATCOAB, COAB | 4-phospho-panto-thenoylcysteine synthetase | chr1:4198870-4200633 FORWARD LENGTH=317
Pp01	58.117	18.681	1	*******	38982040	T	C	Prupe.1G433200	MODIFIER	upstream_gene_variant	.	protein_coding	ppa023578m.g	PTHR10795:SF335	PANTHER	0	O65351	M5XQJ2	EMJ27796	AT5G67360.1	Symbols: ARA12 | Subtilase family protein | chr5:26872192-26874465 REVERSE LENGTH=757
Pp01	58.117	18.681	1	*******	38982040	T	C	Prupe.1G508600	MODERATE	missense_variant	p.Gln120Arg	protein_coding	ppa008729m.g	PTHR31755	PANTHER	FAMILY NOT NAMED	Q84WN0	M5XEN6	EMJ23936	AT1G36320.1	Symbols: | unknown protein; BEST Arabidopsis thaliana protein match is: unknown protein (TAIR:AT4G37920.1); Has 93 Blast hits to 90 proteins in 22 species: Archae - 0; Bacteria - 0; Metazoa - 0; Fungi - 0; Plants - 85; Viruses - 0; Other Eukaryotes - 8 (source: NCBI BLink). | chr1:13671876-13673939 FORWARD LENGTH=414
Pp01	58.117	18.681	1	*******	38982040	T	C	Prupe.1G508600	MODERATE	missense_variant	p.Gln115Arg	protein_coding	ppa008729m.g	PTHR31755	PANTHER	FAMILY NOT NAMED	Q84WN0	M5XEN6	EMJ23936	AT1G36320.1	Symbols: | unknown protein; BEST Arabidopsis thaliana protein match is: unknown protein (TAIR:AT4G37920.1); Has 93 Blast hits to 90 proteins in 22 species: Archae - 0; Bacteria - 0; Metazoa - 0; Fungi - 0; Plants - 85; Viruses - 0; Other Eukaryotes - 8 (source: NCBI BLink). | chr1:13671876-13673939 FORWARD LENGTH=414
Pp01	58.117	18.681	1	*******	38984936	T	C	Prupe.1G433400	MODIFIER	downstream_gene_variant	.	protein_coding
Pp01	58.117	18.681	1	*******	38984936	T	C	Prupe.1G508500	MODIFIER	upstream_gene_variant	.	protein_coding	ppa005050m.g	PTHR21297	PANTHER	DNA-DIRECTED RNA POLYMERASE II	n/a	M5XYK5	EMJ26908	AT4G08540.1	Symbols: | DNA-directed RNA polymerase II protein | chr4:5433760-5436326 FORWARD LENGTH=473
Pp01	58.117	18.681	1	*******	38984936	T	C	Prupe.1G508700	MODIFIER	upstream_gene_variant	.	protein_coding	ppa003044m.g	PF01535	PFAM	PPR repeat	Q0WNP3	M5XVQ1	EMJ23235	AT4G18520.1	Symbols: | Pentatricopeptide repeat (PPR) superfamily protein | chr4:10215250-10217103 REVERSE LENGTH=617
Pp01	58.117	18.681	1	*******	38984948	G	A	Prupe.1G433300	MODERATE	missense_variant	p.Gly685Arg	protein_coding	ppa001770m.g	PTHR10795:SF335	PANTHER	0	O65351	M5XAM8	EMJ23157	AT5G67090.1	Symbols: | Subtilisin-like serine endopeptidase family protein | chr5:26774111-26776321 REVERSE LENGTH=736
Pp01	58.117	18.681	1	*******	38984948	T	C	Prupe.1G508600	MODERATE	missense_variant	p.Ile84Val	protein_coding	ppa008729m.g	PTHR31755	PANTHER	FAMILY NOT NAMED	Q84WN0	M5XEN6	EMJ23936	AT1G36320.1	Symbols: | unknown protein; BEST Arabidopsis thaliana protein match is: unknown protein (TAIR:AT4G37920.1); Has 93 Blast hits to 90 proteins in 22 species: Archae - 0; Bacteria - 0; Metazoa - 0; Fungi - 0; Plants - 85; Viruses - 0; Other Eukaryotes - 8 (source: NCBI BLink). | chr1:13671876-13673939 FORWARD LENGTH=414
Pp01	58.117	18.681	1	*******	38984948	T	C	Prupe.1G508600	MODERATE	missense_variant	p.Ile79Val	protein_coding	ppa008729m.g	PTHR31755	PANTHER	FAMILY NOT NAMED	Q84WN0	M5XEN6	EMJ23936	AT1G36320.1	Symbols: | unknown protein; BEST Arabidopsis thaliana protein match is: unknown protein (TAIR:AT4G37920.1); Has 93 Blast hits to 90 proteins in 22 species: Archae - 0; Bacteria - 0; Metazoa - 0; Fungi - 0; Plants - 85; Viruses - 0; Other Eukaryotes - 8 (source: NCBI BLink). | chr1:13671876-13673939 FORWARD LENGTH=414
Pp01	58.117	18.681	1	*******	39068645	G	A	Prupe.1G433200	MODIFIER	upstream_gene_variant	.	protein_coding	ppa023578m.g	PTHR10795:SF335	PANTHER	0	O65351	M5XQJ2	EMJ27796	AT5G67360.1	Symbols: ARA12 | Subtilase family protein | chr5:26872192-26874465 REVERSE LENGTH=757
Pp01	58.117	18.681	1	*******	39068645	T	C	Prupe.1G508500	MODIFIER	upstream_gene_variant	.	protein_coding	ppa005050m.g	PTHR21297	PANTHER	DNA-DIRECTED RNA POLYMERASE II	n/a	M5XYK5	EMJ26908	AT4G08540.1	Symbols: | DNA-directed RNA polymerase II protein | chr4:5433760-5436326 FORWARD LENGTH=473
Pp01	58.117	18.681	1	*******	39206042	G	A	Prupe.1G433400	MODIFIER	downstream_gene_variant	.	protein_coding
Pp01	58.117	18.681	1	*******	39206042	T	C	Prupe.1G508700	MODIFIER	upstream_gene_variant	.	protein_coding	ppa003044m.g	PF01535	PFAM	PPR repeat	Q0WNP3	M5XVQ1	EMJ23235	AT4G18520.1	Symbols: | Pentatricopeptide repeat (PPR) superfamily protein | chr4:10215250-10217103 REVERSE LENGTH=617
Pp01	58.117	18.681	1	*******	39206042	T	C	Prupe.1G509100	LOW	synonymous_variant	p.Asn167Asn	protein_coding	ppa020416m.g	PTHR11751:SF22	PANTHER	AMINOTRANSFERASE RELATED	Q9ZQI7	M5XZZ3	EMJ27493	AT2G13810.1	Symbols: ALD1 | AGD2-like defense response protein 1 | chr2:5768489-5772138 FORWARD LENGTH=456
Pp01	58.117	18.681	1	*******	39206069	C	G	Prupe.1G433300	MODERATE	missense_variant	p.Leu733Val	protein_coding	ppa001770m.g	PTHR10795:SF335	PANTHER	0	O65351	M5XAM8	EMJ23157	AT5G67090.1	Symbols: | Subtilisin-like serine endopeptidase family protein | chr5:26774111-26776321 REVERSE LENGTH=736
Pp01	58.117	18.681	1	*******	39206069	T	C	Prupe.1G509100	LOW	synonymous_variant	p.Asn160Asn	protein_coding	ppa020416m.g	PTHR11751:SF22	PANTHER	AMINOTRANSFERASE RELATED	Q9ZQI7	M5XZZ3	EMJ27493	AT2G13810.1	Symbols: ALD1 | AGD2-like defense response protein 1 | chr2:5768489-5772138 FORWARD LENGTH=456
Pp01	58.117	18.681	1	*******	39206069	T	C	Prupe.1G509200	MODIFIER	downstream_gene_variant	.	protein_coding	ppa024126m.g	PF13456	PFAM	Reverse transcriptase-like	n/a	M5XL64	EMJ26669	AT3G25270.1	Symbols: | Ribonuclease H-like superfamily protein | chr3:9203934-9204965 REVERSE LENGTH=343
Pp01	58.117	18.681	1	*******	39235110	C	G	Prupe.1G433200	MODIFIER	upstream_gene_variant	.	protein_coding	ppa023578m.g	PTHR10795:SF335	PANTHER	0	O65351	M5XQJ2	EMJ27796	AT5G67360.1	Symbols: ARA12 | Subtilase family protein | chr5:26872192-26874465 REVERSE LENGTH=757
Pp01	58.117	18.681	1	*******	39235111	C	G	Prupe.1G433400	MODIFIER	downstream_gene_variant	.	protein_coding
Pp01	58.117	18.681	1	*******	39236969	C	T	Prupe.1G433300	MODIFIER	3_prime_UTR_variant	.	protein_coding	ppa001770m.g	PTHR10795:SF335	PANTHER	0	O65351	M5XAM8	EMJ23157	AT5G67090.1	Symbols: | Subtilisin-like serine endopeptidase family protein | chr5:26774111-26776321 REVERSE LENGTH=736
[truncated: 2,150 more rows]

## Sheet: Pp05
Pseudomolecule	Genetic position (cM)	K*	Df	Signif.	Physical position (bp)	Reference	Variant	Gene	Classification	Effect	Change	Location	Prunus_persica_v1.0.a1_gene_fun	Prunus_persica_v2.0.a1_gene_fun	IdType	Description if any, GO is via pfam2go/interpro	Swissprot Match	TrEMBL Match	NCBI Match	TAIR Match	TAIR desc									V2.0.a1	V1.0		#locusName	Id	IdType	description if any
[truncated: 65,535 more rows]

[truncated: 2 more sheets: Pp07, Pp08]
