# Supplementary material for: QTLs Identification for Iron Chlorosis in a Segregating Peach–Almond Progeny Through Double-Digest Sequence-Based Genotyping (SBG)
Source: Front Plant Sci. 2022 May 31;13:872208. doi: 10.3389/fpls.2022.872208 (PMC9194768; doi:10.3389/fpls.2022.872208)
Supplement: Supplementary file 6 [file Table_6.XLS]

## Sheet: candidate_genes_inQTLregions
Supplementary Table S6. Complete information about candidate genes (start and end positions and functional annotations by different methods) located in the QTL regions identified in this study.
QTL	Initial_REGION	End_REGION	Pseudomolecule	Gene_name	Initial	End	Query	Match	Description	Tool
Ad-LG1	35327434	47767955	Pp01	Prupe.1G399700	35326875	35331333	Prupe.1G399700	GO:0016020	membrane	GO_PANTHER_PFAM
Ad-LG1	35327434	47767955	Pp01	Prupe.1G399700	35326875	35331333	Prupe.1G399700	PTHR18966	IONOTROPIC GLUTAMATE RECEPTOR	GO_PANTHER_PFAM
Ad-LG1	35327434	47767955	Pp01	Prupe.1G399700	35326875	35331333	Prupe.1G399700	PF00497	Bacterial extracellular solute-binding proteins, family 3	GO_PANTHER_PFAM
Ad-LG1	35327434	47767955	Pp01	Prupe.1G399700	35326875	35331333	Prupe.1G399700	GO:0005234	extracellular-glutamate-gated ion channel activity	GO_PANTHER_PFAM
Ad-LG1	35327434	47767955	Pp01	Prupe.1G399700	35326875	35331333	Prupe.1G399700	KOG1052	Glutamate-gated kainate-type ion channel receptor subunit GluR5 and related subunits	GO_PANTHER_PFAM
Ad-LG1	35327434	47767955	Pp01	Prupe.1G399700	35326875	35331333	Prupe.1G399700	GO:0006810	transport	GO_PANTHER_PFAM
Ad-LG1	35327434	47767955	Pp01	Prupe.1G399700	35326875	35331333	Prupe.1G399700	PTHR18966:SF6	GLUTAMATE RECEPTOR 2 PLANT	GO_PANTHER_PFAM
Ad-LG1	35327434	47767955	Pp01	Prupe.1G399700	35326875	35331333	Prupe.1G399700	PF00060	Ligand-gated ion channel	GO_PANTHER_PFAM
Ad-LG1	35327434	47767955	Pp01	Prupe.1G399700	35326875	35331333	Prupe.1G399700	GO:0004970	ionotropic glutamate receptor activity	GO_PANTHER_PFAM
Ad-LG1	35327434	47767955	Pp01	Prupe.1G399700	35326875	35331333	Prupe.1G399700	K05387	glutamate receptor, ionotropic, other eukaryote	GO_PANTHER_PFAM
Ad-LG1	35327434	47767955	Pp01	Prupe.1G399700	35326875	35331333	Prupe.1G399700	PF01094	Receptor family ligand binding region	GO_PANTHER_PFAM
Ad-LG1	35327434	47767955	Pp01	Prupe.1G399700	35326875	35331333	Prupe.1G399700	GO:0005215	transporter activity	GO_PANTHER_PFAM
Ad-LG1	35327434	47767955	Pp01	Prupe.1G399700	35326875	35331333	Prupe.1G399700.1	IPR001320	Ionotropic glutamate receptor	IPR
Ad-LG1	35327434	47767955	Pp01	Prupe.1G399700	35326875	35331333	Prupe.1G399700.1	IPR001828	Extracellular ligand-binding receptor	IPR
Ad-LG1	35327434	47767955	Pp01	Prupe.1G399700	35326875	35331333	Prupe.1G399700.1	IPR017103	Ionotropic glutamate receptor, plant	IPR
Ad-LG1	35327434	47767955	Pp01	Prupe.1G399700	35326875	35331333	Prupe.1G399700.1	IPR028082	Periplasmic binding protein-like I	IPR
Ad-LG1	35327434	47767955	Pp01	Prupe.1G399700	35326875	35331333	Prupe.1G399700.1	K05387	glutamate receptor, ionotropic, plant	KEGG_ORTH
Ad-LG1	35327434	47767955	Pp01	Prupe.1G399800	35332027	35336843	Prupe.1G399800	GO:0016020	membrane	GO_PANTHER_PFAM
Ad-LG1	35327434	47767955	Pp01	Prupe.1G399800	35332027	35336843	Prupe.1G399800	PTHR18966	IONOTROPIC GLUTAMATE RECEPTOR	GO_PANTHER_PFAM
Ad-LG1	35327434	47767955	Pp01	Prupe.1G399800	35332027	35336843	Prupe.1G399800	PF00497	Bacterial extracellular solute-binding proteins, family 3	GO_PANTHER_PFAM
Ad-LG1	35327434	47767955	Pp01	Prupe.1G399800	35332027	35336843	Prupe.1G399800	GO:0005234	extracellular-glutamate-gated ion channel activity	GO_PANTHER_PFAM
Ad-LG1	35327434	47767955	Pp01	Prupe.1G399800	35332027	35336843	Prupe.1G399800	KOG1052	Glutamate-gated kainate-type ion channel receptor subunit GluR5 and related subunits	GO_PANTHER_PFAM
Ad-LG1	35327434	47767955	Pp01	Prupe.1G399800	35332027	35336843	Prupe.1G399800	GO:0006810	transport	GO_PANTHER_PFAM
Ad-LG1	35327434	47767955	Pp01	Prupe.1G399800	35332027	35336843	Prupe.1G399800	PTHR18966:SF6	GLUTAMATE RECEPTOR 2 PLANT	GO_PANTHER_PFAM
Ad-LG1	35327434	47767955	Pp01	Prupe.1G399800	35332027	35336843	Prupe.1G399800	PF00060	Ligand-gated ion channel	GO_PANTHER_PFAM
Ad-LG1	35327434	47767955	Pp01	Prupe.1G399800	35332027	35336843	Prupe.1G399800	GO:0004970	ionotropic glutamate receptor activity	GO_PANTHER_PFAM
Ad-LG1	35327434	47767955	Pp01	Prupe.1G399800	35332027	35336843	Prupe.1G399800	K05387	glutamate receptor, ionotropic, other eukaryote	GO_PANTHER_PFAM
Ad-LG1	35327434	47767955	Pp01	Prupe.1G399800	35332027	35336843	Prupe.1G399800	PF01094	Receptor family ligand binding region	GO_PANTHER_PFAM
Ad-LG1	35327434	47767955	Pp01	Prupe.1G399800	35332027	35336843	Prupe.1G399800	GO:0005215	transporter activity	GO_PANTHER_PFAM
Ad-LG1	35327434	47767955	Pp01	Prupe.1G399800	35332027	35336843	Prupe.1G399800.1	IPR000337	GPCR, family 3	IPR
Ad-LG1	35327434	47767955	Pp01	Prupe.1G399800	35332027	35336843	Prupe.1G399800.1	IPR001320	Ionotropic glutamate receptor	IPR
Ad-LG1	35327434	47767955	Pp01	Prupe.1G399800	35332027	35336843	Prupe.1G399800.1	IPR001828	Extracellular ligand-binding receptor	IPR
Ad-LG1	35327434	47767955	Pp01	Prupe.1G399800	35332027	35336843	Prupe.1G399800.1	IPR017103	Ionotropic glutamate receptor, plant	IPR
Ad-LG1	35327434	47767955	Pp01	Prupe.1G399800	35332027	35336843	Prupe.1G399800.1	IPR028082	Periplasmic binding protein-like I	IPR
Ad-LG1	35327434	47767955	Pp01	Prupe.1G399800	35332027	35336843	Prupe.1G399800.1	K05387	glutamate receptor, ionotropic, plant	KEGG_ORTH
Ad-LG1	35327434	47767955	Pp01	Prupe.1G399900	35337583	35341139	Prupe.1G399900	GO:0016020	membrane	GO_PANTHER_PFAM
Ad-LG1	35327434	47767955	Pp01	Prupe.1G399900	35337583	35341139	Prupe.1G399900	PTHR18966	IONOTROPIC GLUTAMATE RECEPTOR	GO_PANTHER_PFAM
Ad-LG1	35327434	47767955	Pp01	Prupe.1G399900	35337583	35341139	Prupe.1G399900	PF00497	Bacterial extracellular solute-binding proteins, family 3	GO_PANTHER_PFAM
Ad-LG1	35327434	47767955	Pp01	Prupe.1G399900	35337583	35341139	Prupe.1G399900	GO:0005234	extracellular-glutamate-gated ion channel activity	GO_PANTHER_PFAM
Ad-LG1	35327434	47767955	Pp01	Prupe.1G399900	35337583	35341139	Prupe.1G399900	KOG1052	Glutamate-gated kainate-type ion channel receptor subunit GluR5 and related subunits	GO_PANTHER_PFAM
Ad-LG1	35327434	47767955	Pp01	Prupe.1G399900	35337583	35341139	Prupe.1G399900	GO:0006810	transport	GO_PANTHER_PFAM
Ad-LG1	35327434	47767955	Pp01	Prupe.1G399900	35337583	35341139	Prupe.1G399900	PTHR18966:SF6	GLUTAMATE RECEPTOR 2 PLANT	GO_PANTHER_PFAM
Ad-LG1	35327434	47767955	Pp01	Prupe.1G399900	35337583	35341139	Prupe.1G399900	PF00060	Ligand-gated ion channel	GO_PANTHER_PFAM
Ad-LG1	35327434	47767955	Pp01	Prupe.1G399900	35337583	35341139	Prupe.1G399900	GO:0004970	ionotropic glutamate receptor activity	GO_PANTHER_PFAM
Ad-LG1	35327434	47767955	Pp01	Prupe.1G399900	35337583	35341139	Prupe.1G399900	PF01094	Receptor family ligand binding region	GO_PANTHER_PFAM
Ad-LG1	35327434	47767955	Pp01	Prupe.1G399900	35337583	35341139	Prupe.1G399900	GO:0005215	transporter activity	GO_PANTHER_PFAM
Ad-LG1	35327434	47767955	Pp01	Prupe.1G399900	35337583	35341139	Prupe.1G399900.1	IPR001320	Ionotropic glutamate receptor	IPR
Ad-LG1	35327434	47767955	Pp01	Prupe.1G399900	35337583	35341139	Prupe.1G399900.1	IPR001828	Extracellular ligand-binding receptor	IPR
Ad-LG1	35327434	47767955	Pp01	Prupe.1G399900	35337583	35341139	Prupe.1G399900.1	IPR017103	Ionotropic glutamate receptor, plant	IPR
Ad-LG1	35327434	47767955	Pp01	Prupe.1G399900	35337583	35341139	Prupe.1G399900.1	IPR028082	Periplasmic binding protein-like I	IPR
Ad-LG1	35327434	47767955	Pp01	Prupe.1G399900	35337583	35341139	Prupe.1G399900.1	K05387	glutamate receptor, ionotropic, plant	KEGG_ORTH
Ad-LG1	35327434	47767955	Pp01	Prupe.1G400000	35341380	35346482	Prupe.1G400000	GO:0016020	membrane	GO_PANTHER_PFAM
Ad-LG1	35327434	47767955	Pp01	Prupe.1G400000	35341380	35346482	Prupe.1G400000	PTHR18966	IONOTROPIC GLUTAMATE RECEPTOR	GO_PANTHER_PFAM
Ad-LG1	35327434	47767955	Pp01	Prupe.1G400000	35341380	35346482	Prupe.1G400000	PF00497	Bacterial extracellular solute-binding proteins, family 3	GO_PANTHER_PFAM
Ad-LG1	35327434	47767955	Pp01	Prupe.1G400000	35341380	35346482	Prupe.1G400000	GO:0005234	extracellular-glutamate-gated ion channel activity	GO_PANTHER_PFAM
Ad-LG1	35327434	47767955	Pp01	Prupe.1G400000	35341380	35346482	Prupe.1G400000	KOG1052	Glutamate-gated kainate-type ion channel receptor subunit GluR5 and related subunits	GO_PANTHER_PFAM
Ad-LG1	35327434	47767955	Pp01	Prupe.1G400000	35341380	35346482	Prupe.1G400000	GO:0006810	transport	GO_PANTHER_PFAM
Ad-LG1	35327434	47767955	Pp01	Prupe.1G400000	35341380	35346482	Prupe.1G400000	PTHR18966:SF6	GLUTAMATE RECEPTOR 2 PLANT	GO_PANTHER_PFAM
Ad-LG1	35327434	47767955	Pp01	Prupe.1G400000	35341380	35346482	Prupe.1G400000	PF00060	Ligand-gated ion channel	GO_PANTHER_PFAM
Ad-LG1	35327434	47767955	Pp01	Prupe.1G400000	35341380	35346482	Prupe.1G400000	GO:0004970	ionotropic glutamate receptor activity	GO_PANTHER_PFAM
Ad-LG1	35327434	47767955	Pp01	Prupe.1G400000	35341380	35346482	Prupe.1G400000	K05387	glutamate receptor, ionotropic, other eukaryote	GO_PANTHER_PFAM
Ad-LG1	35327434	47767955	Pp01	Prupe.1G400000	35341380	35346482	Prupe.1G400000	PF01094	Receptor family ligand binding region	GO_PANTHER_PFAM
Ad-LG1	35327434	47767955	Pp01	Prupe.1G400000	35341380	35346482	Prupe.1G400000	GO:0005215	transporter activity	GO_PANTHER_PFAM
Ad-LG1	35327434	47767955	Pp01	Prupe.1G400000	35341380	35346482	Prupe.1G400000.1	IPR001320	Ionotropic glutamate receptor	IPR
Ad-LG1	35327434	47767955	Pp01	Prupe.1G400000	35341380	35346482	Prupe.1G400000.1	IPR001828	Extracellular ligand-binding receptor	IPR
Ad-LG1	35327434	47767955	Pp01	Prupe.1G400000	35341380	35346482	Prupe.1G400000.1	IPR017103	Ionotropic glutamate receptor, plant	IPR
Ad-LG1	35327434	47767955	Pp01	Prupe.1G400000	35341380	35346482	Prupe.1G400000.1	IPR028082	Periplasmic binding protein-like I	IPR
Ad-LG1	35327434	47767955	Pp01	Prupe.1G400000	35341380	35346482	Prupe.1G400000.1	K05387	glutamate receptor, ionotropic, plant	KEGG_ORTH
Ad-LG1	35327434	47767955	Pp01	Prupe.1G400300	35352435	35355923	Prupe.1G400300	GO:0016020	membrane	GO_PANTHER_PFAM
Ad-LG1	35327434	47767955	Pp01	Prupe.1G400300	35352435	35355923	Prupe.1G400300	PTHR18966	IONOTROPIC GLUTAMATE RECEPTOR	GO_PANTHER_PFAM
Ad-LG1	35327434	47767955	Pp01	Prupe.1G400300	35352435	35355923	Prupe.1G400300	PF00497	Bacterial extracellular solute-binding proteins, family 3	GO_PANTHER_PFAM
Ad-LG1	35327434	47767955	Pp01	Prupe.1G400300	35352435	35355923	Prupe.1G400300	GO:0005234	extracellular-glutamate-gated ion channel activity	GO_PANTHER_PFAM
Ad-LG1	35327434	47767955	Pp01	Prupe.1G400300	35352435	35355923	Prupe.1G400300	KOG1052	Glutamate-gated kainate-type ion channel receptor subunit GluR5 and related subunits	GO_PANTHER_PFAM
Ad-LG1	35327434	47767955	Pp01	Prupe.1G400300	35352435	35355923	Prupe.1G400300	GO:0006810	transport	GO_PANTHER_PFAM
Ad-LG1	35327434	47767955	Pp01	Prupe.1G400300	35352435	35355923	Prupe.1G400300	PTHR18966:SF6	GLUTAMATE RECEPTOR 2 PLANT	GO_PANTHER_PFAM
Ad-LG1	35327434	47767955	Pp01	Prupe.1G400300	35352435	35355923	Prupe.1G400300	PF00060	Ligand-gated ion channel	GO_PANTHER_PFAM
Ad-LG1	35327434	47767955	Pp01	Prupe.1G400300	35352435	35355923	Prupe.1G400300	GO:0004970	ionotropic glutamate receptor activity	GO_PANTHER_PFAM
Ad-LG1	35327434	47767955	Pp01	Prupe.1G400300	35352435	35355923	Prupe.1G400300	PF01094	Receptor family ligand binding region	GO_PANTHER_PFAM
Ad-LG1	35327434	47767955	Pp01	Prupe.1G400300	35352435	35355923	Prupe.1G400300	GO:0005215	transporter activity	GO_PANTHER_PFAM
Ad-LG1	35327434	47767955	Pp01	Prupe.1G400300	35352435	35355923	Prupe.1G400300.1	IPR001320	Ionotropic glutamate receptor	IPR
Ad-LG1	35327434	47767955	Pp01	Prupe.1G400300	35352435	35355923	Prupe.1G400300.1	IPR001828	Extracellular ligand-binding receptor	IPR
Ad-LG1	35327434	47767955	Pp01	Prupe.1G400300	35352435	35355923	Prupe.1G400300.1	IPR017103	Ionotropic glutamate receptor, plant	IPR
Ad-LG1	35327434	47767955	Pp01	Prupe.1G400300	35352435	35355923	Prupe.1G400300.1	IPR028082	Periplasmic binding protein-like I	IPR
Ad-LG1	35327434	47767955	Pp01	Prupe.1G400400	35357845	35360081	Prupe.1G400400	GO:0016020	membrane	GO_PANTHER_PFAM
Ad-LG1	35327434	47767955	Pp01	Prupe.1G400400	35357845	35360081	Prupe.1G400400	PTHR18966	IONOTROPIC GLUTAMATE RECEPTOR	GO_PANTHER_PFAM
Ad-LG1	35327434	47767955	Pp01	Prupe.1G400400	35357845	35360081	Prupe.1G400400	PF00497	Bacterial extracellular solute-binding proteins, family 3	GO_PANTHER_PFAM
Ad-LG1	35327434	47767955	Pp01	Prupe.1G400400	35357845	35360081	Prupe.1G400400	GO:0005234	extracellular-glutamate-gated ion channel activity	GO_PANTHER_PFAM
Ad-LG1	35327434	47767955	Pp01	Prupe.1G400400	35357845	35360081	Prupe.1G400400	KOG1052	Glutamate-gated kainate-type ion channel receptor subunit GluR5 and related subunits	GO_PANTHER_PFAM
Ad-LG1	35327434	47767955	Pp01	Prupe.1G400400	35357845	35360081	Prupe.1G400400	GO:0006810	transport	GO_PANTHER_PFAM
Ad-LG1	35327434	47767955	Pp01	Prupe.1G400400	35357845	35360081	Prupe.1G400400	PTHR18966:SF6	GLUTAMATE RECEPTOR 2 PLANT	GO_PANTHER_PFAM
Ad-LG1	35327434	47767955	Pp01	Prupe.1G400400	35357845	35360081	Prupe.1G400400	PF00060	Ligand-gated ion channel	GO_PANTHER_PFAM
Ad-LG1	35327434	47767955	Pp01	Prupe.1G400400	35357845	35360081	Prupe.1G400400	GO:0004970	ionotropic glutamate receptor activity	GO_PANTHER_PFAM
Ad-LG1	35327434	47767955	Pp01	Prupe.1G400400	35357845	35360081	Prupe.1G400400	GO:0005215	transporter activity	GO_PANTHER_PFAM
Ad-LG1	35327434	47767955	Pp01	Prupe.1G400400	35357845	35360081	Prupe.1G400400.1	IPR001320	Ionotropic glutamate receptor	IPR
Ad-LG1	35327434	47767955	Pp01	Prupe.1G400400	35357845	35360081	Prupe.1G400400.1	IPR028082	Periplasmic binding protein-like I	IPR
Ad-LG1	35327434	47767955	Pp01	Prupe.1G400500	35370802	35372329	Prupe.1G400500	PTHR18966	IONOTROPIC GLUTAMATE RECEPTOR	GO_PANTHER_PFAM
Ad-LG1	35327434	47767955	Pp01	Prupe.1G400500	35370802	35372329	Prupe.1G400500	PTHR18966:SF6	GLUTAMATE RECEPTOR 2 PLANT	GO_PANTHER_PFAM
Ad-LG1	35327434	47767955	Pp01	Prupe.1G400500	35370802	35372329	Prupe.1G400500	PF01094	Receptor family ligand binding region	GO_PANTHER_PFAM
Ad-LG1	35327434	47767955	Pp01	Prupe.1G400500	35370802	35372329	Prupe.1G400500.1	IPR001828	Extracellular ligand-binding receptor	IPR
Ad-LG1	35327434	47767955	Pp01	Prupe.1G400500	35370802	35372329	Prupe.1G400500.1	IPR028082	Periplasmic binding protein-like I	IPR
Ad-LG1	35327434	47767955	Pp01	Prupe.1G400600	35384081	35388349	Prupe.1G400600	GO:0016020	membrane	GO_PANTHER_PFAM
Ad-LG1	35327434	47767955	Pp01	Prupe.1G400600	35384081	35388349	Prupe.1G400600	PTHR18966	IONOTROPIC GLUTAMATE RECEPTOR	GO_PANTHER_PFAM
Ad-LG1	35327434	47767955	Pp01	Prupe.1G400600	35384081	35388349	Prupe.1G400600	PF00497	Bacterial extracellular solute-binding proteins, family 3	GO_PANTHER_PFAM
Ad-LG1	35327434	47767955	Pp01	Prupe.1G400600	35384081	35388349	Prupe.1G400600	GO:0005234	extracellular-glutamate-gated ion channel activity	GO_PANTHER_PFAM
Ad-LG1	35327434	47767955	Pp01	Prupe.1G400600	35384081	35388349	Prupe.1G400600	KOG1052	Glutamate-gated kainate-type ion channel receptor subunit GluR5 and related subunits	GO_PANTHER_PFAM
Ad-LG1	35327434	47767955	Pp01	Prupe.1G400600	35384081	35388349	Prupe.1G400600	GO:0006810	transport	GO_PANTHER_PFAM
Ad-LG1	35327434	47767955	Pp01	Prupe.1G400600	35384081	35388349	Prupe.1G400600	PTHR18966:SF6	GLUTAMATE RECEPTOR 2 PLANT	GO_PANTHER_PFAM
Ad-LG1	35327434	47767955	Pp01	Prupe.1G400600	35384081	35388349	Prupe.1G400600	PF00060	Ligand-gated ion channel	GO_PANTHER_PFAM
Ad-LG1	35327434	47767955	Pp01	Prupe.1G400600	35384081	35388349	Prupe.1G400600	GO:0004970	ionotropic glutamate receptor activity	GO_PANTHER_PFAM
Ad-LG1	35327434	47767955	Pp01	Prupe.1G400600	35384081	35388349	Prupe.1G400600	K05387	glutamate receptor, ionotropic, other eukaryote	GO_PANTHER_PFAM
Ad-LG1	35327434	47767955	Pp01	Prupe.1G400600	35384081	35388349	Prupe.1G400600	PF01094	Receptor family ligand binding region	GO_PANTHER_PFAM
Ad-LG1	35327434	47767955	Pp01	Prupe.1G400600	35384081	35388349	Prupe.1G400600	GO:0005215	transporter activity	GO_PANTHER_PFAM
Ad-LG1	35327434	47767955	Pp01	Prupe.1G400600	35384081	35388349	Prupe.1G400600.1	IPR000337	GPCR, family 3	IPR
Ad-LG1	35327434	47767955	Pp01	Prupe.1G400600	35384081	35388349	Prupe.1G400600.1	IPR001320	Ionotropic glutamate receptor	IPR
Ad-LG1	35327434	47767955	Pp01	Prupe.1G400600	35384081	35388349	Prupe.1G400600.1	IPR001828	Extracellular ligand-binding receptor	IPR
Ad-LG1	35327434	47767955	Pp01	Prupe.1G400600	35384081	35388349	Prupe.1G400600.1	IPR017103	Ionotropic glutamate receptor, plant	IPR
Ad-LG1	35327434	47767955	Pp01	Prupe.1G400600	35384081	35388349	Prupe.1G400600.1	IPR028082	Periplasmic binding protein-like I	IPR
Ad-LG1	35327434	47767955	Pp01	Prupe.1G400600	35384081	35388349	Prupe.1G400600.1	K05387	glutamate receptor, ionotropic, plant	KEGG_ORTH
Ad-LG1	35327434	47767955	Pp01	Prupe.1G400700	35392849	35395807	Prupe.1G400700	GO:0016020	membrane	GO_PANTHER_PFAM
Ad-LG1	35327434	47767955	Pp01	Prupe.1G400700	35392849	35395807	Prupe.1G400700	PTHR18966	IONOTROPIC GLUTAMATE RECEPTOR	GO_PANTHER_PFAM
Ad-LG1	35327434	47767955	Pp01	Prupe.1G400700	35392849	35395807	Prupe.1G400700	GO:0005234	extracellular-glutamate-gated ion channel activity	GO_PANTHER_PFAM
Ad-LG1	35327434	47767955	Pp01	Prupe.1G400700	35392849	35395807	Prupe.1G400700	PTHR18966:SF6	GLUTAMATE RECEPTOR 2 PLANT	GO_PANTHER_PFAM
Ad-LG1	35327434	47767955	Pp01	Prupe.1G400700	35392849	35395807	Prupe.1G400700	PF00060	Ligand-gated ion channel	GO_PANTHER_PFAM
Ad-LG1	35327434	47767955	Pp01	Prupe.1G400700	35392849	35395807	Prupe.1G400700	GO:0004970	ionotropic glutamate receptor activity	GO_PANTHER_PFAM
Ad-LG1	35327434	47767955	Pp01	Prupe.1G400700	35392849	35395807	Prupe.1G400700	PF01094	Receptor family ligand binding region	GO_PANTHER_PFAM
Ad-LG1	35327434	47767955	Pp01	Prupe.1G400700	35392849	35395807	Prupe.1G400700.1	IPR001320	Ionotropic glutamate receptor	IPR
Ad-LG1	35327434	47767955	Pp01	Prupe.1G400700	35392849	35395807	Prupe.1G400700.1	IPR001828	Extracellular ligand-binding receptor	IPR
Ad-LG1	35327434	47767955	Pp01	Prupe.1G400700	35392849	35395807	Prupe.1G400700.1	IPR028082	Periplasmic binding protein-like I	IPR
Ad-LG1	35327434	47767955	Pp01	Prupe.1G400800	35396108	35396791	Prupe.1G400800	KOG0114	Predicted RNA-binding protein (RRM superfamily)	GO_PANTHER_PFAM
Ad-LG1	35327434	47767955	Pp01	Prupe.1G400800	35396108	35396791	Prupe.1G400800	PTHR22630:SF0	SUBFAMILY NOT NAMED	GO_PANTHER_PFAM
Ad-LG1	35327434	47767955	Pp01	Prupe.1G400800	35396108	35396791	Prupe.1G400800	GO:0003676	nucleic acid binding	GO_PANTHER_PFAM
Ad-LG1	35327434	47767955	Pp01	Prupe.1G400800	35396108	35396791	Prupe.1G400800	PTHR22630	PRE-MRNA BRANCH SITE PROTEIN	GO_PANTHER_PFAM
Ad-LG1	35327434	47767955	Pp01	Prupe.1G400800	35396108	35396791	Prupe.1G400800	PF00076	RNA recognition motif. (a.k.a. RRM, RBD, or RNP domain)	GO_PANTHER_PFAM
Ad-LG1	35327434	47767955	Pp01	Prupe.1G400800	35396108	35396791	Prupe.1G400800.1	IPR000504	RNA recognition motif domain	IPR
Ad-LG1	35327434	47767955	Pp01	Prupe.1G400800	35396108	35396791	Prupe.1G400800.1	IPR012677	Nucleotide-binding alpha-beta plait domain	IPR
Ad-LG1	35327434	47767955	Pp01	Prupe.1G400800	35396108	35396791	Prupe.1G400800.1	K12833	pre-mRNA branch site protein p14	KEGG_ORTH
Ad-LG1	35327434	47767955	Pp01	Prupe.1G400800	35396108	35396791	Prupe.1G400800.1	K12833	pre-mRNA branch site protein p14	KEGG_ORTH
Ad-LG1	35327434	47767955	Pp01	Prupe.1G400800	35396108	35396791	Prupe.1G400800.1	K12833	pre-mRNA branch site protein p14	KEGG_ORTH
Ad-LG1	35327434	47767955	Pp01	Prupe.1G400800	35396108	35396791	Prupe.1G400800.1	K12833	pre-mRNA branch site protein p14	KEGG_ORTH
Ad-LG1	35327434	47767955	Pp01	Prupe.1G400800	35396108	35396791	Prupe.1G400800.1	K12833	pre-mRNA branch site protein p14	KEGG_ORTH
Ad-LG1	35327434	47767955	Pp01	Prupe.1G400800	35396108	35396791	Prupe.1G400800.1	ko03040	Spliceosome	KEGG_PATHWAYS
Ad-LG1	35327434	47767955	Pp01	Prupe.1G400900	35396792	35401964	Prupe.1G400900	GO:0016020	membrane	GO_PANTHER_PFAM
Ad-LG1	35327434	47767955	Pp01	Prupe.1G400900	35396792	35401964	Prupe.1G400900	PTHR24423:SF370		GO_PANTHER_PFAM
Ad-LG1	35327434	47767955	Pp01	Prupe.1G400900	35396792	35401964	Prupe.1G400900	PF00072	Response regulator receiver domain	GO_PANTHER_PFAM
Ad-LG1	35327434	47767955	Pp01	Prupe.1G400900	35396792	35401964	Prupe.1G400900	PF02518	Histidine kinase-, DNA gyrase B-, and HSP90-like ATPase	GO_PANTHER_PFAM
Ad-LG1	35327434	47767955	Pp01	Prupe.1G400900	35396792	35401964	Prupe.1G400900	GO:0000160	phosphorelay signal transduction system	GO_PANTHER_PFAM
Ad-LG1	35327434	47767955	Pp01	Prupe.1G400900	35396792	35401964	Prupe.1G400900	KOG0519	Sensory transduction histidine kinase	GO_PANTHER_PFAM
Ad-LG1	35327434	47767955	Pp01	Prupe.1G400900	35396792	35401964	Prupe.1G400900	GO:0007165	signal transduction	GO_PANTHER_PFAM
Ad-LG1	35327434	47767955	Pp01	Prupe.1G400900	35396792	35401964	Prupe.1G400900	PTHR24423	TWO-COMPONENT SENSOR HISTIDINE KINASE	GO_PANTHER_PFAM
Ad-LG1	35327434	47767955	Pp01	Prupe.1G400900	35396792	35401964	Prupe.1G400900	PF00512	His Kinase A (phospho-acceptor) domain	GO_PANTHER_PFAM
Ad-LG1	35327434	47767955	Pp01	Prupe.1G400900	35396792	35401964	Prupe.1G400900	GO:0000155	phosphorelay sensor kinase activity	GO_PANTHER_PFAM
Ad-LG1	35327434	47767955	Pp01	Prupe.1G400900	35396792	35401964	Prupe.1G400900.1	IPR001789	Signal transduction response regulator, receiver domain	IPR
Ad-LG1	35327434	47767955	Pp01	Prupe.1G400900	35396792	35401964	Prupe.1G400900.1	IPR003594	Histidine kinase-like ATPase, C-terminal domain	IPR
Ad-LG1	35327434	47767955	Pp01	Prupe.1G400900	35396792	35401964	Prupe.1G400900.1	IPR003661	Signal transduction histidine kinase EnvZ-like, dimerisation/phosphoacceptor domain	IPR
Ad-LG1	35327434	47767955	Pp01	Prupe.1G400900	35396792	35401964	Prupe.1G400900.1	IPR004358	Signal transduction histidine kinase-related protein, C-terminal	IPR
Ad-LG1	35327434	47767955	Pp01	Prupe.1G400900	35396792	35401964	Prupe.1G400900.1	IPR005467	Signal transduction histidine kinase, core	IPR
Ad-LG1	35327434	47767955	Pp01	Prupe.1G400900	35396792	35401964	Prupe.1G400900.1	IPR009082	Signal transduction histidine kinase, homodimeric domain	IPR
Ad-LG1	35327434	47767955	Pp01	Prupe.1G400900	35396792	35401964	Prupe.1G400900.1	IPR011006	CheY-like superfamily	IPR
Ad-LG1	35327434	47767955	Pp01	Prupe.1G400900	35396792	35401964	Prupe.1G400900.2	IPR001789	Signal transduction response regulator, receiver domain	IPR
Ad-LG1	35327434	47767955	Pp01	Prupe.1G400900	35396792	35401964	Prupe.1G400900.2	IPR003594	Histidine kinase-like ATPase, C-terminal domain	IPR
Ad-LG1	35327434	47767955	Pp01	Prupe.1G400900	35396792	35401964	Prupe.1G400900.2	IPR003661	Signal transduction histidine kinase EnvZ-like, dimerisation/phosphoacceptor domain	IPR
Ad-LG1	35327434	47767955	Pp01	Prupe.1G400900	35396792	35401964	Prupe.1G400900.2	IPR004358	Signal transduction histidine kinase-related protein, C-terminal	IPR
Ad-LG1	35327434	47767955	Pp01	Prupe.1G400900	35396792	35401964	Prupe.1G400900.2	IPR005467	Signal transduction histidine kinase, core	IPR
Ad-LG1	35327434	47767955	Pp01	Prupe.1G400900	35396792	35401964	Prupe.1G400900.2	IPR009082	Signal transduction histidine kinase, homodimeric domain	IPR
Ad-LG1	35327434	47767955	Pp01	Prupe.1G400900	35396792	35401964	Prupe.1G400900.2	IPR011006	CheY-like superfamily	IPR
Ad-LG1	35327434	47767955	Pp01	Prupe.1G400900	35396792	35401964	Prupe.1G400900.3	IPR001789	Signal transduction response regulator, receiver domain	IPR
Ad-LG1	35327434	47767955	Pp01	Prupe.1G400900	35396792	35401964	Prupe.1G400900.3	IPR003594	Histidine kinase-like ATPase, C-terminal domain	IPR
Ad-LG1	35327434	47767955	Pp01	Prupe.1G400900	35396792	35401964	Prupe.1G400900.3	IPR003661	Signal transduction histidine kinase EnvZ-like, dimerisation/phosphoacceptor domain	IPR
Ad-LG1	35327434	47767955	Pp01	Prupe.1G400900	35396792	35401964	Prupe.1G400900.3	IPR004358	Signal transduction histidine kinase-related protein, C-terminal	IPR
Ad-LG1	35327434	47767955	Pp01	Prupe.1G400900	35396792	35401964	Prupe.1G400900.3	IPR005467	Signal transduction histidine kinase, core	IPR
Ad-LG1	35327434	47767955	Pp01	Prupe.1G400900	35396792	35401964	Prupe.1G400900.3	IPR009082	Signal transduction histidine kinase, homodimeric domain	IPR
Ad-LG1	35327434	47767955	Pp01	Prupe.1G400900	35396792	35401964	Prupe.1G400900.3	IPR011006	CheY-like superfamily	IPR
Ad-LG1	35327434	47767955	Pp01	Prupe.1G401000	35408147	35413672	Prupe.1G401000	PF00443	Ubiquitin carboxyl-terminal hydrolase	GO_PANTHER_PFAM
Ad-LG1	35327434	47767955	Pp01	Prupe.1G401000	35408147	35413672	Prupe.1G401000	GO:0006511	ubiquitin-dependent protein catabolic process	GO_PANTHER_PFAM
Ad-LG1	35327434	47767955	Pp01	Prupe.1G401000	35408147	35413672	Prupe.1G401000	PTHR24006:SF355		GO_PANTHER_PFAM
Ad-LG1	35327434	47767955	Pp01	Prupe.1G401000	35408147	35413672	Prupe.1G401000	GO:0036459		GO_PANTHER_PFAM
Ad-LG1	35327434	47767955	Pp01	Prupe.1G401000	35408147	35413672	Prupe.1G401000	KOG1865	Ubiquitin carboxyl-terminal hydrolase	GO_PANTHER_PFAM
Ad-LG1	35327434	47767955	Pp01	Prupe.1G401000	35408147	35413672	Prupe.1G401000	PTHR24006	FAMILY NOT NAMED	GO_PANTHER_PFAM
Ad-LG1	35327434	47767955	Pp01	Prupe.1G401000	35408147	35413672	Prupe.1G401000	PF01753	MYND finger	GO_PANTHER_PFAM
Ad-LG1	35327434	47767955	Pp01	Prupe.1G401000	35408147	35413672	Prupe.1G401000.1	IPR001394	Peptidase C19, ubiquitin carboxyl-terminal hydrolase	IPR
Ad-LG1	35327434	47767955	Pp01	Prupe.1G401000	35408147	35413672	Prupe.1G401000.1	IPR002893	Zinc finger, MYND-type	IPR
Ad-LG1	35327434	47767955	Pp01	Prupe.1G401000	35408147	35413672	Prupe.1G401000.1	IPR018200	Ubiquitin specific protease, conserved site	IPR
Ad-LG1	35327434	47767955	Pp01	Prupe.1G401000	35408147	35413672	Prupe.1G401000.1	IPR028889	Ubiquitin specific protease domain	IPR
Ad-LG1	35327434	47767955	Pp01	Prupe.1G401000	35408147	35413672	Prupe.1G401000.2	IPR001394	Peptidase C19, ubiquitin carboxyl-terminal hydrolase	IPR
Ad-LG1	35327434	47767955	Pp01	Prupe.1G401000	35408147	35413672	Prupe.1G401000.2	IPR002893	Zinc finger, MYND-type	IPR
Ad-LG1	35327434	47767955	Pp01	Prupe.1G401000	35408147	35413672	Prupe.1G401000.2	IPR018200	Ubiquitin specific protease, conserved site	IPR
Ad-LG1	35327434	47767955	Pp01	Prupe.1G401000	35408147	35413672	Prupe.1G401000.2	IPR028889	Ubiquitin specific protease domain	IPR
Ad-LG1	35327434	47767955	Pp01	Prupe.1G401000	35408147	35413672	Prupe.1G401000.1	K11855	ubiquitin carboxyl-terminal hydrolase 36/42 [EC:3.4.19.12]	KEGG_ORTH
Ad-LG1	35327434	47767955	Pp01	Prupe.1G401000	35408147	35413672	Prupe.1G401000.2	K11855	ubiquitin carboxyl-terminal hydrolase 36/42 [EC:3.4.19.12]	KEGG_ORTH
Ad-LG1	35327434	47767955	Pp01	Prupe.1G401000	35408147	35413672	Prupe.1G401000.1	K11855	ubiquitin carboxyl-terminal hydrolase 36/42 [EC:3.4.19.12]	KEGG_ORTH
Ad-LG1	35327434	47767955	Pp01	Prupe.1G401000	35408147	35413672	Prupe.1G401000.2	K11855	ubiquitin carboxyl-terminal hydrolase 36/42 [EC:3.4.19.12]	KEGG_ORTH
Ad-LG1	35327434	47767955	Pp01	Prupe.1G401000	35408147	35413672	Prupe.1G401000.1	K11855	ubiquitin carboxyl-terminal hydrolase 36/42 [EC:3.4.19.12]	KEGG_ORTH
Ad-LG1	35327434	47767955	Pp01	Prupe.1G401000	35408147	35413672	Prupe.1G401000.2	K11855	ubiquitin carboxyl-terminal hydrolase 36/42 [EC:3.4.19.12]	KEGG_ORTH
Ad-LG1	35327434	47767955	Pp01	Prupe.1G401100	35414354	35417222	Prupe.1G401100	PTHR32133	FAMILY NOT NAMED	GO_PANTHER_PFAM
Ad-LG1	35327434	47767955	Pp01	Prupe.1G401100	35414354	35417222	Prupe.1G401100	GO:0005515	protein binding	GO_PANTHER_PFAM
Ad-LG1	35327434	47767955	Pp01	Prupe.1G401100	35414354	35417222	Prupe.1G401100	PTHR32133:SF81		GO_PANTHER_PFAM
Ad-LG1	35327434	47767955	Pp01	Prupe.1G401100	35414354	35417222	Prupe.1G401100	PF00646	F-box domain	GO_PANTHER_PFAM
Ad-LG1	35327434	47767955	Pp01	Prupe.1G401100	35414354	35417222	Prupe.1G401100.1	IPR001810	F-box domain	IPR
Ad-LG1	35327434	47767955	Pp01	Prupe.1G401100	35414354	35417222	Prupe.1G401100.1	IPR011043	Galactose oxidase/kelch, beta-propeller	IPR
Ad-LG1	35327434	47767955	Pp01	Prupe.1G401100	35414354	35417222	Prupe.1G401100.1	IPR015916	Galactose oxidase, beta-propeller	IPR
Ad-LG1	35327434	47767955	Pp01	Prupe.1G401200	35417464	35421996	Prupe.1G401200	PTHR22763:SF2	RING ZINC FINGER PROTEIN	GO_PANTHER_PFAM
Ad-LG1	35327434	47767955	Pp01	Prupe.1G401200	35417464	35421996	Prupe.1G401200	GO:0005515	protein binding	GO_PANTHER_PFAM
Ad-LG1	35327434	47767955	Pp01	Prupe.1G401200	35417464	35421996	Prupe.1G401200	PF07082	Protein of unknown function (DUF1350)	GO_PANTHER_PFAM
Ad-LG1	35327434	47767955	Pp01	Prupe.1G401200	35417464	35421996	Prupe.1G401200	PF13639	Ring finger domain	GO_PANTHER_PFAM
Ad-LG1	35327434	47767955	Pp01	Prupe.1G401200	35417464	35421996	Prupe.1G401200	GO:0008270	zinc ion binding	GO_PANTHER_PFAM
Ad-LG1	35327434	47767955	Pp01	Prupe.1G401200	35417464	35421996	Prupe.1G401200	PTHR22763	RING ZINC FINGER PROTEIN	GO_PANTHER_PFAM
Ad-LG1	35327434	47767955	Pp01	Prupe.1G401200	35417464	35421996	Prupe.1G401200.1	IPR001841	Zinc finger, RING-type	IPR
Ad-LG1	35327434	47767955	Pp01	Prupe.1G401200	35417464	35421996	Prupe.1G401200.1	IPR010765	Protein of unknown function DUF1350	IPR
Ad-LG1	35327434	47767955	Pp01	Prupe.1G401200	35417464	35421996	Prupe.1G401200.1	IPR013083	Zinc finger, RING/FYVE/PHD-type	IPR
Ad-LG1	35327434	47767955	Pp01	Prupe.1G401200	35417464	35421996	Prupe.1G401200.2	IPR001841	Zinc finger, RING-type	IPR
Ad-LG1	35327434	47767955	Pp01	Prupe.1G401200	35417464	35421996	Prupe.1G401200.2	IPR013083	Zinc finger, RING/FYVE/PHD-type	IPR
Ad-LG1	35327434	47767955	Pp01	Prupe.1G401200	35417464	35421996	Prupe.1G401200.2	K16274	E3 ubiquitin-protein ligase AIP2 [EC:2.3.2.27]	KEGG_ORTH
Ad-LG1	35327434	47767955	Pp01	Prupe.1G401200	35417464	35421996	Prupe.1G401200.2	K16274	E3 ubiquitin-protein ligase AIP2 [EC:2.3.2.27]	KEGG_ORTH
Ad-LG1	35327434	47767955	Pp01	Prupe.1G401400	35432515	35435187	Prupe.1G401400	GO:0050660	flavin adenine dinucleotide binding	GO_PANTHER_PFAM
Ad-LG1	35327434	47767955	Pp01	Prupe.1G401400	35432515	35435187	Prupe.1G401400	PF00743	Flavin-binding monooxygenase-like	GO_PANTHER_PFAM
Ad-LG1	35327434	47767955	Pp01	Prupe.1G401400	35432515	35435187	Prupe.1G401400	GO:0055114	oxidation-reduction process	GO_PANTHER_PFAM
Ad-LG1	35327434	47767955	Pp01	Prupe.1G401400	35432515	35435187	Prupe.1G401400	GO:0004499	N,N-dimethylaniline monooxygenase activity	GO_PANTHER_PFAM
Ad-LG1	35327434	47767955	Pp01	Prupe.1G401400	35432515	35435187	Prupe.1G401400	PTHR23023:SF40		GO_PANTHER_PFAM
Ad-LG1	35327434	47767955	Pp01	Prupe.1G401400	35432515	35435187	Prupe.1G401400	KOG1399	Flavin-containing monooxygenase	GO_PANTHER_PFAM
Ad-LG1	35327434	47767955	Pp01	Prupe.1G401400	35432515	35435187	Prupe.1G401400	PTHR23023	DIMETHYLANILINE MONOOXYGENASE	GO_PANTHER_PFAM
Ad-LG1	35327434	47767955	Pp01	Prupe.1G401400	35432515	35435187	Prupe.1G401400	GO:0050661	NADP binding	GO_PANTHER_PFAM
Ad-LG1	35327434	47767955	Pp01	Prupe.1G401400	35432515	35435187	Prupe.1G401400.1	IPR012143	Dimethylaniline monooxygenase, N-oxide-forming	IPR
Ad-LG1	35327434	47767955	Pp01	Prupe.1G401400	35432515	35435187	Prupe.1G401400.1	IPR020946	Flavin monooxygenase-like	IPR
Ad-LG1	35327434	47767955	Pp01	Prupe.1G401400	35432515	35435187	Prupe.1G401400.1	K00485	dimethylaniline monooxygenase (N-oxide forming) [EC:1.14.13.8]	KEGG_ORTH
Ad-LG1	35327434	47767955	Pp01	Prupe.1G401400	35432515	35435187	Prupe.1G401400.1	K00485	dimethylaniline monooxygenase (N-oxide forming) [EC:1.14.13.8]	KEGG_ORTH
Ad-LG1	35327434	47767955	Pp01	Prupe.1G401400	35432515	35435187	Prupe.1G401400.1	ko00982	Drug metabolism - cytochrome P450	KEGG_PATHWAYS
Ad-LG1	35327434	47767955	Pp01	Prupe.1G401500	35438722	35442094	Prupe.1G401500	GO:0016020	membrane	GO_PANTHER_PFAM
Ad-LG1	35327434	47767955	Pp01	Prupe.1G401500	35438722	35442094	Prupe.1G401500	PTHR31561	FAMILY NOT NAMED	GO_PANTHER_PFAM
Ad-LG1	35327434	47767955	Pp01	Prupe.1G401500	35438722	35442094	Prupe.1G401500	GO:0006633	fatty acid biosynthetic process	GO_PANTHER_PFAM
Ad-LG1	35327434	47767955	Pp01	Prupe.1G401500	35438722	35442094	Prupe.1G401500	GO:0016747	transferase activity, transferring acyl groups other than amino-acyl groups	GO_PANTHER_PFAM
Ad-LG1	35327434	47767955	Pp01	Prupe.1G401500	35438722	35442094	Prupe.1G401500	GO:0008610	lipid biosynthetic process	GO_PANTHER_PFAM
Ad-LG1	35327434	47767955	Pp01	Prupe.1G401500	35438722	35442094	Prupe.1G401500	PF08392	FAE1/Type III polyketide synthase-like protein	GO_PANTHER_PFAM
Ad-LG1	35327434	47767955	Pp01	Prupe.1G401500	35438722	35442094	Prupe.1G401500	PF08541	3-Oxoacyl-[acyl-carrier-protein (ACP)] synthase III C terminal	GO_PANTHER_PFAM
Ad-LG1	35327434	47767955	Pp01	Prupe.1G401500	35438722	35442094	Prupe.1G401500	PTHR31561:SF2		GO_PANTHER_PFAM
Ad-LG1	35327434	47767955	Pp01	Prupe.1G401500	35438722	35442094	Prupe.1G401500.1	IPR012392	Very-long-chain 3-ketoacyl-CoA synthase	IPR
Ad-LG1	35327434	47767955	Pp01	Prupe.1G401500	35438722	35442094	Prupe.1G401500.1	IPR013601	FAE1/Type III polyketide synthase-like protein	IPR
Ad-LG1	35327434	47767955	Pp01	Prupe.1G401500	35438722	35442094	Prupe.1G401500.1	IPR013747	3-Oxoacyl-[acyl-carrier-protein (ACP)] synthase III C-terminal	IPR
Ad-LG1	35327434	47767955	Pp01	Prupe.1G401500	35438722	35442094	Prupe.1G401500.1	IPR016038	Thiolase-like, subgroup	IPR
Ad-LG1	35327434	47767955	Pp01	Prupe.1G401500	35438722	35442094	Prupe.1G401500.1	IPR016039	Thiolase-like	IPR
Ad-LG1	35327434	47767955	Pp01	Prupe.1G401500	35438722	35442094	Prupe.1G401500.1	K15397	3-ketoacyl-CoA synthase [EC:2.3.1.199]	KEGG_ORTH
Ad-LG1	35327434	47767955	Pp01	Prupe.1G401500	35438722	35442094	Prupe.1G401500.1	K15397	3-ketoacyl-CoA synthase [EC:2.3.1.199]	KEGG_ORTH
Ad-LG1	35327434	47767955	Pp01	Prupe.1G401500	35438722	35442094	Prupe.1G401500.1	K15397	3-ketoacyl-CoA synthase [EC:2.3.1.199]	KEGG_ORTH
Ad-LG1	35327434	47767955	Pp01	Prupe.1G401500	35438722	35442094	Prupe.1G401500.1	ko00062	Fatty acid elongation	KEGG_PATHWAYS
Ad-LG1	35327434	47767955	Pp01	Prupe.1G401600	35442793	35447413	Prupe.1G401600	KOG1361	Predicted hydrolase involved in interstrand cross-link repair	GO_PANTHER_PFAM
Ad-LG1	35327434	47767955	Pp01	Prupe.1G401600	35442793	35447413	Prupe.1G401600	PTHR23240	DNA CROSS-LINK REPAIR PROTEIN PSO2/SNM1-RELATED	GO_PANTHER_PFAM
Ad-LG1	35327434	47767955	Pp01	Prupe.1G401600	35442793	35447413	Prupe.1G401600	PF12706	Beta-lactamase superfamily domain	GO_PANTHER_PFAM
Ad-LG1	35327434	47767955	Pp01	Prupe.1G401600	35442793	35447413	Prupe.1G401600	PTHR23240:SF7		GO_PANTHER_PFAM
Ad-LG1	35327434	47767955	Pp01	Prupe.1G401600	35442793	35447413	Prupe.1G401600	PF07522	DNA repair metallo-beta-lactamase	GO_PANTHER_PFAM
Ad-LG1	35327434	47767955	Pp01	Prupe.1G401600	35442793	35447413	Prupe.1G401600	PF00536	SAM domain (Sterile alpha motif)	GO_PANTHER_PFAM
Ad-LG1	35327434	47767955	Pp01	Prupe.1G401600	35442793	35447413	Prupe.1G401600.1	IPR001279	Beta-lactamase-like	IPR
Ad-LG1	35327434	47767955	Pp01	Prupe.1G401600	35442793	35447413	Prupe.1G401600.1	IPR001660	Sterile alpha motif domain	IPR
Ad-LG1	35327434	47767955	Pp01	Prupe.1G401600	35442793	35447413	Prupe.1G401600.1	IPR011084	DNA repair metallo-beta-lactamase	IPR
Ad-LG1	35327434	47767955	Pp01	Prupe.1G401600	35442793	35447413	Prupe.1G401600.1	IPR013761	Sterile alpha motif/pointed domain	IPR
Ad-LG1	35327434	47767955	Pp01	Prupe.1G401600	35442793	35447413	Prupe.1G401600.1	IPR021129	Sterile alpha motif, type 1	IPR
Ad-LG1	35327434	47767955	Pp01	Prupe.1G401600	35442793	35447413	Prupe.1G401600.2	IPR001279	Beta-lactamase-like	IPR
Ad-LG1	35327434	47767955	Pp01	Prupe.1G401600	35442793	35447413	Prupe.1G401600.2	IPR001660	Sterile alpha motif domain	IPR
Ad-LG1	35327434	47767955	Pp01	Prupe.1G401600	35442793	35447413	Prupe.1G401600.2	IPR013761	Sterile alpha motif/pointed domain	IPR
Ad-LG1	35327434	47767955	Pp01	Prupe.1G401600	35442793	35447413	Prupe.1G401600.2	IPR021129	Sterile alpha motif, type 1	IPR
Ad-LG1	35327434	47767955	Pp01	Prupe.1G401600	35442793	35447413	Prupe.1G401600.3	IPR001279	Beta-lactamase-like	IPR
Ad-LG1	35327434	47767955	Pp01	Prupe.1G401600	35442793	35447413	Prupe.1G401600.3	IPR001660	Sterile alpha motif domain	IPR
Ad-LG1	35327434	47767955	Pp01	Prupe.1G401600	35442793	35447413	Prupe.1G401600.3	IPR013761	Sterile alpha motif/pointed domain	IPR
Ad-LG1	35327434	47767955	Pp01	Prupe.1G401600	35442793	35447413	Prupe.1G401600.3	IPR021129	Sterile alpha motif, type 1	IPR
Ad-LG1	35327434	47767955	Pp01	Prupe.1G401600	35442793	35447413	Prupe.1G401600.1	K15340	DNA cross-link repair 1A protein	KEGG_ORTH
Ad-LG1	35327434	47767955	Pp01	Prupe.1G401700	35447247	35451768	Prupe.1G401700	GO:0055114	oxidation-reduction process	GO_PANTHER_PFAM
Ad-LG1	35327434	47767955	Pp01	Prupe.1G401700	35447247	35451768	Prupe.1G401700	KOG1430	C-3 sterol dehydrogenase/3-beta-hydroxysteroid dehydrogenase and related dehydrogenases	GO_PANTHER_PFAM
Ad-LG1	35327434	47767955	Pp01	Prupe.1G401700	35447247	35451768	Prupe.1G401700	GO:0006694	steroid biosynthetic process	GO_PANTHER_PFAM
Ad-LG1	35327434	47767955	Pp01	Prupe.1G401700	35447247	35451768	Prupe.1G401700	GO:0016616	oxidoreductase activity, acting on the CH-OH group of donors, NAD or NADP as acceptor	GO_PANTHER_PFAM
Ad-LG1	35327434	47767955	Pp01	Prupe.1G401700	35447247	35451768	Prupe.1G401700	PF01073	3-beta hydroxysteroid dehydrogenase/isomerase family	GO_PANTHER_PFAM
Ad-LG1	35327434	47767955	Pp01	Prupe.1G401700	35447247	35451768	Prupe.1G401700	PF02453	Reticulon	GO_PANTHER_PFAM
Ad-LG1	35327434	47767955	Pp01	Prupe.1G401700	35447247	35451768	Prupe.1G401700	PTHR10366:SF242		GO_PANTHER_PFAM
Ad-LG1	35327434	47767955	Pp01	Prupe.1G401700	35447247	35451768	Prupe.1G401700	GO:0003854	3-beta-hydroxy-delta5-steroid dehydrogenase activity	GO_PANTHER_PFAM
Ad-LG1	35327434	47767955	Pp01	Prupe.1G401700	35447247	35451768	Prupe.1G401700	PTHR10366	NAD DEPENDENT EPIMERASE/DEHYDRATASE	GO_PANTHER_PFAM
Ad-LG1	35327434	47767955	Pp01	Prupe.1G401700	35447247	35451768	Prupe.1G401700.1	IPR002225	3-beta hydroxysteroid dehydrogenase/isomerase	IPR
Ad-LG1	35327434	47767955	Pp01	Prupe.1G401700	35447247	35451768	Prupe.1G401700.1	IPR003388	Reticulon	IPR
Ad-LG1	35327434	47767955	Pp01	Prupe.1G401700	35447247	35451768	Prupe.1G401700.1	IPR016040	NAD(P)-binding domain	IPR
Ad-LG1	35327434	47767955	Pp01	Prupe.1G401700	35447247	35451768	Prupe.1G401700.2	IPR002225	3-beta hydroxysteroid dehydrogenase/isomerase	IPR
Ad-LG1	35327434	47767955	Pp01	Prupe.1G401700	35447247	35451768	Prupe.1G401700.2	IPR016040	NAD(P)-binding domain	IPR
Ad-LG1	35327434	47767955	Pp01	Prupe.1G401700	35447247	35451768	Prupe.1G401700.1	K07748	sterol-4alpha-carboxylate 3-dehydrogenase (decarboxylating) [EC:1.1.1.170]	KEGG_ORTH
Ad-LG1	35327434	47767955	Pp01	Prupe.1G401700	35447247	35451768	Prupe.1G401700.2	K07748	sterol-4alpha-carboxylate 3-dehydrogenase (decarboxylating) [EC:1.1.1.170]	KEGG_ORTH
Ad-LG1	35327434	47767955	Pp01	Prupe.1G401700	35447247	35451768	Prupe.1G401700.1	K07748	sterol-4alpha-carboxylate 3-dehydrogenase (decarboxylating) [EC:1.1.1.170]	KEGG_ORTH
Ad-LG1	35327434	47767955	Pp01	Prupe.1G401700	35447247	35451768	Prupe.1G401700.2	K07748	sterol-4alpha-carboxylate 3-dehydrogenase (decarboxylating) [EC:1.1.1.170]	KEGG_ORTH
Ad-LG1	35327434	47767955	Pp01	Prupe.1G401700	35447247	35451768	Prupe.1G401700.1	K07748	sterol-4alpha-carboxylate 3-dehydrogenase (decarboxylating) [EC:1.1.1.170]	KEGG_ORTH
Ad-LG1	35327434	47767955	Pp01	Prupe.1G401700	35447247	35451768	Prupe.1G401700.2	K07748	sterol-4alpha-carboxylate 3-dehydrogenase (decarboxylating) [EC:1.1.1.170]	KEGG_ORTH
Ad-LG1	35327434	47767955	Pp01	Prupe.1G401700	35447247	35451768	Prupe.1G401700.1	ko00100	Steroid biosynthesis	KEGG_PATHWAYS
Ad-LG1	35327434	47767955	Pp01	Prupe.1G401700	35447247	35451768	Prupe.1G401700.2	ko00100	Steroid biosynthesis	KEGG_PATHWAYS
Ad-LG1	35327434	47767955	Pp01	Prupe.1G401800	35452766	35457766	Prupe.1G401800	PTHR13561	DNA REPLICATION REGULATOR DPB11-RELATED	GO_PANTHER_PFAM
Ad-LG1	35327434	47767955	Pp01	Prupe.1G401800	35452766	35457766	Prupe.1G401800	PTHR13561:SF26		GO_PANTHER_PFAM
Ad-LG1	35327434	47767955	Pp01	Prupe.1G401800	35452766	35457766	Prupe.1G401800	PF12738	twin BRCT domain	GO_PANTHER_PFAM
Ad-LG1	35327434	47767955	Pp01	Prupe.1G401800	35452766	35457766	Prupe.1G401800.1	IPR001357	BRCT domain	IPR
Ad-LG1	35327434	47767955	Pp01	Prupe.1G401800	35452766	35457766	Prupe.1G401800.2	IPR001357	BRCT domain	IPR
Ad-LG1	35327434	47767955	Pp01	Prupe.1G401800	35452766	35457766	Prupe.1G401800.3	IPR001357	BRCT domain	IPR
Ad-LG1	35327434	47767955	Pp01	Prupe.1G401900	35456786	35468115	Prupe.1G401900	GO:0006396	RNA processing	GO_PANTHER_PFAM
Ad-LG1	35327434	47767955	Pp01	Prupe.1G401900	35456786	35468115	Prupe.1G401900	GO:0003723	RNA binding	GO_PANTHER_PFAM
Ad-LG1	35327434	47767955	Pp01	Prupe.1G401900	35456786	35468115	Prupe.1G401900	GO:0005524	ATP binding	GO_PANTHER_PFAM
Ad-LG1	35327434	47767955	Pp01	Prupe.1G401900	35456786	35468115	Prupe.1G401900	PF02170	PAZ domain	GO_PANTHER_PFAM
Ad-LG1	35327434	47767955	Pp01	Prupe.1G401900	35456786	35468115	Prupe.1G401900	PTHR14950	HELICASE-RELATED	GO_PANTHER_PFAM
Ad-LG1	35327434	47767955	Pp01	Prupe.1G401900	35456786	35468115	Prupe.1G401900	GO:0016891	endoribonuclease activity, producing 5'-phosphomonoesters	GO_PANTHER_PFAM
Ad-LG1	35327434	47767955	Pp01	Prupe.1G401900	35456786	35468115	Prupe.1G401900	GO:0005515	protein binding	GO_PANTHER_PFAM
Ad-LG1	35327434	47767955	Pp01	Prupe.1G401900	35456786	35468115	Prupe.1G401900	PF03368	Dicer dimerisation domain	GO_PANTHER_PFAM
Ad-LG1	35327434	47767955	Pp01	Prupe.1G401900	35456786	35468115	Prupe.1G401900	PF00270	DEAD/DEAH box helicase	GO_PANTHER_PFAM
Ad-LG1	35327434	47767955	Pp01	Prupe.1G401900	35456786	35468115	Prupe.1G401900	PF00636	Ribonuclease III domain	GO_PANTHER_PFAM
Ad-LG1	35327434	47767955	Pp01	Prupe.1G401900	35456786	35468115	Prupe.1G401900	GO:0004525	ribonuclease III activity	GO_PANTHER_PFAM
Ad-LG1	35327434	47767955	Pp01	Prupe.1G401900	35456786	35468115	Prupe.1G401900	PF00271	Helicase conserved C-terminal domain	GO_PANTHER_PFAM
Ad-LG1	35327434	47767955	Pp01	Prupe.1G401900	35456786	35468115	Prupe.1G401900	GO:0003676	nucleic acid binding	GO_PANTHER_PFAM
Ad-LG1	35327434	47767955	Pp01	Prupe.1G401900	35456786	35468115	Prupe.1G401900	KOG0701	dsRNA-specific nuclease Dicer and related ribonucleases	GO_PANTHER_PFAM
Ad-LG1	35327434	47767955	Pp01	Prupe.1G401900	35456786	35468115	Prupe.1G401900.1	IPR000999	Ribonuclease III domain	IPR
Ad-LG1	35327434	47767955	Pp01	Prupe.1G401900	35456786	35468115	Prupe.1G401900.1	IPR001650	Helicase, C-terminal	IPR
Ad-LG1	35327434	47767955	Pp01	Prupe.1G401900	35456786	35468115	Prupe.1G401900.1	IPR003100	PAZ domain	IPR
Ad-LG1	35327434	47767955	Pp01	Prupe.1G401900	35456786	35468115	Prupe.1G401900.1	IPR005034	Dicer dimerisation domain	IPR
Ad-LG1	35327434	47767955	Pp01	Prupe.1G401900	35456786	35468115	Prupe.1G401900.1	IPR011545	DEAD/DEAH box helicase domain	IPR
Ad-LG1	35327434	47767955	Pp01	Prupe.1G401900	35456786	35468115	Prupe.1G401900.1	IPR014001	Helicase superfamily 1/2, ATP-binding domain	IPR
Ad-LG1	35327434	47767955	Pp01	Prupe.1G401900	35456786	35468115	Prupe.1G401900.1	IPR014720	Double-stranded RNA-binding domain	IPR
Ad-LG1	35327434	47767955	Pp01	Prupe.1G401900	35456786	35468115	Prupe.1G401900.1	IPR027417	P-loop containing nucleoside triphosphate hydrolase	IPR
Ad-LG1	35327434	47767955	Pp01	Prupe.1G401900	35456786	35468115	Prupe.1G401900.2	IPR000999	Ribonuclease III domain	IPR
Ad-LG1	35327434	47767955	Pp01	Prupe.1G401900	35456786	35468115	Prupe.1G401900.2	IPR001650	Helicase, C-terminal	IPR
Ad-LG1	35327434	47767955	Pp01	Prupe.1G401900	35456786	35468115	Prupe.1G401900.2	IPR003100	PAZ domain	IPR
Ad-LG1	35327434	47767955	Pp01	Prupe.1G401900	35456786	35468115	Prupe.1G401900.2	IPR005034	Dicer dimerisation domain	IPR
Ad-LG1	35327434	47767955	Pp01	Prupe.1G401900	35456786	35468115	Prupe.1G401900.2	IPR011545	DEAD/DEAH box helicase domain	IPR
Ad-LG1	35327434	47767955	Pp01	Prupe.1G401900	35456786	35468115	Prupe.1G401900.2	IPR014001	Helicase superfamily 1/2, ATP-binding domain	IPR
Ad-LG1	35327434	47767955	Pp01	Prupe.1G401900	35456786	35468115	Prupe.1G401900.2	IPR014720	Double-stranded RNA-binding domain	IPR
Ad-LG1	35327434	47767955	Pp01	Prupe.1G401900	35456786	35468115	Prupe.1G401900.2	IPR027417	P-loop containing nucleoside triphosphate hydrolase	IPR
Ad-LG1	35327434	47767955	Pp01	Prupe.1G401900	35456786	35468115	Prupe.1G401900.1	K11592	endoribonuclease Dicer [EC:3.1.26.-]	KEGG_ORTH
Ad-LG1	35327434	47767955	Pp01	Prupe.1G401900	35456786	35468115	Prupe.1G401900.2	K11592	endoribonuclease Dicer [EC:3.1.26.-]	KEGG_ORTH
Ad-LG1	35327434	47767955	Pp01	Prupe.1G401900	35456786	35468115	Prupe.1G401900.1	K11592	endoribonuclease Dicer [EC:3.1.26.-]	KEGG_ORTH
Ad-LG1	35327434	47767955	Pp01	Prupe.1G401900	35456786	35468115	Prupe.1G401900.2	K11592	endoribonuclease Dicer [EC:3.1.26.-]	KEGG_ORTH
Ad-LG1	35327434	47767955	Pp01	Prupe.1G401900	35456786	35468115	Prupe.1G401900.1	K11592	endoribonuclease Dicer [EC:3.1.26.-]	KEGG_ORTH
Ad-LG1	35327434	47767955	Pp01	Prupe.1G401900	35456786	35468115	Prupe.1G401900.2	K11592	endoribonuclease Dicer [EC:3.1.26.-]	KEGG_ORTH
Ad-LG1	35327434	47767955	Pp01	Prupe.1G401900	35456786	35468115	Prupe.1G401900.1	K11592	endoribonuclease Dicer [EC:3.1.26.-]	KEGG_ORTH
Ad-LG1	35327434	47767955	Pp01	Prupe.1G401900	35456786	35468115	Prupe.1G401900.2	K11592	endoribonuclease Dicer [EC:3.1.26.-]	KEGG_ORTH
Ad-LG1	35327434	47767955	Pp01	Prupe.1G401900	35456786	35468115	Prupe.1G401900.1	ko05206	MicroRNAs in cancer	KEGG_PATHWAYS
Ad-LG1	35327434	47767955	Pp01	Prupe.1G401900	35456786	35468115	Prupe.1G401900.2	ko05206	MicroRNAs in cancer	KEGG_PATHWAYS
Ad-LG1	35327434	47767955	Pp01	Prupe.1G402000	35468964	35471681	Prupe.1G402000	PF01535	PPR repeat	GO_PANTHER_PFAM
Ad-LG1	35327434	47767955	Pp01	Prupe.1G402000	35468964	35471681	Prupe.1G402000	PTHR24015	FAMILY NOT NAMED	GO_PANTHER_PFAM
Ad-LG1	35327434	47767955	Pp01	Prupe.1G402000	35468964	35471681	Prupe.1G402000	PF13041	PPR repeat family	GO_PANTHER_PFAM
Ad-LG1	35327434	47767955	Pp01	Prupe.1G402000	35468964	35471681	Prupe.1G402000	PTHR24015:SF334		GO_PANTHER_PFAM
Ad-LG1	35327434	47767955	Pp01	Prupe.1G402000	35468964	35471681	Prupe.1G402000.1	IPR002885	Pentatricopeptide repeat	IPR
Ad-LG1	35327434	47767955	Pp01	Prupe.1G402000	35468964	35471681	Prupe.1G402000.1	IPR011990	Tetratricopeptide-like helical domain	IPR
Ad-LG1	35327434	47767955	Pp01	Prupe.1G402100	35472191	35476920	Prupe.1G402100	PF01713	Smr domain	GO_PANTHER_PFAM
Ad-LG1	35327434	47767955	Pp01	Prupe.1G402100	35472191	35476920	Prupe.1G402100	PTHR13308	UNCHARACTERIZED	GO_PANTHER_PFAM
Ad-LG1	35327434	47767955	Pp01	Prupe.1G402100	35472191	35476920	Prupe.1G402100	PTHR13308:SF13		GO_PANTHER_PFAM
Ad-LG1	35327434	47767955	Pp01	Prupe.1G402100	35472191	35476920	Prupe.1G402100	PF08590	Domain of unknown function (DUF1771)	GO_PANTHER_PFAM
Ad-LG1	35327434	47767955	Pp01	Prupe.1G402100	35472191	35476920	Prupe.1G402100.1	IPR002625	Smr protein/MutS2 C-terminal	IPR
Ad-LG1	35327434	47767955	Pp01	Prupe.1G402100	35472191	35476920	Prupe.1G402100.1	IPR013899	Domain of unknown function DUF1771	IPR
Ad-LG1	35327434	47767955	Pp01	Prupe.1G402200	35482500	35483512	Prupe.1G402200	PF07911	Protein of unknown function (DUF1677)	GO_PANTHER_PFAM
Ad-LG1	35327434	47767955	Pp01	Prupe.1G402200	35482500	35483512	Prupe.1G402200.1	IPR012876	Protein of unknown function DUF1677, plant	IPR
Ad-LG1	35327434	47767955	Pp01	Prupe.1G402400	35487174	35487992	Prupe.1G402400	GO:0005375	copper ion transmembrane transporter activity	GO_PANTHER_PFAM
Ad-LG1	35327434	47767955	Pp01	Prupe.1G402400	35487174	35487992	Prupe.1G402400	PTHR12483	SOLUTE CARRIER FAMILY 31 (COPPER TRANSPORTERS)	GO_PANTHER_PFAM
Ad-LG1	35327434	47767955	Pp01	Prupe.1G402400	35487174	35487992	Prupe.1G402400	GO:0035434	copper ion transmembrane transport	GO_PANTHER_PFAM
Ad-LG1	35327434	47767955	Pp01	Prupe.1G402400	35487174	35487992	Prupe.1G402400	GO:0016021	integral to membrane	GO_PANTHER_PFAM
Ad-LG1	35327434	47767955	Pp01	Prupe.1G402400	35487174	35487992	Prupe.1G402400	PF04145	Ctr copper transporter family	GO_PANTHER_PFAM
Ad-LG1	35327434	47767955	Pp01	Prupe.1G402400	35487174	35487992	Prupe.1G402400	KOG3386	Copper transporter	GO_PANTHER_PFAM
Ad-LG1	35327434	47767955	Pp01	Prupe.1G402400	35487174	35487992	Prupe.1G402400.1	IPR007274	Ctr copper transporter	IPR
Ad-LG1	35327434	47767955	Pp01	Prupe.1G402400	35487174	35487992	Prupe.1G402400.1	K14686	solute carrier family 31 (copper transporter), member 1	KEGG_ORTH
Ad-LG1	35327434	47767955	Pp01	Prupe.1G402400	35487174	35487992	Prupe.1G402400.1	K14686	solute carrier family 31 (copper transporter), member 1	KEGG_ORTH
Ad-LG1	35327434	47767955	Pp01	Prupe.1G402400	35487174	35487992	Prupe.1G402400.1	ko04978	Mineral absorption	KEGG_PATHWAYS
Ad-LG1	35327434	47767955	Pp01	Prupe.1G402500	35488637	35492160	Prupe.1G402500	PF05462	Slime mold cyclic AMP receptor	GO_PANTHER_PFAM
Ad-LG1	35327434	47767955	Pp01	Prupe.1G402500	35488637	35492160	Prupe.1G402500	PTHR23112	G PROTEIN-COUPLED RECEPTOR 157-RELATED	GO_PANTHER_PFAM
Ad-LG1	35327434	47767955	Pp01	Prupe.1G402500	35488637	35492160	Prupe.1G402500	PTHR23112:SF0	CYCLIC AMP RECEPTOR	GO_PANTHER_PFAM
Ad-LG1	35327434	47767955	Pp01	Prupe.1G402500	35488637	35492160	Prupe.1G402500	K08467	G protein-coupled receptor 157	GO_PANTHER_PFAM
Ad-LG1	35327434	47767955	Pp01	Prupe.1G402500	35488637	35492160	Prupe.1G402500.1	IPR017981	GPCR, family 2-like	IPR
Ad-LG1	35327434	47767955	Pp01	Prupe.1G402500	35488637	35492160	Prupe.1G402500.1	IPR022340	G protein-coupled receptor GCR1 putative	IPR
Ad-LG1	35327434	47767955	Pp01	Prupe.1G402500	35488637	35492160	Prupe.1G402500.1	IPR022343	GCR1-cAMP receptor	IPR
Ad-LG1	35327434	47767955	Pp01	Prupe.1G402500	35488637	35492160	Prupe.1G402500.2	IPR017981	GPCR, family 2-like	IPR
Ad-LG1	35327434	47767955	Pp01	Prupe.1G402500	35488637	35492160	Prupe.1G402500.2	IPR022340	G protein-coupled receptor GCR1 putative	IPR
Ad-LG1	35327434	47767955	Pp01	Prupe.1G402500	35488637	35492160	Prupe.1G402500.2	IPR022343	GCR1-cAMP receptor	IPR
Ad-LG1	35327434	47767955	Pp01	Prupe.1G402600	35495100	35496225	Prupe.1G402600	PTHR19134	PROTEIN-TYROSINE PHOSPHATASE	GO_PANTHER_PFAM
Ad-LG1	35327434	47767955	Pp01	Prupe.1G402600	35495100	35496225	Prupe.1G402600	PF00102	Protein-tyrosine phosphatase	GO_PANTHER_PFAM
Ad-LG1	35327434	47767955	Pp01	Prupe.1G402600	35495100	35496225	Prupe.1G402600	GO:0006470	protein dephosphorylation	GO_PANTHER_PFAM
Ad-LG1	35327434	47767955	Pp01	Prupe.1G402600	35495100	35496225	Prupe.1G402600	GO:0004725	protein tyrosine phosphatase activity	GO_PANTHER_PFAM
Ad-LG1	35327434	47767955	Pp01	Prupe.1G402600	35495100	35496225	Prupe.1G402600.1	IPR000242	Protein-tyrosine phosphatase, receptor/non-receptor type	IPR
Ad-LG1	35327434	47767955	Pp01	Prupe.1G402600	35495100	35496225	Prupe.1G402600.1	IPR000387	Protein-tyrosine/Dual specificity phosphatase	IPR
Ad-LG1	35327434	47767955	Pp01	Prupe.1G402600	35495100	35496225	Prupe.1G402600.1	IPR003595	Protein-tyrosine phosphatase, catalytic	IPR
Ad-LG1	35327434	47767955	Pp01	Prupe.1G402600	35495100	35496225	Prupe.1G402600.1	IPR016130	Protein-tyrosine phosphatase, active site	IPR
Ad-LG1	35327434	47767955	Pp01	Prupe.1G402600	35495100	35496225	Prupe.1G402600.1	IPR029021	Protein-tyrosine phosphatase-like	IPR
Ad-LG1	35327434	47767955	Pp01	Prupe.1G402700	35497441	35499419	Prupe.1G402700	KOG1187	Serine/threonine protein kinase	GO_PANTHER_PFAM
Ad-LG1	35327434	47767955	Pp01	Prupe.1G402700	35497441	35499419	Prupe.1G402700	PF07714	Protein tyrosine kinase	GO_PANTHER_PFAM
Ad-LG1	35327434	47767955	Pp01	Prupe.1G402700	35497441	35499419	Prupe.1G402700	GO:0004672	protein kinase activity	GO_PANTHER_PFAM
Ad-LG1	35327434	47767955	Pp01	Prupe.1G402700	35497441	35499419	Prupe.1G402700	PTHR24420:SF710		GO_PANTHER_PFAM
Ad-LG1	35327434	47767955	Pp01	Prupe.1G402700	35497441	35499419	Prupe.1G402700	GO:0006468	protein phosphorylation	GO_PANTHER_PFAM
Ad-LG1	35327434	47767955	Pp01	Prupe.1G402700	35497441	35499419	Prupe.1G402700	PTHR24420	LEUCINE-RICH REPEAT RECEPTOR-LIKE PROTEIN KINASE	GO_PANTHER_PFAM
Ad-LG1	35327434	47767955	Pp01	Prupe.1G402700	35497441	35499419	Prupe.1G402700.1	IPR000719	Protein kinase domain	IPR
Ad-LG1	35327434	47767955	Pp01	Prupe.1G402700	35497441	35499419	Prupe.1G402700.1	IPR001245	Serine-threonine/tyrosine-protein kinase catalytic domain	IPR
Ad-LG1	35327434	47767955	Pp01	Prupe.1G402700	35497441	35499419	Prupe.1G402700.1	IPR011009	Protein kinase-like domain	IPR
Ad-LG1	35327434	47767955	Pp01	Prupe.1G403000	35503427	35505844	Prupe.1G403000	KOG1454	Predicted hydrolase/acyltransferase (alpha/beta hydrolase superfamily)	GO_PANTHER_PFAM
Ad-LG1	35327434	47767955	Pp01	Prupe.1G403000	35503427	35505844	Prupe.1G403000	PTHR10992:SF731		GO_PANTHER_PFAM
Ad-LG1	35327434	47767955	Pp01	Prupe.1G403000	35503427	35505844	Prupe.1G403000	PTHR10992	ALPHA/BETA HYDROLASE FOLD-CONTAINING PROTEIN	GO_PANTHER_PFAM
Ad-LG1	35327434	47767955	Pp01	Prupe.1G403000	35503427	35505844	Prupe.1G403000	PF12697	Alpha/beta hydrolase family	GO_PANTHER_PFAM
Ad-LG1	35327434	47767955	Pp01	Prupe.1G403000	35503427	35505844	Prupe.1G403000.1	IPR000073	Alpha/beta hydrolase fold-1	IPR
Ad-LG1	35327434	47767955	Pp01	Prupe.1G403000	35503427	35505844	Prupe.1G403000.1	IPR029058	Alpha/Beta hydrolase fold	IPR
Ad-LG1	35327434	47767955	Pp01	Prupe.1G403100	35505984	35511527	Prupe.1G403100	PTHR10218:SF121	GUANINE NUCLEOTIDE-BINDING PROTEIN ALPHA SUBUNIT	GO_PANTHER_PFAM
Ad-LG1	35327434	47767955	Pp01	Prupe.1G403100	35505984	35511527	Prupe.1G403100	PTHR10218	GTP-BINDING PROTEIN ALPHA SUBUNIT	GO_PANTHER_PFAM
Ad-LG1	35327434	47767955	Pp01	Prupe.1G403100	35505984	35511527	Prupe.1G403100	GO:0031683	G-protein beta/gamma-subunit complex binding	GO_PANTHER_PFAM
Ad-LG1	35327434	47767955	Pp01	Prupe.1G403100	35505984	35511527	Prupe.1G403100	GO:0004871	signal transducer activity	GO_PANTHER_PFAM
Ad-LG1	35327434	47767955	Pp01	Prupe.1G403100	35505984	35511527	Prupe.1G403100	GO:0007186	G-protein coupled receptor signaling pathway	GO_PANTHER_PFAM
Ad-LG1	35327434	47767955	Pp01	Prupe.1G403100	35505984	35511527	Prupe.1G403100	KOG0082	G-protein alpha subunit (small G protein superfamily)	GO_PANTHER_PFAM
Ad-LG1	35327434	47767955	Pp01	Prupe.1G403100	35505984	35511527	Prupe.1G403100	GO:0003924	GTPase activity	GO_PANTHER_PFAM
Ad-LG1	35327434	47767955	Pp01	Prupe.1G403100	35505984	35511527	Prupe.1G403100	GO:0019001	guanyl nucleotide binding	GO_PANTHER_PFAM
Ad-LG1	35327434	47767955	Pp01	Prupe.1G403100	35505984	35511527	Prupe.1G403100	K04640	guanine nucleotide binding protein (G protein), alpha, other	GO_PANTHER_PFAM
Ad-LG1	35327434	47767955	Pp01	Prupe.1G403100	35505984	35511527	Prupe.1G403100	PF00503	G-protein alpha subunit	GO_PANTHER_PFAM
Ad-LG1	35327434	47767955	Pp01	Prupe.1G403100	35505984	35511527	Prupe.1G403100.1	IPR001019	Guanine nucleotide binding protein (G-protein), alpha subunit	IPR
Ad-LG1	35327434	47767955	Pp01	Prupe.1G403100	35505984	35511527	Prupe.1G403100.1	IPR002976	Plant G-protein, alpha subunit	IPR
Ad-LG1	35327434	47767955	Pp01	Prupe.1G403100	35505984	35511527	Prupe.1G403100.1	IPR011025	G protein alpha subunit, helical insertion	IPR
Ad-LG1	35327434	47767955	Pp01	Prupe.1G403100	35505984	35511527	Prupe.1G403100.1	IPR027417	P-loop containing nucleoside triphosphate hydrolase	IPR
Ad-LG1	35327434	47767955	Pp01	Prupe.1G403100	35505984	35511527	Prupe.1G403100.2	IPR001019	Guanine nucleotide binding protein (G-protein), alpha subunit	IPR
Ad-LG1	35327434	47767955	Pp01	Prupe.1G403100	35505984	35511527	Prupe.1G403100.2	IPR002976	Plant G-protein, alpha subunit	IPR
Ad-LG1	35327434	47767955	Pp01	Prupe.1G403100	35505984	35511527	Prupe.1G403100.2	IPR011025	G protein alpha subunit, helical insertion	IPR
Ad-LG1	35327434	47767955	Pp01	Prupe.1G403100	35505984	35511527	Prupe.1G403100.2	IPR027417	P-loop containing nucleoside triphosphate hydrolase	IPR
Ad-LG1	35327434	47767955	Pp01	Prupe.1G403100	35505984	35511527	Prupe.1G403100.1	K19729	guanine nucleotide-binding protein G(t) subunit alpha 3	KEGG_ORTH
Ad-LG1	35327434	47767955	Pp01	Prupe.1G403100	35505984	35511527	Prupe.1G403100.2	K19729	guanine nucleotide-binding protein G(t) subunit alpha 3	KEGG_ORTH
Ad-LG1	35327434	47767955	Pp01	Prupe.1G403100	35505984	35511527	Prupe.1G403100.1	K19729	guanine nucleotide-binding protein G(t) subunit alpha 3	KEGG_ORTH
Ad-LG1	35327434	47767955	Pp01	Prupe.1G403100	35505984	35511527	Prupe.1G403100.2	K19729	guanine nucleotide-binding protein G(t) subunit alpha 3	KEGG_ORTH
Ad-LG1	35327434	47767955	Pp01	Prupe.1G403100	35505984	35511527	Prupe.1G403100.1	K19729	guanine nucleotide-binding protein G(t) subunit alpha 3	KEGG_ORTH
Ad-LG1	35327434	47767955	Pp01	Prupe.1G403100	35505984	35511527	Prupe.1G403100.2	K19729	guanine nucleotide-binding protein G(t) subunit alpha 3	KEGG_ORTH
Ad-LG1	35327434	47767955	Pp01	Prupe.1G403100	35505984	35511527	Prupe.1G403100.1	ko04973	Carbohydrate digestion and absorption	KEGG_PATHWAYS
Ad-LG1	35327434	47767955	Pp01	Prupe.1G403100	35505984	35511527	Prupe.1G403100.2	ko04973	Carbohydrate digestion and absorption	KEGG_PATHWAYS
Ad-LG1	35327434	47767955	Pp01	Prupe.1G403100	35505984	35511527	Prupe.1G403100.1	ko04742	Taste transduction	KEGG_PATHWAYS
Ad-LG1	35327434	47767955	Pp01	Prupe.1G403100	35505984	35511527	Prupe.1G403100.2	ko04742	Taste transduction	KEGG_PATHWAYS
Ad-LG1	35327434	47767955	Pp01	Prupe.1G403200	35512126	35516522	Prupe.1G403200	PF02431	Chalcone-flavanone isomerase	GO_PANTHER_PFAM
Ad-LG1	35327434	47767955	Pp01	Prupe.1G403200	35512126	35516522	Prupe.1G403200	GO:0016872	intramolecular lyase activity	GO_PANTHER_PFAM
Ad-LG1	35327434	47767955	Pp01	Prupe.1G403200	35512126	35516522	Prupe.1G403200.1	IPR016087	Chalcone isomerase	IPR
Ad-LG1	35327434	47767955	Pp01	Prupe.1G403200	35512126	35516522	Prupe.1G403200.2	IPR016087	Chalcone isomerase	IPR
Ad-LG1	35327434	47767955	Pp01	Prupe.1G403300	35517855	35520613	Prupe.1G403300	PTHR22298:SF31		GO_PANTHER_PFAM
Ad-LG1	35327434	47767955	Pp01	Prupe.1G403300	35517855	35520613	Prupe.1G403300	GO:0004553	hydrolase activity, hydrolyzing O-glycosyl compounds	GO_PANTHER_PFAM
Ad-LG1	35327434	47767955	Pp01	Prupe.1G403300	35517855	35520613	Prupe.1G403300	GO:0005975	carbohydrate metabolic process	GO_PANTHER_PFAM
Ad-LG1	35327434	47767955	Pp01	Prupe.1G403300	35517855	35520613	Prupe.1G403300	K01179	endoglucanase [EC:3.2.1.4]	GO_PANTHER_PFAM
Ad-LG1	35327434	47767955	Pp01	Prupe.1G403300	35517855	35520613	Prupe.1G403300	3.2.1.4	Cellulase.	GO_PANTHER_PFAM
Ad-LG1	35327434	47767955	Pp01	Prupe.1G403300	35517855	35520613	Prupe.1G403300	PF00759	Glycosyl hydrolase family 9	GO_PANTHER_PFAM
Ad-LG1	35327434	47767955	Pp01	Prupe.1G403300	35517855	35520613	Prupe.1G403300	PTHR22298	ENDO-1,4-BETA-GLUCANASE	GO_PANTHER_PFAM
Ad-LG1	35327434	47767955	Pp01	Prupe.1G403300	35517855	35520613	Prupe.1G403300.1	IPR001701	Glycoside hydrolase, family 9	IPR
Ad-LG1	35327434	47767955	Pp01	Prupe.1G403300	35517855	35520613	Prupe.1G403300.1	IPR008928	Six-hairpin glycosidase-like	IPR
Ad-LG1	35327434	47767955	Pp01	Prupe.1G403300	35517855	35520613	Prupe.1G403300.1	IPR012341	Six-hairpin glycosidase	IPR
Ad-LG1	35327434	47767955	Pp01	Prupe.1G403300	35517855	35520613	Prupe.1G403300.1	IPR018221	Glycoside hydrolase, family 9, active site	IPR
Ad-LG1	35327434	47767955	Pp01	Prupe.1G403300	35517855	35520613	Prupe.1G403300.1	K01179	endoglucanase [EC:3.2.1.4]	KEGG_ORTH
Ad-LG1	35327434	47767955	Pp01	Prupe.1G403300	35517855	35520613	Prupe.1G403300.1	K01179	endoglucanase [EC:3.2.1.4]	KEGG_ORTH
Ad-LG1	35327434	47767955	Pp01	Prupe.1G403300	35517855	35520613	Prupe.1G403300.1	ko00500	Starch and sucrose metabolism	KEGG_PATHWAYS
Ad-LG1	35327434	47767955	Pp01	Prupe.1G403500	35524249	35539509	Prupe.1G403500	GO:0005524	ATP binding	GO_PANTHER_PFAM
Ad-LG1	35327434	47767955	Pp01	Prupe.1G403500	35524249	35539509	Prupe.1G403500	KOG0160	Myosin class V heavy chain	GO_PANTHER_PFAM
Ad-LG1	35327434	47767955	Pp01	Prupe.1G403500	35524249	35539509	Prupe.1G403500	GO:0003774	motor activity	GO_PANTHER_PFAM
Ad-LG1	35327434	47767955	Pp01	Prupe.1G403500	35524249	35539509	Prupe.1G403500	PF00612	IQ calmodulin-binding motif	GO_PANTHER_PFAM
Ad-LG1	35327434	47767955	Pp01	Prupe.1G403500	35524249	35539509	Prupe.1G403500	PTHR13140	MYOSIN	GO_PANTHER_PFAM
Ad-LG1	35327434	47767955	Pp01	Prupe.1G403500	35524249	35539509	Prupe.1G403500	PTHR13140:SF256		GO_PANTHER_PFAM
Ad-LG1	35327434	47767955	Pp01	Prupe.1G403500	35524249	35539509	Prupe.1G403500	PF01843	DIL domain	GO_PANTHER_PFAM
Ad-LG1	35327434	47767955	Pp01	Prupe.1G403500	35524249	35539509	Prupe.1G403500	PF00063	Myosin head (motor domain)	GO_PANTHER_PFAM
Ad-LG1	35327434	47767955	Pp01	Prupe.1G403500	35524249	35539509	Prupe.1G403500	GO:0005515	protein binding	GO_PANTHER_PFAM
Ad-LG1	35327434	47767955	Pp01	Prupe.1G403500	35524249	35539509	Prupe.1G403500	GO:0016459	myosin complex	GO_PANTHER_PFAM
Ad-LG1	35327434	47767955	Pp01	Prupe.1G403500	35524249	35539509	Prupe.1G403500.1	IPR000048	IQ motif, EF-hand binding site	IPR
Ad-LG1	35327434	47767955	Pp01	Prupe.1G403500	35524249	35539509	Prupe.1G403500.1	IPR001609	Myosin head, motor domain	IPR
Ad-LG1	35327434	47767955	Pp01	Prupe.1G403500	35524249	35539509	Prupe.1G403500.1	IPR002710	Dilute	IPR
Ad-LG1	35327434	47767955	Pp01	Prupe.1G403500	35524249	35539509	Prupe.1G403500.1	IPR018444	Dil domain	IPR
Ad-LG1	35327434	47767955	Pp01	Prupe.1G403500	35524249	35539509	Prupe.1G403500.1	IPR027417	P-loop containing nucleoside triphosphate hydrolase	IPR
Ad-LG1	35327434	47767955	Pp01	Prupe.1G403500	35524249	35539509	Prupe.1G403500.2	IPR000048	IQ motif, EF-hand binding site	IPR
Ad-LG1	35327434	47767955	Pp01	Prupe.1G403500	35524249	35539509	Prupe.1G403500.2	IPR001609	Myosin head, motor domain	IPR
Ad-LG1	35327434	47767955	Pp01	Prupe.1G403500	35524249	35539509	Prupe.1G403500.2	IPR002710	Dilute	IPR
Ad-LG1	35327434	47767955	Pp01	Prupe.1G403500	35524249	35539509	Prupe.1G403500.2	IPR018444	Dil domain	IPR
Ad-LG1	35327434	47767955	Pp01	Prupe.1G403500	35524249	35539509	Prupe.1G403500.2	IPR027417	P-loop containing nucleoside triphosphate hydrolase	IPR
Ad-LG1	35327434	47767955	Pp01	Prupe.1G403500	35524249	35539509	Prupe.1G403500.3	IPR000048	IQ motif, EF-hand binding site	IPR
Ad-LG1	35327434	47767955	Pp01	Prupe.1G403500	35524249	35539509	Prupe.1G403500.3	IPR001609	Myosin head, motor domain	IPR
Ad-LG1	35327434	47767955	Pp01	Prupe.1G403500	35524249	35539509	Prupe.1G403500.3	IPR002710	Dilute	IPR
Ad-LG1	35327434	47767955	Pp01	Prupe.1G403500	35524249	35539509	Prupe.1G403500.3	IPR018444	Dil domain	IPR
Ad-LG1	35327434	47767955	Pp01	Prupe.1G403500	35524249	35539509	Prupe.1G403500.3	IPR027417	P-loop containing nucleoside triphosphate hydrolase	IPR
Ad-LG1	35327434	47767955	Pp01	Prupe.1G403500	35524249	35539509	Prupe.1G403500.4	IPR000048	IQ motif, EF-hand binding site	IPR
Ad-LG1	35327434	47767955	Pp01	Prupe.1G403500	35524249	35539509	Prupe.1G403500.4	IPR001609	Myosin head, motor domain	IPR
Ad-LG1	35327434	47767955	Pp01	Prupe.1G403500	35524249	35539509	Prupe.1G403500.4	IPR002710	Dilute	IPR
Ad-LG1	35327434	47767955	Pp01	Prupe.1G403500	35524249	35539509	Prupe.1G403500.4	IPR018444	Dil domain	IPR
Ad-LG1	35327434	47767955	Pp01	Prupe.1G403500	35524249	35539509	Prupe.1G403500.4	IPR027417	P-loop containing nucleoside triphosphate hydrolase	IPR
Ad-LG1	35327434	47767955	Pp01	Prupe.1G403500	35524249	35539509	Prupe.1G403500.1	K10357	myosin V	KEGG_ORTH
Ad-LG1	35327434	47767955	Pp01	Prupe.1G403500	35524249	35539509	Prupe.1G403500.3	K10357	myosin V	KEGG_ORTH
Ad-LG1	35327434	47767955	Pp01	Prupe.1G403500	35524249	35539509	Prupe.1G403500.2	K10357	myosin V	KEGG_ORTH
Ad-LG1	35327434	47767955	Pp01	Prupe.1G403500	35524249	35539509	Prupe.1G403500.1	K10357	myosin V	KEGG_ORTH
Ad-LG1	35327434	47767955	Pp01	Prupe.1G403500	35524249	35539509	Prupe.1G403500.3	K10357	myosin V	KEGG_ORTH
Ad-LG1	35327434	47767955	Pp01	Prupe.1G403500	35524249	35539509	Prupe.1G403500.2	K10357	myosin V	KEGG_ORTH
Ad-LG1	35327434	47767955	Pp01	Prupe.1G403500	35524249	35539509	Prupe.1G403500.1	K10357	myosin V	KEGG_ORTH
Ad-LG1	35327434	47767955	Pp01	Prupe.1G403500	35524249	35539509	Prupe.1G403500.3	K10357	myosin V	KEGG_ORTH
Ad-LG1	35327434	47767955	Pp01	Prupe.1G403500	35524249	35539509	Prupe.1G403500.2	K10357	myosin V	KEGG_ORTH
Ad-LG1	35327434	47767955	Pp01	Prupe.1G403500	35524249	35539509	Prupe.1G403500.1	K10357	myosin V	KEGG_ORTH
Ad-LG1	35327434	47767955	Pp01	Prupe.1G403500	35524249	35539509	Prupe.1G403500.3	K10357	myosin V	KEGG_ORTH
Ad-LG1	35327434	47767955	Pp01	Prupe.1G403500	35524249	35539509	Prupe.1G403500.2	K10357	myosin V	KEGG_ORTH
Ad-LG1	35327434	47767955	Pp01	Prupe.1G403600	35541039	35548895	Prupe.1G403600	PF13855	Leucine rich repeat	GO_PANTHER_PFAM
Ad-LG1	35327434	47767955	Pp01	Prupe.1G403600	35541039	35548895	Prupe.1G403600	GO:0005524	ATP binding	GO_PANTHER_PFAM
Ad-LG1	35327434	47767955	Pp01	Prupe.1G403600	35541039	35548895	Prupe.1G403600	KOG1187	Serine/threonine protein kinase	GO_PANTHER_PFAM
Ad-LG1	35327434	47767955	Pp01	Prupe.1G403600	35541039	35548895	Prupe.1G403600	PF08263	Leucine rich repeat N-terminal domain	GO_PANTHER_PFAM
Ad-LG1	35327434	47767955	Pp01	Prupe.1G403600	35541039	35548895	Prupe.1G403600	PF00069	Protein kinase domain	GO_PANTHER_PFAM
Ad-LG1	35327434	47767955	Pp01	Prupe.1G403600	35541039	35548895	Prupe.1G403600	PTHR24420:SF535		GO_PANTHER_PFAM
Ad-LG1	35327434	47767955	Pp01	Prupe.1G403600	35541039	35548895	Prupe.1G403600	GO:0005515	protein binding	GO_PANTHER_PFAM
Ad-LG1	35327434	47767955	Pp01	Prupe.1G403600	35541039	35548895	Prupe.1G403600	GO:0004672	protein kinase activity	GO_PANTHER_PFAM
Ad-LG1	35327434	47767955	Pp01	Prupe.1G403600	35541039	35548895	Prupe.1G403600	PF00560	Leucine Rich Repeat	GO_PANTHER_PFAM
Ad-LG1	35327434	47767955	Pp01	Prupe.1G403600	35541039	35548895	Prupe.1G403600	GO:0006468	protein phosphorylation	GO_PANTHER_PFAM
Ad-LG1	35327434	47767955	Pp01	Prupe.1G403600	35541039	35548895	Prupe.1G403600	PF12799	Leucine Rich repeats (2 copies)	GO_PANTHER_PFAM
Ad-LG1	35327434	47767955	Pp01	Prupe.1G403600	35541039	35548895	Prupe.1G403600	PTHR24420	LEUCINE-RICH REPEAT RECEPTOR-LIKE PROTEIN KINASE	GO_PANTHER_PFAM
Ad-LG1	35327434	47767955	Pp01	Prupe.1G403600	35541039	35548895	Prupe.1G403600.1	IPR000719	Protein kinase domain	IPR
Ad-LG1	35327434	47767955	Pp01	Prupe.1G403600	35541039	35548895	Prupe.1G403600.1	IPR001611	Leucine-rich repeat	IPR
Ad-LG1	35327434	47767955	Pp01	Prupe.1G403600	35541039	35548895	Prupe.1G403600.1	IPR002290	Serine/threonine/dual specificity protein kinase, catalytic domain	IPR
Ad-LG1	35327434	47767955	Pp01	Prupe.1G403600	35541039	35548895	Prupe.1G403600.1	IPR003591	Leucine-rich repeat, typical subtype	IPR
Ad-LG1	35327434	47767955	Pp01	Prupe.1G403600	35541039	35548895	Prupe.1G403600.1	IPR008271	Serine/threonine-protein kinase, active site	IPR
Ad-LG1	35327434	47767955	Pp01	Prupe.1G403600	35541039	35548895	Prupe.1G403600.1	IPR011009	Protein kinase-like domain	IPR
Ad-LG1	35327434	47767955	Pp01	Prupe.1G403600	35541039	35548895	Prupe.1G403600.1	IPR013210	Leucine-rich repeat-containing N-terminal, type 2	IPR
Ad-LG1	35327434	47767955	Pp01	Prupe.1G403600	35541039	35548895	Prupe.1G403600.1	IPR017441	Protein kinase, ATP binding site	IPR
Ad-LG1	35327434	47767955	Pp01	Prupe.1G403600	35541039	35548895	Prupe.1G403600.1	IPR025875	Leucine rich repeat 4	IPR
Ad-LG1	35327434	47767955	Pp01	Prupe.1G403600	35541039	35548895	Prupe.1G403600.2	IPR000719	Protein kinase domain	IPR
Ad-LG1	35327434	47767955	Pp01	Prupe.1G403600	35541039	35548895	Prupe.1G403600.2	IPR001611	Leucine-rich repeat	IPR
Ad-LG1	35327434	47767955	Pp01	Prupe.1G403600	35541039	35548895	Prupe.1G403600.2	IPR002290	Serine/threonine/dual specificity protein kinase, catalytic domain	IPR
Ad-LG1	35327434	47767955	Pp01	Prupe.1G403600	35541039	35548895	Prupe.1G403600.2	IPR003591	Leucine-rich repeat, typical subtype	IPR
Ad-LG1	35327434	47767955	Pp01	Prupe.1G403600	35541039	35548895	Prupe.1G403600.2	IPR008271	Serine/threonine-protein kinase, active site	IPR
Ad-LG1	35327434	47767955	Pp01	Prupe.1G403600	35541039	35548895	Prupe.1G403600.2	IPR011009	Protein kinase-like domain	IPR
Ad-LG1	35327434	47767955	Pp01	Prupe.1G403600	35541039	35548895	Prupe.1G403600.2	IPR013210	Leucine-rich repeat-containing N-terminal, type 2	IPR
Ad-LG1	35327434	47767955	Pp01	Prupe.1G403600	35541039	35548895	Prupe.1G403600.2	IPR017441	Protein kinase, ATP binding site	IPR
Ad-LG1	35327434	47767955	Pp01	Prupe.1G403600	35541039	35548895	Prupe.1G403600.2	IPR025875	Leucine rich repeat 4	IPR
Ad-LG1	35327434	47767955	Pp01	Prupe.1G403600	35541039	35548895	Prupe.1G403600.3	IPR000719	Protein kinase domain	IPR
Ad-LG1	35327434	47767955	Pp01	Prupe.1G403600	35541039	35548895	Prupe.1G403600.3	IPR001611	Leucine-rich repeat	IPR
Ad-LG1	35327434	47767955	Pp01	Prupe.1G403600	35541039	35548895	Prupe.1G403600.3	IPR002290	Serine/threonine/dual specificity protein kinase, catalytic domain	IPR
Ad-LG1	35327434	47767955	Pp01	Prupe.1G403600	35541039	35548895	Prupe.1G403600.3	IPR003591	Leucine-rich repeat, typical subtype	IPR
Ad-LG1	35327434	47767955	Pp01	Prupe.1G403600	35541039	35548895	Prupe.1G403600.3	IPR008271	Serine/threonine-protein kinase, active site	IPR
Ad-LG1	35327434	47767955	Pp01	Prupe.1G403600	35541039	35548895	Prupe.1G403600.3	IPR011009	Protein kinase-like domain	IPR
Ad-LG1	35327434	47767955	Pp01	Prupe.1G403600	35541039	35548895	Prupe.1G403600.3	IPR017441	Protein kinase, ATP binding site	IPR
Ad-LG1	35327434	47767955	Pp01	Prupe.1G403700	35557572	35564004	Prupe.1G403700	PTHR24093:SF246		GO_PANTHER_PFAM
Ad-LG1	35327434	47767955	Pp01	Prupe.1G403700	35557572	35564004	Prupe.1G403700	GO:0030001	metal ion transport	GO_PANTHER_PFAM
Ad-LG1	35327434	47767955	Pp01	Prupe.1G403700	35557572	35564004	Prupe.1G403700	GO:0000166	nucleotide binding	GO_PANTHER_PFAM
Ad-LG1	35327434	47767955	Pp01	Prupe.1G403700	35557572	35564004	Prupe.1G403700	PF00702	haloacid dehalogenase-like hydrolase	GO_PANTHER_PFAM
Ad-LG1	35327434	47767955	Pp01	Prupe.1G403700	35557572	35564004	Prupe.1G403700	PTHR24093	FAMILY NOT NAMED	GO_PANTHER_PFAM
Ad-LG1	35327434	47767955	Pp01	Prupe.1G403700	35557572	35564004	Prupe.1G403700	PF00403	Heavy-metal-associated domain	GO_PANTHER_PFAM
Ad-LG1	35327434	47767955	Pp01	Prupe.1G403700	35557572	35564004	Prupe.1G403700	GO:0046872	metal ion binding	GO_PANTHER_PFAM
Ad-LG1	35327434	47767955	Pp01	Prupe.1G403700	35557572	35564004	Prupe.1G403700	KOG0207	Cation transport ATPase	GO_PANTHER_PFAM
Ad-LG1	35327434	47767955	Pp01	Prupe.1G403700	35557572	35564004	Prupe.1G403700	PF00122	E1-E2 ATPase	GO_PANTHER_PFAM
Ad-LG1	35327434	47767955	Pp01	Prupe.1G403700	35557572	35564004	Prupe.1G403700.1	IPR001757	P-type ATPase	IPR
Ad-LG1	35327434	47767955	Pp01	Prupe.1G403700	35557572	35564004	Prupe.1G403700.1	IPR006121	Heavy metal-associated domain, HMA	IPR
Ad-LG1	35327434	47767955	Pp01	Prupe.1G403700	35557572	35564004	Prupe.1G403700.1	IPR008250	P-type ATPase, A domain	IPR
Ad-LG1	35327434	47767955	Pp01	Prupe.1G403700	35557572	35564004	Prupe.1G403700.1	IPR018303	P-type ATPase, phosphorylation site	IPR
Ad-LG1	35327434	47767955	Pp01	Prupe.1G403700	35557572	35564004	Prupe.1G403700.1	IPR023214	HAD-like domain	IPR
Ad-LG1	35327434	47767955	Pp01	Prupe.1G403700	35557572	35564004	Prupe.1G403700.1	IPR023299	P-type ATPase, cytoplasmic domain N	IPR
Ad-LG1	35327434	47767955	Pp01	Prupe.1G403700	35557572	35564004	Prupe.1G403700.1	IPR027256	P-type ATPase, subfamily IB	IPR
Ad-LG1	35327434	47767955	Pp01	Prupe.1G403700	35557572	35564004	Prupe.1G403700.2	IPR001757	P-type ATPase	IPR
Ad-LG1	35327434	47767955	Pp01	Prupe.1G403700	35557572	35564004	Prupe.1G403700.2	IPR006121	Heavy metal-associated domain, HMA	IPR
Ad-LG1	35327434	47767955	Pp01	Prupe.1G403700	35557572	35564004	Prupe.1G403700.2	IPR008250	P-type ATPase, A domain	IPR
Ad-LG1	35327434	47767955	Pp01	Prupe.1G403700	35557572	35564004	Prupe.1G403700.2	IPR023214	HAD-like domain	IPR
Ad-LG1	35327434	47767955	Pp01	Prupe.1G403700	35557572	35564004	Prupe.1G403700.1	K01533	Cu2+-exporting ATPase [EC:3.6.3.4]	KEGG_ORTH
Ad-LG1	35327434	47767955	Pp01	Prupe.1G403800	35566953	35568325	Prupe.1G403800	GO:0016020	membrane	GO_PANTHER_PFAM
Ad-LG1	35327434	47767955	Pp01	Prupe.1G403800	35566953	35568325	Prupe.1G403800	K02221	YggT family protein	GO_PANTHER_PFAM
Ad-LG1	35327434	47767955	Pp01	Prupe.1G403800	35566953	35568325	Prupe.1G403800	PF02325	YGGT family	GO_PANTHER_PFAM
Ad-LG1	35327434	47767955	Pp01	Prupe.1G403800	35566953	35568325	Prupe.1G403800.1	IPR003425	Uncharacterised protein family Ycf19	IPR
Ad-LG1	35327434	47767955	Pp01	Prupe.1G403800	35566953	35568325	Prupe.1G403800.1	K02221	YggT family protein	KEGG_ORTH
Ad-LG1	35327434	47767955	Pp01	Prupe.1G404000	35569749	35571618	Prupe.1G404000.1	IPR014044	CAP domain	IPR
Ad-LG1	35327434	47767955	Pp01	Prupe.1G404200	35574003	35580945	Prupe.1G404200	PF12937	F-box-like	GO_PANTHER_PFAM
Ad-LG1	35327434	47767955	Pp01	Prupe.1G404200	35574003	35580945	Prupe.1G404200	GO:0005515	protein binding	GO_PANTHER_PFAM
Ad-LG1	35327434	47767955	Pp01	Prupe.1G404200	35574003	35580945	Prupe.1G404200	PTHR23125	F-BOX/LEUCINE RICH REPEAT PROTEIN	GO_PANTHER_PFAM
Ad-LG1	35327434	47767955	Pp01	Prupe.1G404200	35574003	35580945	Prupe.1G404200	PTHR23125:SF213		GO_PANTHER_PFAM
Ad-LG1	35327434	47767955	Pp01	Prupe.1G404200	35574003	35580945	Prupe.1G404200	KOG1947	Leucine rich repeat proteins, some proteins contain F-box	GO_PANTHER_PFAM
Ad-LG1	35327434	47767955	Pp01	Prupe.1G404200	35574003	35580945	Prupe.1G404200.1	IPR001810	F-box domain	IPR
Ad-LG1	35327434	47767955	Pp01	Prupe.1G404200	35574003	35580945	Prupe.1G404200.1	IPR006553	Leucine-rich repeat, cysteine-containing subtype	IPR
Ad-LG1	35327434	47767955	Pp01	Prupe.1G404300	35584317	35588934	Prupe.1G404300	GO:0008762	UDP-N-acetylmuramate dehydrogenase activity	GO_PANTHER_PFAM
Ad-LG1	35327434	47767955	Pp01	Prupe.1G404300	35584317	35588934	Prupe.1G404300	GO:0019139	cytokinin dehydrogenase activity	GO_PANTHER_PFAM
Ad-LG1	35327434	47767955	Pp01	Prupe.1G404300	35584317	35588934	Prupe.1G404300	GO:0050660	flavin adenine dinucleotide binding	GO_PANTHER_PFAM
Ad-LG1	35327434	47767955	Pp01	Prupe.1G404300	35584317	35588934	Prupe.1G404300	GO:0055114	oxidation-reduction process	GO_PANTHER_PFAM
Ad-LG1	35327434	47767955	Pp01	Prupe.1G404300	35584317	35588934	Prupe.1G404300	1.5.99.12	Cytokinin dehydrogenase.	GO_PANTHER_PFAM
Ad-LG1	35327434	47767955	Pp01	Prupe.1G404300	35584317	35588934	Prupe.1G404300	GO:0016491	oxidoreductase activity	GO_PANTHER_PFAM
Ad-LG1	35327434	47767955	Pp01	Prupe.1G404300	35584317	35588934	Prupe.1G404300	GO:0009690	cytokinin metabolic process	GO_PANTHER_PFAM
Ad-LG1	35327434	47767955	Pp01	Prupe.1G404300	35584317	35588934	Prupe.1G404300	K00279	cytokinin dehydrogenase [EC:1.5.99.12]	GO_PANTHER_PFAM
Ad-LG1	35327434	47767955	Pp01	Prupe.1G404300	35584317	35588934	Prupe.1G404300	PF09265	Cytokinin dehydrogenase 1, FAD and cytokinin binding	GO_PANTHER_PFAM
Ad-LG1	35327434	47767955	Pp01	Prupe.1G404300	35584317	35588934	Prupe.1G404300	PTHR11748	D-LACTATE DEHYDROGENASE	GO_PANTHER_PFAM
Ad-LG1	35327434	47767955	Pp01	Prupe.1G404300	35584317	35588934	Prupe.1G404300	KOG1231	Proteins containing the FAD binding domain	GO_PANTHER_PFAM
Ad-LG1	35327434	47767955	Pp01	Prupe.1G404300	35584317	35588934	Prupe.1G404300	PTHR11748:SF17	SUBFAMILY NOT NAMED	GO_PANTHER_PFAM
Ad-LG1	35327434	47767955	Pp01	Prupe.1G404300	35584317	35588934	Prupe.1G404300	PF01565	FAD binding domain	GO_PANTHER_PFAM
Ad-LG1	35327434	47767955	Pp01	Prupe.1G404300	35584317	35588934	Prupe.1G404300.1	IPR006094	FAD linked oxidase, N-terminal	IPR
Ad-LG1	35327434	47767955	Pp01	Prupe.1G404300	35584317	35588934	Prupe.1G404300.1	IPR015345	Cytokinin dehydrogenase 1, FAD/cytokinin binding domain	IPR
Ad-LG1	35327434	47767955	Pp01	Prupe.1G404300	35584317	35588934	Prupe.1G404300.1	IPR016164	FAD-linked oxidase-like, C-terminal	IPR
Ad-LG1	35327434	47767955	Pp01	Prupe.1G404300	35584317	35588934	Prupe.1G404300.1	IPR016166	FAD-binding, type 2	IPR
Ad-LG1	35327434	47767955	Pp01	Prupe.1G404300	35584317	35588934	Prupe.1G404300.1	IPR016167	FAD-binding, type 2, subdomain 1	IPR
Ad-LG1	35327434	47767955	Pp01	Prupe.1G404300	35584317	35588934	Prupe.1G404300.1	IPR016169	CO dehydrogenase flavoprotein-like, FAD-binding, subdomain 2	IPR
Ad-LG1	35327434	47767955	Pp01	Prupe.1G404300	35584317	35588934	Prupe.1G404300.1	IPR016170	Vanillyl-alcohol oxidase/Cytokinin dehydrogenase C-terminal domain	IPR
Ad-LG1	35327434	47767955	Pp01	Prupe.1G404300	35584317	35588934	Prupe.1G404300.2	IPR006094	FAD linked oxidase, N-terminal	IPR
Ad-LG1	35327434	47767955	Pp01	Prupe.1G404300	35584317	35588934	Prupe.1G404300.2	IPR015345	Cytokinin dehydrogenase 1, FAD/cytokinin binding domain	IPR
Ad-LG1	35327434	47767955	Pp01	Prupe.1G404300	35584317	35588934	Prupe.1G404300.2	IPR016164	FAD-linked oxidase-like, C-terminal	IPR
Ad-LG1	35327434	47767955	Pp01	Prupe.1G404300	35584317	35588934	Prupe.1G404300.2	IPR016166	FAD-binding, type 2	IPR
Ad-LG1	35327434	47767955	Pp01	Prupe.1G404300	35584317	35588934	Prupe.1G404300.2	IPR016167	FAD-binding, type 2, subdomain 1	IPR
Ad-LG1	35327434	47767955	Pp01	Prupe.1G404300	35584317	35588934	Prupe.1G404300.2	IPR016169	CO dehydrogenase flavoprotein-like, FAD-binding, subdomain 2	IPR
Ad-LG1	35327434	47767955	Pp01	Prupe.1G404300	35584317	35588934	Prupe.1G404300.2	IPR016170	Vanillyl-alcohol oxidase/Cytokinin dehydrogenase C-terminal domain	IPR
Ad-LG1	35327434	47767955	Pp01	Prupe.1G404300	35584317	35588934	Prupe.1G404300.3	IPR006094	FAD linked oxidase, N-terminal	IPR
Ad-LG1	35327434	47767955	Pp01	Prupe.1G404300	35584317	35588934	Prupe.1G404300.3	IPR015345	Cytokinin dehydrogenase 1, FAD/cytokinin binding domain	IPR
Ad-LG1	35327434	47767955	Pp01	Prupe.1G404300	35584317	35588934	Prupe.1G404300.3	IPR016164	FAD-linked oxidase-like, C-terminal	IPR
Ad-LG1	35327434	47767955	Pp01	Prupe.1G404300	35584317	35588934	Prupe.1G404300.3	IPR016166	FAD-binding, type 2	IPR
Ad-LG1	35327434	47767955	Pp01	Prupe.1G404300	35584317	35588934	Prupe.1G404300.3	IPR016167	FAD-binding, type 2, subdomain 1	IPR
Ad-LG1	35327434	47767955	Pp01	Prupe.1G404300	35584317	35588934	Prupe.1G404300.3	IPR016169	CO dehydrogenase flavoprotein-like, FAD-binding, subdomain 2	IPR
Ad-LG1	35327434	47767955	Pp01	Prupe.1G404300	35584317	35588934	Prupe.1G404300.3	IPR016170	Vanillyl-alcohol oxidase/Cytokinin dehydrogenase C-terminal domain	IPR
Ad-LG1	35327434	47767955	Pp01	Prupe.1G404300	35584317	35588934	Prupe.1G404300.1	K00279	cytokinin dehydrogenase [EC:1.5.99.12]	KEGG_ORTH
Ad-LG1	35327434	47767955	Pp01	Prupe.1G404300	35584317	35588934	Prupe.1G404300.2	K00279	cytokinin dehydrogenase [EC:1.5.99.12]	KEGG_ORTH
Ad-LG1	35327434	47767955	Pp01	Prupe.1G404300	35584317	35588934	Prupe.1G404300.1	K00279	cytokinin dehydrogenase [EC:1.5.99.12]	KEGG_ORTH
Ad-LG1	35327434	47767955	Pp01	Prupe.1G404300	35584317	35588934	Prupe.1G404300.2	K00279	cytokinin dehydrogenase [EC:1.5.99.12]	KEGG_ORTH
Ad-LG1	35327434	47767955	Pp01	Prupe.1G404300	35584317	35588934	Prupe.1G404300.1	ko00908	Zeatin biosynthesis	KEGG_PATHWAYS
Ad-LG1	35327434	47767955	Pp01	Prupe.1G404300	35584317	35588934	Prupe.1G404300.2	ko00908	Zeatin biosynthesis	KEGG_PATHWAYS
Ad-LG1	35327434	47767955	Pp01	Prupe.1G404400	35602362	35605167	Prupe.1G404400	PF08387	FBD	GO_PANTHER_PFAM
Ad-LG1	35327434	47767955	Pp01	Prupe.1G404400	35602362	35605167	Prupe.1G404400.1	IPR006566	FBD domain	IPR
Ad-LG1	35327434	47767955	Pp01	Prupe.1G404400	35602362	35605167	Prupe.1G404400.2	IPR006566	FBD domain	IPR
Ad-LG1	35327434	47767955	Pp01	Prupe.1G404500	35607222	35607700	Prupe.1G404500.1	IPR001810	F-box domain	IPR
Ad-LG1	35327434	47767955	Pp01	Prupe.1G404600	35610506	35613118	Prupe.1G404600	PTHR32212:SF56		GO_PANTHER_PFAM
Ad-LG1	35327434	47767955	Pp01	Prupe.1G404600	35610506	35613118	Prupe.1G404600	PF08387	FBD	GO_PANTHER_PFAM
Ad-LG1	35327434	47767955	Pp01	Prupe.1G404600	35610506	35613118	Prupe.1G404600	PTHR32212	FAMILY NOT NAMED	GO_PANTHER_PFAM
Ad-LG1	35327434	47767955	Pp01	Prupe.1G404600	35610506	35613118	Prupe.1G404600.1	IPR001810	F-box domain	IPR
Ad-LG1	35327434	47767955	Pp01	Prupe.1G404600	35610506	35613118	Prupe.1G404600.1	IPR006566	FBD domain	IPR
Ad-LG1	35327434	47767955	Pp01	Prupe.1G404700	35615203	35616518	Prupe.1G404700	KOG0048	Transcription factor, Myb superfamily	GO_PANTHER_PFAM
Ad-LG1	35327434	47767955	Pp01	Prupe.1G404700	35615203	35616518	Prupe.1G404700	PF00249	Myb-like DNA-binding domain	GO_PANTHER_PFAM
Ad-LG1	35327434	47767955	Pp01	Prupe.1G404700	35615203	35616518	Prupe.1G404700	PTHR10641	MYB-LIKE DNA-BINDING PROTEIN MYB	GO_PANTHER_PFAM
Ad-LG1	35327434	47767955	Pp01	Prupe.1G404700	35615203	35616518	Prupe.1G404700	GO:0003682	chromatin binding	GO_PANTHER_PFAM
Ad-LG1	35327434	47767955	Pp01	Prupe.1G404700	35615203	35616518	Prupe.1G404700	PTHR10641:SF459		GO_PANTHER_PFAM
Ad-LG1	35327434	47767955	Pp01	Prupe.1G404700	35615203	35616518	Prupe.1G404700.1	IPR001005	SANT/Myb domain	IPR
Ad-LG1	35327434	47767955	Pp01	Prupe.1G404700	35615203	35616518	Prupe.1G404700.1	IPR009057	Homeodomain-like	IPR
Ad-LG1	35327434	47767955	Pp01	Prupe.1G404700	35615203	35616518	Prupe.1G404700.1	IPR017930	Myb domain	IPR
Ad-LG1	35327434	47767955	Pp01	Prupe.1G404700	35615203	35616518	Prupe.1G404700.1	K09422	myb proto-oncogene protein, plant	KEGG_ORTH
Ad-LG1	35327434	47767955	Pp01	Prupe.1G404800	35619423	35621252	Prupe.1G404800.1	IPR009057	Homeodomain-like	IPR
Ad-LG1	35327434	47767955	Pp01	Prupe.1G404900	35616786	35623886	Prupe.1G404900	KOG0157	Cytochrome P450 CYP4/CYP19/CYP26 subfamilies	GO_PANTHER_PFAM
Ad-LG1	35327434	47767955	Pp01	Prupe.1G404900	35616786	35623886	Prupe.1G404900	GO:0005506	iron ion binding	GO_PANTHER_PFAM
Ad-LG1	35327434	47767955	Pp01	Prupe.1G404900	35616786	35623886	Prupe.1G404900	PTHR24282	FAMILY NOT NAMED	GO_PANTHER_PFAM
Ad-LG1	35327434	47767955	Pp01	Prupe.1G404900	35616786	35623886	Prupe.1G404900	GO:0055114	oxidation-reduction process	GO_PANTHER_PFAM
Ad-LG1	35327434	47767955	Pp01	Prupe.1G404900	35616786	35623886	Prupe.1G404900	GO:0016705	oxidoreductase activity, acting on paired donors, with incorporation or reduction of molecular oxygen	GO_PANTHER_PFAM
Ad-LG1	35327434	47767955	Pp01	Prupe.1G404900	35616786	35623886	Prupe.1G404900	PTHR24282:SF16		GO_PANTHER_PFAM
Ad-LG1	35327434	47767955	Pp01	Prupe.1G404900	35616786	35623886	Prupe.1G404900	GO:0020037	heme binding	GO_PANTHER_PFAM
Ad-LG1	35327434	47767955	Pp01	Prupe.1G404900	35616786	35623886	Prupe.1G404900	PF00067	Cytochrome P450	GO_PANTHER_PFAM
Ad-LG1	35327434	47767955	Pp01	Prupe.1G404900	35616786	35623886	Prupe.1G404900.1	IPR001128	Cytochrome P450	IPR
Ad-LG1	35327434	47767955	Pp01	Prupe.1G404900	35616786	35623886	Prupe.1G404900.1	IPR002401	Cytochrome P450, E-class, group I	IPR
Ad-LG1	35327434	47767955	Pp01	Prupe.1G404900	35616786	35623886	Prupe.1G404900.1	IPR017972	Cytochrome P450, conserved site	IPR
Ad-LG1	35327434	47767955	Pp01	Prupe.1G404900	35616786	35623886	Prupe.1G404900.2	IPR001128	Cytochrome P450	IPR
Ad-LG1	35327434	47767955	Pp01	Prupe.1G404900	35616786	35623886	Prupe.1G404900.2	IPR017972	Cytochrome P450, conserved site	IPR
Ad-LG1	35327434	47767955	Pp01	Prupe.1G405000	35625833	35630758	Prupe.1G405000	PTHR21654:SF0	SUBFAMILY NOT NAMED	GO_PANTHER_PFAM
Ad-LG1	35327434	47767955	Pp01	Prupe.1G405000	35625833	35630758	Prupe.1G405000	PF13837	Myb/SANT-like DNA-binding domain	GO_PANTHER_PFAM
Ad-LG1	35327434	47767955	Pp01	Prupe.1G405000	35625833	35630758	Prupe.1G405000	PTHR21654	FAMILY NOT NAMED	GO_PANTHER_PFAM
Ad-LG1	35327434	47767955	Pp01	Prupe.1G405000	35625833	35630758	Prupe.1G405000.1	IPR017877	Myb-like domain	IPR
Ad-LG1	35327434	47767955	Pp01	Prupe.1G405000	35625833	35630758	Prupe.1G405000.2	IPR017877	Myb-like domain	IPR
Ad-LG1	35327434	47767955	Pp01	Prupe.1G405000	35625833	35630758	Prupe.1G405000.3	IPR017877	Myb-like domain	IPR
Ad-LG1	35327434	47767955	Pp01	Prupe.1G405100	35628282	35629902	Prupe.1G405100	KOG0048	Transcription factor, Myb superfamily	GO_PANTHER_PFAM
Ad-LG1	35327434	47767955	Pp01	Prupe.1G405100	35628282	35629902	Prupe.1G405100	PF00249	Myb-like DNA-binding domain	GO_PANTHER_PFAM
Ad-LG1	35327434	47767955	Pp01	Prupe.1G405100	35628282	35629902	Prupe.1G405100	PTHR10641	MYB-LIKE DNA-BINDING PROTEIN MYB	GO_PANTHER_PFAM
Ad-LG1	35327434	47767955	Pp01	Prupe.1G405100	35628282	35629902	Prupe.1G405100	GO:0003682	chromatin binding	GO_PANTHER_PFAM
Ad-LG1	35327434	47767955	Pp01	Prupe.1G405100	35628282	35629902	Prupe.1G405100	PTHR10641:SF459		GO_PANTHER_PFAM
Ad-LG1	35327434	47767955	Pp01	Prupe.1G405100	35628282	35629902	Prupe.1G405100.1	IPR001005	SANT/Myb domain	IPR
Ad-LG1	35327434	47767955	Pp01	Prupe.1G405100	35628282	35629902	Prupe.1G405100.1	IPR009057	Homeodomain-like	IPR
Ad-LG1	35327434	47767955	Pp01	Prupe.1G405100	35628282	35629902	Prupe.1G405100.1	IPR017930	Myb domain	IPR
Ad-LG1	35327434	47767955	Pp01	Prupe.1G405100	35628282	35629902	Prupe.1G405100.1	K09422	myb proto-oncogene protein, plant	KEGG_ORTH
Ad-LG1	35327434	47767955	Pp01	Prupe.1G405200	35635408	35636985	Prupe.1G405200	KOG0048	Transcription factor, Myb superfamily	GO_PANTHER_PFAM
Ad-LG1	35327434	47767955	Pp01	Prupe.1G405200	35635408	35636985	Prupe.1G405200	PF00249	Myb-like DNA-binding domain	GO_PANTHER_PFAM
Ad-LG1	35327434	47767955	Pp01	Prupe.1G405200	35635408	35636985	Prupe.1G405200	PTHR10641	MYB-LIKE DNA-BINDING PROTEIN MYB	GO_PANTHER_PFAM
Ad-LG1	35327434	47767955	Pp01	Prupe.1G405200	35635408	35636985	Prupe.1G405200	GO:0003682	chromatin binding	GO_PANTHER_PFAM
Ad-LG1	35327434	47767955	Pp01	Prupe.1G405200	35635408	35636985	Prupe.1G405200	PTHR10641:SF459		GO_PANTHER_PFAM
Ad-LG1	35327434	47767955	Pp01	Prupe.1G405200	35635408	35636985	Prupe.1G405200.1	IPR001005	SANT/Myb domain	IPR
Ad-LG1	35327434	47767955	Pp01	Prupe.1G405200	35635408	35636985	Prupe.1G405200.1	IPR009057	Homeodomain-like	IPR
Ad-LG1	35327434	47767955	Pp01	Prupe.1G405200	35635408	35636985	Prupe.1G405200.1	IPR017930	Myb domain	IPR
Ad-LG1	35327434	47767955	Pp01	Prupe.1G405200	35635408	35636985	Prupe.1G405200.1	K09422	myb proto-oncogene protein, plant	KEGG_ORTH
Ad-LG1	35327434	47767955	Pp01	Prupe.1G405300	35640810	35642163	Prupe.1G405300	KOG0048	Transcription factor, Myb superfamily	GO_PANTHER_PFAM
Ad-LG1	35327434	47767955	Pp01	Prupe.1G405300	35640810	35642163	Prupe.1G405300	PF00249	Myb-like DNA-binding domain	GO_PANTHER_PFAM
Ad-LG1	35327434	47767955	Pp01	Prupe.1G405300	35640810	35642163	Prupe.1G405300	PTHR10641	MYB-LIKE DNA-BINDING PROTEIN MYB	GO_PANTHER_PFAM
Ad-LG1	35327434	47767955	Pp01	Prupe.1G405300	35640810	35642163	Prupe.1G405300	GO:0003682	chromatin binding	GO_PANTHER_PFAM
Ad-LG1	35327434	47767955	Pp01	Prupe.1G405300	35640810	35642163	Prupe.1G405300	PTHR10641:SF459		GO_PANTHER_PFAM
Ad-LG1	35327434	47767955	Pp01	Prupe.1G405300	35640810	35642163	Prupe.1G405300.1	IPR001005	SANT/Myb domain	IPR
Ad-LG1	35327434	47767955	Pp01	Prupe.1G405300	35640810	35642163	Prupe.1G405300.1	IPR009057	Homeodomain-like	IPR
Ad-LG1	35327434	47767955	Pp01	Prupe.1G405300	35640810	35642163	Prupe.1G405300.1	IPR017930	Myb domain	IPR
Ad-LG1	35327434	47767955	Pp01	Prupe.1G405300	35640810	35642163	Prupe.1G405300.1	K09422	myb proto-oncogene protein, plant	KEGG_ORTH
Ad-LG1	35327434	47767955	Pp01	Prupe.1G405400	35645763	35647480	Prupe.1G405400	KOG0048	Transcription factor, Myb superfamily	GO_PANTHER_PFAM
Ad-LG1	35327434	47767955	Pp01	Prupe.1G405400	35645763	35647480	Prupe.1G405400	PF00249	Myb-like DNA-binding domain	GO_PANTHER_PFAM
Ad-LG1	35327434	47767955	Pp01	Prupe.1G405400	35645763	35647480	Prupe.1G405400	PTHR10641	MYB-LIKE DNA-BINDING PROTEIN MYB	GO_PANTHER_PFAM
Ad-LG1	35327434	47767955	Pp01	Prupe.1G405400	35645763	35647480	Prupe.1G405400	GO:0003682	chromatin binding	GO_PANTHER_PFAM
Ad-LG1	35327434	47767955	Pp01	Prupe.1G405400	35645763	35647480	Prupe.1G405400	PTHR10641:SF459		GO_PANTHER_PFAM
Ad-LG1	35327434	47767955	Pp01	Prupe.1G405400	35645763	35647480	Prupe.1G405400.1	IPR001005	SANT/Myb domain	IPR
Ad-LG1	35327434	47767955	Pp01	Prupe.1G405400	35645763	35647480	Prupe.1G405400.1	IPR009057	Homeodomain-like	IPR
Ad-LG1	35327434	47767955	Pp01	Prupe.1G405400	35645763	35647480	Prupe.1G405400.1	IPR017930	Myb domain	IPR
Ad-LG1	35327434	47767955	Pp01	Prupe.1G405400	35645763	35647480	Prupe.1G405400.1	K09422	myb proto-oncogene protein, plant	KEGG_ORTH
Ad-LG1	35327434	47767955	Pp01	Prupe.1G405500	35654413	35661283	Prupe.1G405500	PTHR15439:SF0	SUBFAMILY NOT NAMED	GO_PANTHER_PFAM
Ad-LG1	35327434	47767955	Pp01	Prupe.1G405500	35654413	35661283	Prupe.1G405500	GO:0008270	zinc ion binding	GO_PANTHER_PFAM
Ad-LG1	35327434	47767955	Pp01	Prupe.1G405500	35654413	35661283	Prupe.1G405500	GO:0005634	nucleus	GO_PANTHER_PFAM
Ad-LG1	35327434	47767955	Pp01	Prupe.1G405500	35654413	35661283	Prupe.1G405500	PF08783	DWNN domain	GO_PANTHER_PFAM
Ad-LG1	35327434	47767955	Pp01	Prupe.1G405500	35654413	35661283	Prupe.1G405500	PTHR15439	RETINOBLASTOMA-BINDING PROTEIN 6	GO_PANTHER_PFAM
Ad-LG1	35327434	47767955	Pp01	Prupe.1G405500	35654413	35661283	Prupe.1G405500.1	IPR001841	Zinc finger, RING-type	IPR
Ad-LG1	35327434	47767955	Pp01	Prupe.1G405500	35654413	35661283	Prupe.1G405500.1	IPR001878	Zinc finger, CCHC-type	IPR
Ad-LG1	35327434	47767955	Pp01	Prupe.1G405500	35654413	35661283	Prupe.1G405500.1	IPR013083	Zinc finger, RING/FYVE/PHD-type	IPR
Ad-LG1	35327434	47767955	Pp01	Prupe.1G405500	35654413	35661283	Prupe.1G405500.1	IPR014891	DWNN domain	IPR
Ad-LG1	35327434	47767955	Pp01	Prupe.1G405500	35654413	35661283	Prupe.1G405500.1	IPR017907	Zinc finger, RING-type, conserved site	IPR
Ad-LG1	35327434	47767955	Pp01	Prupe.1G405500	35654413	35661283	Prupe.1G405500.2	IPR001841	Zinc finger, RING-type	IPR
Ad-LG1	35327434	47767955	Pp01	Prupe.1G405500	35654413	35661283	Prupe.1G405500.2	IPR001878	Zinc finger, CCHC-type	IPR
Ad-LG1	35327434	47767955	Pp01	Prupe.1G405500	35654413	35661283	Prupe.1G405500.2	IPR013083	Zinc finger, RING/FYVE/PHD-type	IPR
Ad-LG1	35327434	47767955	Pp01	Prupe.1G405500	35654413	35661283	Prupe.1G405500.2	IPR014891	DWNN domain	IPR
Ad-LG1	35327434	47767955	Pp01	Prupe.1G405500	35654413	35661283	Prupe.1G405500.2	IPR017907	Zinc finger, RING-type, conserved site	IPR
Ad-LG1	35327434	47767955	Pp01	Prupe.1G405500	35654413	35661283	Prupe.1G405500.3	IPR001841	Zinc finger, RING-type	IPR
Ad-LG1	35327434	47767955	Pp01	Prupe.1G405500	35654413	35661283	Prupe.1G405500.3	IPR001878	Zinc finger, CCHC-type	IPR
Ad-LG1	35327434	47767955	Pp01	Prupe.1G405500	35654413	35661283	Prupe.1G405500.3	IPR013083	Zinc finger, RING/FYVE/PHD-type	IPR
Ad-LG1	35327434	47767955	Pp01	Prupe.1G405500	35654413	35661283	Prupe.1G405500.3	IPR014891	DWNN domain	IPR
Ad-LG1	35327434	47767955	Pp01	Prupe.1G405500	35654413	35661283	Prupe.1G405500.3	IPR017907	Zinc finger, RING-type, conserved site	IPR
Ad-LG1	35327434	47767955	Pp01	Prupe.1G405500	35654413	35661283	Prupe.1G405500.1	K10624	E3 ubiquitin-protein ligase RBBP6 [EC:2.3.2.27]	KEGG_ORTH
Ad-LG1	35327434	47767955	Pp01	Prupe.1G405500	35654413	35661283	Prupe.1G405500.3	K10624	E3 ubiquitin-protein ligase RBBP6 [EC:2.3.2.27]	KEGG_ORTH
Ad-LG1	35327434	47767955	Pp01	Prupe.1G405500	35654413	35661283	Prupe.1G405500.2	K10624	E3 ubiquitin-protein ligase RBBP6 [EC:2.3.2.27]	KEGG_ORTH
Ad-LG1	35327434	47767955	Pp01	Prupe.1G405500	35654413	35661283	Prupe.1G405500.1	K10624	E3 ubiquitin-protein ligase RBBP6 [EC:2.3.2.27]	KEGG_ORTH
Ad-LG1	35327434	47767955	Pp01	Prupe.1G405500	35654413	35661283	Prupe.1G405500.3	K10624	E3 ubiquitin-protein ligase RBBP6 [EC:2.3.2.27]	KEGG_ORTH
Ad-LG1	35327434	47767955	Pp01	Prupe.1G405500	35654413	35661283	Prupe.1G405500.2	K10624	E3 ubiquitin-protein ligase RBBP6 [EC:2.3.2.27]	KEGG_ORTH
Ad-LG1	35327434	47767955	Pp01	Prupe.1G405600	35658527	35661943	Prupe.1G405600	PTHR25040	FAMILY NOT NAMED	GO_PANTHER_PFAM
Ad-LG1	35327434	47767955	Pp01	Prupe.1G405600	35658527	35661943	Prupe.1G405600	PTHR25040:SF140		GO_PANTHER_PFAM
Ad-LG1	35327434	47767955	Pp01	Prupe.1G405600	35658527	35661943	Prupe.1G405600.1	IPR001623	DnaJ domain	IPR
Ad-LG1	35327434	47767955	Pp01	Prupe.1G405600	35658527	35661943	Prupe.1G405600.2	IPR001623	DnaJ domain	IPR
Ad-LG1	35327434	47767955	Pp01	Prupe.1G405700	35662177	35665269	Prupe.1G405700	PTHR23350	PEROXISOME ASSEMBLY PROTEIN 10	GO_PANTHER_PFAM
Ad-LG1	35327434	47767955	Pp01	Prupe.1G405700	35662177	35665269	Prupe.1G405700	K13346	peroxin-10	GO_PANTHER_PFAM
Ad-LG1	35327434	47767955	Pp01	Prupe.1G405700	35662177	35665269	Prupe.1G405700	GO:0005515	protein binding	GO_PANTHER_PFAM
Ad-LG1	35327434	47767955	Pp01	Prupe.1G405700	35662177	35665269	Prupe.1G405700	KOG0317	Predicted E3 ubiquitin ligase, integral peroxisomal membrane protein	GO_PANTHER_PFAM
Ad-LG1	35327434	47767955	Pp01	Prupe.1G405700	35662177	35665269	Prupe.1G405700	PF13639	Ring finger domain	GO_PANTHER_PFAM
Ad-LG1	35327434	47767955	Pp01	Prupe.1G405700	35662177	35665269	Prupe.1G405700	GO:0008270	zinc ion binding	GO_PANTHER_PFAM
Ad-LG1	35327434	47767955	Pp01	Prupe.1G405700	35662177	35665269	Prupe.1G405700	GO:0016558	protein import into peroxisome matrix	GO_PANTHER_PFAM
Ad-LG1	35327434	47767955	Pp01	Prupe.1G405700	35662177	35665269	Prupe.1G405700	GO:0007031	peroxisome organization	GO_PANTHER_PFAM
Ad-LG1	35327434	47767955	Pp01	Prupe.1G405700	35662177	35665269	Prupe.1G405700	PF04757	Pex2 / Pex12 amino terminal region	GO_PANTHER_PFAM
Ad-LG1	35327434	47767955	Pp01	Prupe.1G405700	35662177	35665269	Prupe.1G405700	GO:0005779	integral to peroxisomal membrane	GO_PANTHER_PFAM
Ad-LG1	35327434	47767955	Pp01	Prupe.1G405700	35662177	35665269	Prupe.1G405700.1	IPR001841	Zinc finger, RING-type	IPR
Ad-LG1	35327434	47767955	Pp01	Prupe.1G405700	35662177	35665269	Prupe.1G405700.1	IPR006845	Pex, N-terminal	IPR
Ad-LG1	35327434	47767955	Pp01	Prupe.1G405700	35662177	35665269	Prupe.1G405700.1	IPR013083	Zinc finger, RING/FYVE/PHD-type	IPR
Ad-LG1	35327434	47767955	Pp01	Prupe.1G405700	35662177	35665269	Prupe.1G405700.1	IPR017907	Zinc finger, RING-type, conserved site	IPR
Ad-LG1	35327434	47767955	Pp01	Prupe.1G405700	35662177	35665269	Prupe.1G405700.1	IPR025654	Peroxisome biogenesis factor 10	IPR
Ad-LG1	35327434	47767955	Pp01	Prupe.1G405700	35662177	35665269	Prupe.1G405700.2	IPR006845	Pex, N-terminal	IPR
Ad-LG1	35327434	47767955	Pp01	Prupe.1G405700	35662177	35665269	Prupe.1G405700.2	IPR025654	Peroxisome biogenesis factor 10	IPR
Ad-LG1	35327434	47767955	Pp01	Prupe.1G405700	35662177	35665269	Prupe.1G405700.3	IPR006845	Pex, N-terminal	IPR
Ad-LG1	35327434	47767955	Pp01	Prupe.1G405700	35662177	35665269	Prupe.1G405700.3	IPR013083	Zinc finger, RING/FYVE/PHD-type	IPR
Ad-LG1	35327434	47767955	Pp01	Prupe.1G405700	35662177	35665269	Prupe.1G405700.3	IPR025654	Peroxisome biogenesis factor 10	IPR
Ad-LG1	35327434	47767955	Pp01	Prupe.1G405700	35662177	35665269	Prupe.1G405700.1	K13346	peroxin-10	KEGG_ORTH
Ad-LG1	35327434	47767955	Pp01	Prupe.1G405700	35662177	35665269	Prupe.1G405700.3	K13346	peroxin-10	KEGG_ORTH
Ad-LG1	35327434	47767955	Pp01	Prupe.1G405700	35662177	35665269	Prupe.1G405700.2	K13346	peroxin-10	KEGG_ORTH
Ad-LG1	35327434	47767955	Pp01	Prupe.1G405700	35662177	35665269	Prupe.1G405700.1	K13346	peroxin-10	KEGG_ORTH
Ad-LG1	35327434	47767955	Pp01	Prupe.1G405700	35662177	35665269	Prupe.1G405700.3	K13346	peroxin-10	KEGG_ORTH
Ad-LG1	35327434	47767955	Pp01	Prupe.1G405700	35662177	35665269	Prupe.1G405700.2	K13346	peroxin-10	KEGG_ORTH
Ad-LG1	35327434	47767955	Pp01	Prupe.1G405700	35662177	35665269	Prupe.1G405700.1	ko04146	Peroxisome	KEGG_PATHWAYS
Ad-LG1	35327434	47767955	Pp01	Prupe.1G405700	35662177	35665269	Prupe.1G405700.3	ko04146	Peroxisome	KEGG_PATHWAYS
Ad-LG1	35327434	47767955	Pp01	Prupe.1G405700	35662177	35665269	Prupe.1G405700.2	ko04146	Peroxisome	KEGG_PATHWAYS
Ad-LG1	35327434	47767955	Pp01	Prupe.1G405800	35665949	35668164	Prupe.1G405800	GO:0005840	ribosome	GO_PANTHER_PFAM
Ad-LG1	35327434	47767955	Pp01	Prupe.1G405800	35665949	35668164	Prupe.1G405800	GO:0003723	RNA binding	GO_PANTHER_PFAM
Ad-LG1	35327434	47767955	Pp01	Prupe.1G405800	35665949	35668164	Prupe.1G405800	KOG3181	40S ribosomal protein S3	GO_PANTHER_PFAM
Ad-LG1	35327434	47767955	Pp01	Prupe.1G405800	35665949	35668164	Prupe.1G405800	PF00189	Ribosomal protein S3, C-terminal domain	GO_PANTHER_PFAM
Ad-LG1	35327434	47767955	Pp01	Prupe.1G405800	35665949	35668164	Prupe.1G405800	GO:0003735	structural constituent of ribosome	GO_PANTHER_PFAM
Ad-LG1	35327434	47767955	Pp01	Prupe.1G405800	35665949	35668164	Prupe.1G405800	K02985	small subunit ribosomal protein S3e	GO_PANTHER_PFAM
Ad-LG1	35327434	47767955	Pp01	Prupe.1G405800	35665949	35668164	Prupe.1G405800	PTHR11760	30S/40S RIBOSOMAL PROTEIN S3	GO_PANTHER_PFAM
Ad-LG1	35327434	47767955	Pp01	Prupe.1G405800	35665949	35668164	Prupe.1G405800	PF07650	KH domain	GO_PANTHER_PFAM
Ad-LG1	35327434	47767955	Pp01	Prupe.1G405800	35665949	35668164	Prupe.1G405800	GO:0006412	translation	GO_PANTHER_PFAM
Ad-LG1	35327434	47767955	Pp01	Prupe.1G405800	35665949	35668164	Prupe.1G405800.1	IPR001351	Ribosomal protein S3, C-terminal	IPR
Ad-LG1	35327434	47767955	Pp01	Prupe.1G405800	35665949	35668164	Prupe.1G405800.1	IPR004044	K Homology domain, type 2	IPR
Ad-LG1	35327434	47767955	Pp01	Prupe.1G405800	35665949	35668164	Prupe.1G405800.1	IPR004087	K Homology domain	IPR
Ad-LG1	35327434	47767955	Pp01	Prupe.1G405800	35665949	35668164	Prupe.1G405800.1	IPR005703	Ribosomal protein S3, eukaryotic/archaeal	IPR
Ad-LG1	35327434	47767955	Pp01	Prupe.1G405800	35665949	35668164	Prupe.1G405800.1	IPR009019	K homology domain, prokaryotic type	IPR
Ad-LG1	35327434	47767955	Pp01	Prupe.1G405800	35665949	35668164	Prupe.1G405800.1	IPR015946	K homology domain-like, alpha/beta	IPR
Ad-LG1	35327434	47767955	Pp01	Prupe.1G405800	35665949	35668164	Prupe.1G405800.1	IPR018280	Ribosomal protein S3, conserved site	IPR
Ad-LG1	35327434	47767955	Pp01	Prupe.1G405800	35665949	35668164	Prupe.1G405800.1	K02985	small subunit ribosomal protein S3e	KEGG_ORTH
Ad-LG1	35327434	47767955	Pp01	Prupe.1G405800	35665949	35668164	Prupe.1G405800.1	K02985	small subunit ribosomal protein S3e	KEGG_ORTH
Ad-LG1	35327434	47767955	Pp01	Prupe.1G405800	35665949	35668164	Prupe.1G405800.1	K02985	small subunit ribosomal protein S3e	KEGG_ORTH
Ad-LG1	35327434	47767955	Pp01	Prupe.1G405800	35665949	35668164	Prupe.1G405800.1	ko03010	Ribosome	KEGG_PATHWAYS
Ad-LG1	35327434	47767955	Pp01	Prupe.1G405900	35672739	35675685	Prupe.1G405900	PF01564	Spermine/spermidine synthase	GO_PANTHER_PFAM
Ad-LG1	35327434	47767955	Pp01	Prupe.1G405900	35672739	35675685	Prupe.1G405900	PTHR11558	SPERMIDINE/SPERMINE SYNTHASE	GO_PANTHER_PFAM
Ad-LG1	35327434	47767955	Pp01	Prupe.1G405900	35672739	35675685	Prupe.1G405900	GO:0003824	catalytic activity	GO_PANTHER_PFAM
Ad-LG1	35327434	47767955	Pp01	Prupe.1G405900	35672739	35675685	Prupe.1G405900	KOG1562	Spermidine synthase	GO_PANTHER_PFAM
Ad-LG1	35327434	47767955	Pp01	Prupe.1G405900	35672739	35675685	Prupe.1G405900	2.5.1.16	Spermidine synthase.	GO_PANTHER_PFAM
Ad-LG1	35327434	47767955	Pp01	Prupe.1G405900	35672739	35675685	Prupe.1G405900	PTHR11558:SF26		GO_PANTHER_PFAM
Ad-LG1	35327434	47767955	Pp01	Prupe.1G405900	35672739	35675685	Prupe.1G405900	K00797	spermidine synthase [EC:2.5.1.16]	GO_PANTHER_PFAM
Ad-LG1	35327434	47767955	Pp01	Prupe.1G405900	35672739	35675685	Prupe.1G405900.1	IPR001045	Spermidine/spermine synthases family	IPR
Ad-LG1	35327434	47767955	Pp01	Prupe.1G405900	35672739	35675685	Prupe.1G405900.1	IPR029063	S-adenosyl-L-methionine-dependent methyltransferase	IPR
Ad-LG1	35327434	47767955	Pp01	Prupe.1G405900	35672739	35675685	Prupe.1G405900.1	IPR030374	Polyamine biosynthesis domain	IPR
Ad-LG1	35327434	47767955	Pp01	Prupe.1G405900	35672739	35675685	Prupe.1G405900.2	IPR001045	Spermidine/spermine synthases family	IPR
Ad-LG1	35327434	47767955	Pp01	Prupe.1G405900	35672739	35675685	Prupe.1G405900.2	IPR029063	S-adenosyl-L-methionine-dependent methyltransferase	IPR
Ad-LG1	35327434	47767955	Pp01	Prupe.1G405900	35672739	35675685	Prupe.1G405900.2	IPR030374	Polyamine biosynthesis domain	IPR
Ad-LG1	35327434	47767955	Pp01	Prupe.1G405900	35672739	35675685	Prupe.1G405900.1	K18787	thermospermine synthase [EC:2.5.1.79]	KEGG_ORTH
Ad-LG1	35327434	47767955	Pp01	Prupe.1G406000	35675909	35676356	Prupe.1G406000	GO:0016020	membrane	GO_PANTHER_PFAM
Ad-LG1	35327434	47767955	Pp01	Prupe.1G406000	35675909	35676356	Prupe.1G406000	GO:0009523	photosystem II	GO_PANTHER_PFAM
Ad-LG1	35327434	47767955	Pp01	Prupe.1G406000	35675909	35676356	Prupe.1G406000	PF06596	Photosystem II reaction centre X protein (PsbX)	GO_PANTHER_PFAM
Ad-LG1	35327434	47767955	Pp01	Prupe.1G406000	35675909	35676356	Prupe.1G406000	GO:0015979	photosynthesis	GO_PANTHER_PFAM
Ad-LG1	35327434	47767955	Pp01	Prupe.1G406000	35675909	35676356	Prupe.1G406000.1	IPR009518	Photosystem II PsbX	IPR
Ad-LG1	35327434	47767955	Pp01	Prupe.1G406100	35676919	35680904	Prupe.1G406100	GO:0016020	membrane	GO_PANTHER_PFAM
Ad-LG1	35327434	47767955	Pp01	Prupe.1G406100	35676919	35680904	Prupe.1G406100	PTHR31618:SF2		GO_PANTHER_PFAM
Ad-LG1	35327434	47767955	Pp01	Prupe.1G406100	35676919	35680904	Prupe.1G406100	GO:0055085	transmembrane transport	GO_PANTHER_PFAM
Ad-LG1	35327434	47767955	Pp01	Prupe.1G406100	35676919	35680904	Prupe.1G406100	KOG4629	Predicted mechanosensitive ion channel	GO_PANTHER_PFAM
Ad-LG1	35327434	47767955	Pp01	Prupe.1G406100	35676919	35680904	Prupe.1G406100	PTHR31618	FAMILY NOT NAMED	GO_PANTHER_PFAM
Ad-LG1	35327434	47767955	Pp01	Prupe.1G406100	35676919	35680904	Prupe.1G406100	PF00924	Mechanosensitive ion channel	GO_PANTHER_PFAM
Ad-LG1	35327434	47767955	Pp01	Prupe.1G406100	35676919	35680904	Prupe.1G406100.1	IPR006685	Mechanosensitive ion channel MscS	IPR
Ad-LG1	35327434	47767955	Pp01	Prupe.1G406100	35676919	35680904	Prupe.1G406100.1	IPR010920	Like-Sm (LSM) domain	IPR
Ad-LG1	35327434	47767955	Pp01	Prupe.1G406100	35676919	35680904	Prupe.1G406100.1	IPR016688	Mechanosensitive ion channel MscS-like, plants/fungi	IPR
Ad-LG1	35327434	47767955	Pp01	Prupe.1G406100	35676919	35680904	Prupe.1G406100.2	IPR006685	Mechanosensitive ion channel MscS	IPR
Ad-LG1	35327434	47767955	Pp01	Prupe.1G406100	35676919	35680904	Prupe.1G406100.2	IPR010920	Like-Sm (LSM) domain	IPR
Ad-LG1	35327434	47767955	Pp01	Prupe.1G406100	35676919	35680904	Prupe.1G406100.2	IPR016688	Mechanosensitive ion channel MscS-like, plants/fungi	IPR
Ad-LG1	35327434	47767955	Pp01	Prupe.1G406100	35676919	35680904	Prupe.1G406100.3	IPR006685	Mechanosensitive ion channel MscS	IPR
Ad-LG1	35327434	47767955	Pp01	Prupe.1G406100	35676919	35680904	Prupe.1G406100.3	IPR010920	Like-Sm (LSM) domain	IPR
Ad-LG1	35327434	47767955	Pp01	Prupe.1G406100	35676919	35680904	Prupe.1G406100.3	IPR016688	Mechanosensitive ion channel MscS-like, plants/fungi	IPR
Ad-LG1	35327434	47767955	Pp01	Prupe.1G406100	35676919	35680904	Prupe.1G406100.4	IPR006685	Mechanosensitive ion channel MscS	IPR
Ad-LG1	35327434	47767955	Pp01	Prupe.1G406100	35676919	35680904	Prupe.1G406100.4	IPR010920	Like-Sm (LSM) domain	IPR
Ad-LG1	35327434	47767955	Pp01	Prupe.1G406100	35676919	35680904	Prupe.1G406100.4	IPR016688	Mechanosensitive ion channel MscS-like, plants/fungi	IPR
Ad-LG1	35327434	47767955	Pp01	Prupe.1G406200	35683330	35686672	Prupe.1G406200	GO:0005524	ATP binding	GO_PANTHER_PFAM
Ad-LG1	35327434	47767955	Pp01	Prupe.1G406200	35683330	35686672	Prupe.1G406200	PF00069	Protein kinase domain	GO_PANTHER_PFAM
Ad-LG1	35327434	47767955	Pp01	Prupe.1G406200	35683330	35686672	Prupe.1G406200	KOG0192	Tyrosine kinase specific for activated (GTP-bound) p21cdc42Hs	GO_PANTHER_PFAM
Ad-LG1	35327434	47767955	Pp01	Prupe.1G406200	35683330	35686672	Prupe.1G406200	PTHR23257	SERINE-THREONINE PROTEIN KINASE	GO_PANTHER_PFAM
Ad-LG1	35327434	47767955	Pp01	Prupe.1G406200	35683330	35686672	Prupe.1G406200	GO:0004672	protein kinase activity	GO_PANTHER_PFAM
Ad-LG1	35327434	47767955	Pp01	Prupe.1G406200	35683330	35686672	Prupe.1G406200	GO:0006468	protein phosphorylation	GO_PANTHER_PFAM
Ad-LG1	35327434	47767955	Pp01	Prupe.1G406200	35683330	35686672	Prupe.1G406200.1	IPR000719	Protein kinase domain	IPR
Ad-LG1	35327434	47767955	Pp01	Prupe.1G406200	35683330	35686672	Prupe.1G406200.1	IPR002290	Serine/threonine/dual specificity protein kinase, catalytic domain	IPR
Ad-LG1	35327434	47767955	Pp01	Prupe.1G406200	35683330	35686672	Prupe.1G406200.1	IPR008271	Serine/threonine-protein kinase, active site	IPR
Ad-LG1	35327434	47767955	Pp01	Prupe.1G406200	35683330	35686672	Prupe.1G406200.1	IPR011009	Protein kinase-like domain	IPR
Ad-LG1	35327434	47767955	Pp01	Prupe.1G406200	35683330	35686672	Prupe.1G406200.1	IPR017441	Protein kinase, ATP binding site	IPR
Ad-LG1	35327434	47767955	Pp01	Prupe.1G406200	35683330	35686672	Prupe.1G406200.2	IPR000719	Protein kinase domain	IPR
Ad-LG1	35327434	47767955	Pp01	Prupe.1G406200	35683330	35686672	Prupe.1G406200.2	IPR002290	Serine/threonine/dual specificity protein kinase, catalytic domain	IPR
Ad-LG1	35327434	47767955	Pp01	Prupe.1G406200	35683330	35686672	Prupe.1G406200.2	IPR008271	Serine/threonine-protein kinase, active site	IPR
Ad-LG1	35327434	47767955	Pp01	Prupe.1G406200	35683330	35686672	Prupe.1G406200.2	IPR011009	Protein kinase-like domain	IPR
Ad-LG1	35327434	47767955	Pp01	Prupe.1G406200	35683330	35686672	Prupe.1G406200.2	IPR017441	Protein kinase, ATP binding site	IPR
Ad-LG1	35327434	47767955	Pp01	Prupe.1G406200	35683330	35686672	Prupe.1G406200.1	K17535	serine/threonine-protein kinase TNNI3K [EC:2.7.11.1]	KEGG_ORTH
Ad-LG1	35327434	47767955	Pp01	Prupe.1G406200	35683330	35686672	Prupe.1G406200.1	K17535	serine/threonine-protein kinase TNNI3K [EC:2.7.11.1]	KEGG_ORTH
Ad-LG1	35327434	47767955	Pp01	Prupe.1G406400	35697315	35700913	Prupe.1G406400	3.5.1.3	Omega-amidase.	GO_PANTHER_PFAM
Ad-LG1	35327434	47767955	Pp01	Prupe.1G406400	35697315	35700913	Prupe.1G406400	GO:0006807	nitrogen compound metabolic process	GO_PANTHER_PFAM
Ad-LG1	35327434	47767955	Pp01	Prupe.1G406400	35697315	35700913	Prupe.1G406400	PF00795	Carbon-nitrogen hydrolase	GO_PANTHER_PFAM
Ad-LG1	35327434	47767955	Pp01	Prupe.1G406400	35697315	35700913	Prupe.1G406400	PTHR23088	NITRILASE-RELATED	GO_PANTHER_PFAM
Ad-LG1	35327434	47767955	Pp01	Prupe.1G406400	35697315	35700913	Prupe.1G406400	KOG0806	Carbon-nitrogen hydrolase	GO_PANTHER_PFAM
Ad-LG1	35327434	47767955	Pp01	Prupe.1G406400	35697315	35700913	Prupe.1G406400	PTHR23088:SF20		GO_PANTHER_PFAM
Ad-LG1	35327434	47767955	Pp01	Prupe.1G406400	35697315	35700913	Prupe.1G406400	K13566	omega-amidase [EC:3.5.1.3]	GO_PANTHER_PFAM
Ad-LG1	35327434	47767955	Pp01	Prupe.1G406400	35697315	35700913	Prupe.1G406400	GO:0016810	hydrolase activity, acting on carbon-nitrogen (but not peptide) bonds	GO_PANTHER_PFAM
Ad-LG1	35327434	47767955	Pp01	Prupe.1G406400	35697315	35700913	Prupe.1G406400.1	IPR003010	Carbon-nitrogen hydrolase	IPR
Ad-LG1	35327434	47767955	Pp01	Prupe.1G406400	35697315	35700913	Prupe.1G406400.1	K13566	omega-amidase [EC:3.5.1.3]	KEGG_ORTH
Ad-LG1	35327434	47767955	Pp01	Prupe.1G406400	35697315	35700913	Prupe.1G406400.1	K13566	omega-amidase [EC:3.5.1.3]	KEGG_ORTH
Ad-LG1	35327434	47767955	Pp01	Prupe.1G406400	35697315	35700913	Prupe.1G406400.1	ko00250	Alanine, aspartate and glutamate metabolism	KEGG_PATHWAYS
Ad-LG1	35327434	47767955	Pp01	Prupe.1G406500	35700963	35703103	Prupe.1G406500	PTHR32002	FAMILY NOT NAMED	GO_PANTHER_PFAM
Ad-LG1	35327434	47767955	Pp01	Prupe.1G406500	35700963	35703103	Prupe.1G406500	PF02042	RWP-RK domain	GO_PANTHER_PFAM
Ad-LG1	35327434	47767955	Pp01	Prupe.1G406500	35700963	35703103	Prupe.1G406500	PTHR32002:SF1		GO_PANTHER_PFAM
Ad-LG1	35327434	47767955	Pp01	Prupe.1G406500	35700963	35703103	Prupe.1G406500.1	IPR003035	RWP-RK domain	IPR
Ad-LG1	35327434	47767955	Pp01	Prupe.1G406500	35700963	35703103	Prupe.1G406500.1	IPR011991	Winged helix-turn-helix DNA-binding domain	IPR
Ad-LG1	35327434	47767955	Pp01	Prupe.1G406700	35704536	35707716	Prupe.1G406700	PF12854	PPR repeat	GO_PANTHER_PFAM
Ad-LG1	35327434	47767955	Pp01	Prupe.1G406700	35704536	35707716	Prupe.1G406700	PF01535	PPR repeat	GO_PANTHER_PFAM
Ad-LG1	35327434	47767955	Pp01	Prupe.1G406700	35704536	35707716	Prupe.1G406700	PTHR24015	FAMILY NOT NAMED	GO_PANTHER_PFAM
Ad-LG1	35327434	47767955	Pp01	Prupe.1G406700	35704536	35707716	Prupe.1G406700	PF13041	PPR repeat family	GO_PANTHER_PFAM
Ad-LG1	35327434	47767955	Pp01	Prupe.1G406700	35704536	35707716	Prupe.1G406700	PTHR24015:SF416		GO_PANTHER_PFAM
Ad-LG1	35327434	47767955	Pp01	Prupe.1G406700	35704536	35707716	Prupe.1G406700.1	IPR002885	Pentatricopeptide repeat	IPR
Ad-LG1	35327434	47767955	Pp01	Prupe.1G406700	35704536	35707716	Prupe.1G406700.1	IPR011990	Tetratricopeptide-like helical domain	IPR
Ad-LG1	35327434	47767955	Pp01	Prupe.1G406800	35708170	35711085	Prupe.1G406800	GO:0042393	histone binding	GO_PANTHER_PFAM
Ad-LG1	35327434	47767955	Pp01	Prupe.1G406800	35708170	35711085	Prupe.1G406800	PF12165	Domain of unknown function (DUF3594)	GO_PANTHER_PFAM
Ad-LG1	35327434	47767955	Pp01	Prupe.1G406800	35708170	35711085	Prupe.1G406800	GO:0006355	regulation of transcription, DNA-dependent	GO_PANTHER_PFAM
Ad-LG1	35327434	47767955	Pp01	Prupe.1G406800	35708170	35711085	Prupe.1G406800	KOG1632	Uncharacterized PHD Zn-finger protein	GO_PANTHER_PFAM
Ad-LG1	35327434	47767955	Pp01	Prupe.1G406800	35708170	35711085	Prupe.1G406800	PF00628	PHD-finger	GO_PANTHER_PFAM
Ad-LG1	35327434	47767955	Pp01	Prupe.1G406800	35708170	35711085	Prupe.1G406800	GO:0005515	protein binding	GO_PANTHER_PFAM
Ad-LG1	35327434	47767955	Pp01	Prupe.1G406800	35708170	35711085	Prupe.1G406800	PTHR12321	CPG BINDING PROTEIN	GO_PANTHER_PFAM
Ad-LG1	35327434	47767955	Pp01	Prupe.1G406800	35708170	35711085	Prupe.1G406800.1	IPR001965	Zinc finger, PHD-type	IPR
Ad-LG1	35327434	47767955	Pp01	Prupe.1G406800	35708170	35711085	Prupe.1G406800.1	IPR011011	Zinc finger, FYVE/PHD-type	IPR
Ad-LG1	35327434	47767955	Pp01	Prupe.1G406800	35708170	35711085	Prupe.1G406800.1	IPR013083	Zinc finger, RING/FYVE/PHD-type	IPR
Ad-LG1	35327434	47767955	Pp01	Prupe.1G406800	35708170	35711085	Prupe.1G406800.1	IPR019786	Zinc finger, PHD-type, conserved site	IPR
Ad-LG1	35327434	47767955	Pp01	Prupe.1G406800	35708170	35711085	Prupe.1G406800.1	IPR019787	Zinc finger, PHD-finger	IPR
Ad-LG1	35327434	47767955	Pp01	Prupe.1G406800	35708170	35711085	Prupe.1G406800.1	IPR021998	Alfin	IPR
Ad-LG1	35327434	47767955	Pp01	Prupe.1G406800	35708170	35711085	Prupe.1G406800.2	IPR001965	Zinc finger, PHD-type	IPR
Ad-LG1	35327434	47767955	Pp01	Prupe.1G406800	35708170	35711085	Prupe.1G406800.2	IPR011011	Zinc finger, FYVE/PHD-type	IPR
Ad-LG1	35327434	47767955	Pp01	Prupe.1G406800	35708170	35711085	Prupe.1G406800.2	IPR013083	Zinc finger, RING/FYVE/PHD-type	IPR
Ad-LG1	35327434	47767955	Pp01	Prupe.1G406800	35708170	35711085	Prupe.1G406800.2	IPR019786	Zinc finger, PHD-type, conserved site	IPR
Ad-LG1	35327434	47767955	Pp01	Prupe.1G406800	35708170	35711085	Prupe.1G406800.2	IPR019787	Zinc finger, PHD-finger	IPR
Ad-LG1	35327434	47767955	Pp01	Prupe.1G406800	35708170	35711085	Prupe.1G406800.2	IPR021998	Alfin	IPR
Ad-LG1	35327434	47767955	Pp01	Prupe.1G406900	35712871	35714819	Prupe.1G406900	PTHR24089	FAMILY NOT NAMED	GO_PANTHER_PFAM
Ad-LG1	35327434	47767955	Pp01	Prupe.1G406900	35712871	35714819	Prupe.1G406900	PF00153	Mitochondrial carrier protein	GO_PANTHER_PFAM
Ad-LG1	35327434	47767955	Pp01	Prupe.1G406900	35712871	35714819	Prupe.1G406900	KOG0765	Predicted mitochondrial carrier protein	GO_PANTHER_PFAM
Ad-LG1	35327434	47767955	Pp01	Prupe.1G406900	35712871	35714819	Prupe.1G406900	PTHR24089:SF191		GO_PANTHER_PFAM
Ad-LG1	35327434	47767955	Pp01	Prupe.1G406900	35712871	35714819	Prupe.1G406900.1	IPR018108	Mitochondrial substrate/solute carrier	IPR
Ad-LG1	35327434	47767955	Pp01	Prupe.1G406900	35712871	35714819	Prupe.1G406900.1	IPR023395	Mitochondrial carrier domain	IPR
Ad-LG1	35327434	47767955	Pp01	Prupe.1G406900	35712871	35714819	Prupe.1G406900.1	K15121	solute carrier family 25, member 44	KEGG_ORTH
Ad-LG1	35327434	47767955	Pp01	Prupe.1G407000	35716385	35718564	Prupe.1G407000	KOG4412	26S proteasome regulatory complex, subunit PSMD10	GO_PANTHER_PFAM
Ad-LG1	35327434	47767955	Pp01	Prupe.1G407000	35716385	35718564	Prupe.1G407000	PTHR24177	FAMILY NOT NAMED	GO_PANTHER_PFAM
Ad-LG1	35327434	47767955	Pp01	Prupe.1G407000	35716385	35718564	Prupe.1G407000	PF13962	Domain of unknown function	GO_PANTHER_PFAM
Ad-LG1	35327434	47767955	Pp01	Prupe.1G407000	35716385	35718564	Prupe.1G407000	PF12796	Ankyrin repeats (3 copies)	GO_PANTHER_PFAM
Ad-LG1	35327434	47767955	Pp01	Prupe.1G407000	35716385	35718564	Prupe.1G407000.1	IPR002110	Ankyrin repeat	IPR
Ad-LG1	35327434	47767955	Pp01	Prupe.1G407000	35716385	35718564	Prupe.1G407000.1	IPR020683	Ankyrin repeat-containing domain	IPR
Ad-LG1	35327434	47767955	Pp01	Prupe.1G407000	35716385	35718564	Prupe.1G407000.1	IPR026961	PGG domain	IPR
Ad-LG1	35327434	47767955	Pp01	Prupe.1G407000	35716385	35718564	Prupe.1G407000.1	IPR027001	Caskin/Ankyrin repeat-containing protein	IPR
Ad-LG1	35327434	47767955	Pp01	Prupe.1G407100	35720786	35721740	Prupe.1G407100	KOG0710	Molecular chaperone (small heat-shock protein Hsp26/Hsp42)	GO_PANTHER_PFAM
Ad-LG1	35327434	47767955	Pp01	Prupe.1G407100	35720786	35721740	Prupe.1G407100	PTHR11527:SF93		GO_PANTHER_PFAM
Ad-LG1	35327434	47767955	Pp01	Prupe.1G407100	35720786	35721740	Prupe.1G407100	PTHR11527	SMALL HEAT-SHOCK PROTEIN (HSP20) FAMILY	GO_PANTHER_PFAM
Ad-LG1	35327434	47767955	Pp01	Prupe.1G407100	35720786	35721740	Prupe.1G407100	PF00011	Hsp20/alpha crystallin family	GO_PANTHER_PFAM
Ad-LG1	35327434	47767955	Pp01	Prupe.1G407100	35720786	35721740	Prupe.1G407100.1	IPR002068	Alpha crystallin/Hsp20 domain	IPR
Ad-LG1	35327434	47767955	Pp01	Prupe.1G407100	35720786	35721740	Prupe.1G407100.1	IPR008978	HSP20-like chaperone	IPR
Ad-LG1	35327434	47767955	Pp01	Prupe.1G407100	35720786	35721740	Prupe.1G407100.1	K13993	HSP20 family protein	KEGG_ORTH
Ad-LG1	35327434	47767955	Pp01	Prupe.1G407100	35720786	35721740	Prupe.1G407100.1	K13993	HSP20 family protein	KEGG_ORTH
Ad-LG1	35327434	47767955	Pp01	Prupe.1G407100	35720786	35721740	Prupe.1G407100.1	ko04141	Protein processing in endoplasmic reticulum	KEGG_PATHWAYS
Ad-LG1	35327434	47767955	Pp01	Prupe.1G407200	35722929	35723979	Prupe.1G407200	KOG0710	Molecular chaperone (small heat-shock protein Hsp26/Hsp42)	GO_PANTHER_PFAM
Ad-LG1	35327434	47767955	Pp01	Prupe.1G407200	35722929	35723979	Prupe.1G407200	PTHR11527:SF93		GO_PANTHER_PFAM
Ad-LG1	35327434	47767955	Pp01	Prupe.1G407200	35722929	35723979	Prupe.1G407200	PTHR11527	SMALL HEAT-SHOCK PROTEIN (HSP20) FAMILY	GO_PANTHER_PFAM
Ad-LG1	35327434	47767955	Pp01	Prupe.1G407200	35722929	35723979	Prupe.1G407200	PF00011	Hsp20/alpha crystallin family	GO_PANTHER_PFAM
Ad-LG1	35327434	47767955	Pp01	Prupe.1G407200	35722929	35723979	Prupe.1G407200.1	IPR002068	Alpha crystallin/Hsp20 domain	IPR
Ad-LG1	35327434	47767955	Pp01	Prupe.1G407200	35722929	35723979	Prupe.1G407200.1	IPR008978	HSP20-like chaperone	IPR
Ad-LG1	35327434	47767955	Pp01	Prupe.1G407200	35722929	35723979	Prupe.1G407200.1	K13993	HSP20 family protein	KEGG_ORTH
Ad-LG1	35327434	47767955	Pp01	Prupe.1G407200	35722929	35723979	Prupe.1G407200.1	K13993	HSP20 family protein	KEGG_ORTH
Ad-LG1	35327434	47767955	Pp01	Prupe.1G407200	35722929	35723979	Prupe.1G407200.1	ko04141	Protein processing in endoplasmic reticulum	KEGG_PATHWAYS
Ad-LG1	35327434	47767955	Pp01	Prupe.1G407300	35724982	35725854	Prupe.1G407300	KOG0710	Molecular chaperone (small heat-shock protein Hsp26/Hsp42)	GO_PANTHER_PFAM
Ad-LG1	35327434	47767955	Pp01	Prupe.1G407300	35724982	35725854	Prupe.1G407300	PTHR11527:SF93		GO_PANTHER_PFAM
Ad-LG1	35327434	47767955	Pp01	Prupe.1G407300	35724982	35725854	Prupe.1G407300	PTHR11527	SMALL HEAT-SHOCK PROTEIN (HSP20) FAMILY	GO_PANTHER_PFAM
Ad-LG1	35327434	47767955	Pp01	Prupe.1G407300	35724982	35725854	Prupe.1G407300	PF00011	Hsp20/alpha crystallin family	GO_PANTHER_PFAM
Ad-LG1	35327434	47767955	Pp01	Prupe.1G407300	35724982	35725854	Prupe.1G407300.1	IPR002068	Alpha crystallin/Hsp20 domain	IPR
Ad-LG1	35327434	47767955	Pp01	Prupe.1G407300	35724982	35725854	Prupe.1G407300.1	IPR008978	HSP20-like chaperone	IPR
Ad-LG1	35327434	47767955	Pp01	Prupe.1G407300	35724982	35725854	Prupe.1G407300.1	K13993	HSP20 family protein	KEGG_ORTH
Ad-LG1	35327434	47767955	Pp01	Prupe.1G407300	35724982	35725854	Prupe.1G407300.1	K13993	HSP20 family protein	KEGG_ORTH
Ad-LG1	35327434	47767955	Pp01	Prupe.1G407300	35724982	35725854	Prupe.1G407300.1	ko04141	Protein processing in endoplasmic reticulum	KEGG_PATHWAYS
Ad-LG1	35327434	47767955	Pp01	Prupe.1G407400	35725855	35729598	Prupe.1G407400	PTHR22807	NOP2(YEAST)-RELATED NOL1/NOP2/FMU(SUN) DOMAIN-CONTAINING	GO_PANTHER_PFAM
Ad-LG1	35327434	47767955	Pp01	Prupe.1G407400	35725855	35729598	Prupe.1G407400	PTHR22807:SF4	WILLIAMS-BEUREN SYNDROME CRITICAL REGION PROTEIN 20	GO_PANTHER_PFAM
Ad-LG1	35327434	47767955	Pp01	Prupe.1G407400	35725855	35729598	Prupe.1G407400	PF01189	NOL1/NOP2/sun family	GO_PANTHER_PFAM
Ad-LG1	35327434	47767955	Pp01	Prupe.1G407400	35725855	35729598	Prupe.1G407400	KOG2360	Proliferation-associated nucleolar protein (NOL1)	GO_PANTHER_PFAM
Ad-LG1	35327434	47767955	Pp01	Prupe.1G407400	35725855	35729598	Prupe.1G407400.1	IPR001678	SAM-dependent methyltransferase RsmB/NOP2-type	IPR
Ad-LG1	35327434	47767955	Pp01	Prupe.1G407400	35725855	35729598	Prupe.1G407400.1	IPR023267	RNA (C5-cytosine) methyltransferase	IPR
Ad-LG1	35327434	47767955	Pp01	Prupe.1G407400	35725855	35729598	Prupe.1G407400.1	IPR029063	S-adenosyl-L-methionine-dependent methyltransferase	IPR
Ad-LG1	35327434	47767955	Pp01	Prupe.1G407400	35725855	35729598	Prupe.1G407400.1	K15264	putative methyltransferase [EC:2.1.1.-]	KEGG_ORTH
Ad-LG1	35327434	47767955	Pp01	Prupe.1G407400	35725855	35729598	Prupe.1G407400.1	K15264	putative methyltransferase [EC:2.1.1.-]	KEGG_ORTH
Ad-LG1	35327434	47767955	Pp01	Prupe.1G407500	35730554	35731680	Prupe.1G407500	GO:0006355	regulation of transcription, DNA-dependent	GO_PANTHER_PFAM
Ad-LG1	35327434	47767955	Pp01	Prupe.1G407500	35730554	35731680	Prupe.1G407500	PTHR31221	FAMILY NOT NAMED	GO_PANTHER_PFAM
Ad-LG1	35327434	47767955	Pp01	Prupe.1G407500	35730554	35731680	Prupe.1G407500	GO:0043565	sequence-specific DNA binding	GO_PANTHER_PFAM
Ad-LG1	35327434	47767955	Pp01	Prupe.1G407500	35730554	35731680	Prupe.1G407500	PTHR31221:SF5		GO_PANTHER_PFAM
Ad-LG1	35327434	47767955	Pp01	Prupe.1G407500	35730554	35731680	Prupe.1G407500	GO:0003700	sequence-specific DNA binding transcription factor activity	GO_PANTHER_PFAM
Ad-LG1	35327434	47767955	Pp01	Prupe.1G407500	35730554	35731680	Prupe.1G407500	PF03106	WRKY DNA -binding domain	GO_PANTHER_PFAM
Ad-LG1	35327434	47767955	Pp01	Prupe.1G407500	35730554	35731680	Prupe.1G407500.1	IPR003657	DNA-binding WRKY	IPR
Ad-LG1	35327434	47767955	Pp01	Prupe.1G407600	35731706	35736025	Prupe.1G407600	PF10358	N-terminal C2 in EEIG1 and EHBP1 proteins	GO_PANTHER_PFAM
Ad-LG1	35327434	47767955	Pp01	Prupe.1G407600	35731706	35736025	Prupe.1G407600.1	IPR019448	EEIG1/EHBP1 N-terminal domain	IPR
Ad-LG1	35327434	47767955	Pp01	Prupe.1G407600	35731706	35736025	Prupe.1G407600.2	IPR019448	EEIG1/EHBP1 N-terminal domain	IPR
Ad-LG1	35327434	47767955	Pp01	Prupe.1G407600	35731706	35736025	Prupe.1G407600.3	IPR019448	EEIG1/EHBP1 N-terminal domain	IPR
Ad-LG1	35327434	47767955	Pp01	Prupe.1G407600	35731706	35736025	Prupe.1G407600.4	IPR019448	EEIG1/EHBP1 N-terminal domain	IPR
Ad-LG1	35327434	47767955	Pp01	Prupe.1G407700	35736003	35738357	Prupe.1G407700	PF02353	Mycolic acid cyclopropane synthetase	GO_PANTHER_PFAM
Ad-LG1	35327434	47767955	Pp01	Prupe.1G407700	35736003	35738357	Prupe.1G407700	PTHR10108	METHYLTRANSFERASE	GO_PANTHER_PFAM
Ad-LG1	35327434	47767955	Pp01	Prupe.1G407700	35736003	35738357	Prupe.1G407700	GO:0008610	lipid biosynthetic process	GO_PANTHER_PFAM
Ad-LG1	35327434	47767955	Pp01	Prupe.1G407700	35736003	35738357	Prupe.1G407700	PTHR10108:SF275	SUBFAMILY NOT NAMED	GO_PANTHER_PFAM
Ad-LG1	35327434	47767955	Pp01	Prupe.1G407700	35736003	35738357	Prupe.1G407700.1	IPR003333	Mycolic acid cyclopropane synthase	IPR
Ad-LG1	35327434	47767955	Pp01	Prupe.1G407700	35736003	35738357	Prupe.1G407700.1	IPR029063	S-adenosyl-L-methionine-dependent methyltransferase	IPR
Ad-LG1	35327434	47767955	Pp01	Prupe.1G407700	35736003	35738357	Prupe.1G407700.2	IPR003333	Mycolic acid cyclopropane synthase	IPR
Ad-LG1	35327434	47767955	Pp01	Prupe.1G407700	35736003	35738357	Prupe.1G407700.2	IPR029063	S-adenosyl-L-methionine-dependent methyltransferase	IPR
Ad-LG1	35327434	47767955	Pp01	Prupe.1G407700	35736003	35738357	Prupe.1G407700.1	K13384	(S)-coclaurine N-methyltransferase [EC:2.1.1.140]	KEGG_ORTH
Ad-LG1	35327434	47767955	Pp01	Prupe.1G407700	35736003	35738357	Prupe.1G407700.1	K13384	(S)-coclaurine N-methyltransferase [EC:2.1.1.140]	KEGG_ORTH
Ad-LG1	35327434	47767955	Pp01	Prupe.1G407700	35736003	35738357	Prupe.1G407700.1	ko00950	Isoquinoline alkaloid biosynthesis	KEGG_PATHWAYS
Ad-LG1	35327434	47767955	Pp01	Prupe.1G407800	35737721	35738835	Prupe.1G407800	KOG3481	Uncharacterized conserved protein	GO_PANTHER_PFAM
Ad-LG1	35327434	47767955	Pp01	Prupe.1G407800	35737721	35738835	Prupe.1G407800	PF05254	Uncharacterised protein family (UPF0203)	GO_PANTHER_PFAM
Ad-LG1	35327434	47767955	Pp01	Prupe.1G407800	35737721	35738835	Prupe.1G407800	PTHR21329:SF8	SUBFAMILY NOT NAMED	GO_PANTHER_PFAM
Ad-LG1	35327434	47767955	Pp01	Prupe.1G407800	35737721	35738835	Prupe.1G407800	PTHR21329	PHOSPHATIDYLINOSITOL N-ACETYLGLUCOSAMINYLTRANSFERASE SUBUNIT Q-RELATED	GO_PANTHER_PFAM
Ad-LG1	35327434	47767955	Pp01	Prupe.1G407800	35737721	35738835	Prupe.1G407800.1	IPR007918	Mitochondrial distribution/morphology family 35/apoptosis	IPR
Ad-LG1	35327434	47767955	Pp01	Prupe.1G407800	35737721	35738835	Prupe.1G407800.1	IPR023184	Ubiquinol-cytochrome C reductase hinge domain	IPR
Ad-LG1	35327434	47767955	Pp01	Prupe.1G407800	35737721	35738835	Prupe.1G407800.1	K17968	TRIAP1/MDM35 family protein	KEGG_ORTH
Ad-LG1	35327434	47767955	Pp01	Prupe.1G407900	35740759	35746710	Prupe.1G407900	PF01433	Peptidase family M1	GO_PANTHER_PFAM
Ad-LG1	35327434	47767955	Pp01	Prupe.1G407900	35740759	35746710	Prupe.1G407900	PF11838	ERAP1-like C-terminal domain	GO_PANTHER_PFAM
Ad-LG1	35327434	47767955	Pp01	Prupe.1G407900	35740759	35746710	Prupe.1G407900	GO:0008237	metallopeptidase activity	GO_PANTHER_PFAM
Ad-LG1	35327434	47767955	Pp01	Prupe.1G407900	35740759	35746710	Prupe.1G407900	K08776	puromycin-sensitive aminopeptidase [EC:3.4.11.-]	GO_PANTHER_PFAM
Ad-LG1	35327434	47767955	Pp01	Prupe.1G407900	35740759	35746710	Prupe.1G407900	GO:0008270	zinc ion binding	GO_PANTHER_PFAM
Ad-LG1	35327434	47767955	Pp01	Prupe.1G407900	35740759	35746710	Prupe.1G407900	PTHR11533	PROTEASE M1 ZINC METALLOPROTEASE	GO_PANTHER_PFAM
Ad-LG1	35327434	47767955	Pp01	Prupe.1G407900	35740759	35746710	Prupe.1G407900	KOG1046	Puromycin-sensitive aminopeptidase and related aminopeptidases	GO_PANTHER_PFAM
Ad-LG1	35327434	47767955	Pp01	Prupe.1G407900	35740759	35746710	Prupe.1G407900	PTHR11533:SF163		GO_PANTHER_PFAM
Ad-LG1	35327434	47767955	Pp01	Prupe.1G407900	35740759	35746710	Prupe.1G407900	GO:0006508	proteolysis	GO_PANTHER_PFAM
Ad-LG1	35327434	47767955	Pp01	Prupe.1G407900	35740759	35746710	Prupe.1G407900	3.4.11.-	Aminopeptidases.	GO_PANTHER_PFAM
Ad-LG1	35327434	47767955	Pp01	Prupe.1G407900	35740759	35746710	Prupe.1G407900.1	IPR001930	Peptidase M1, alanine aminopeptidase/leukotriene A4 hydrolase	IPR
Ad-LG1	35327434	47767955	Pp01	Prupe.1G407900	35740759	35746710	Prupe.1G407900.1	IPR014782	Peptidase M1, membrane alanine aminopeptidase, N-terminal	IPR
Ad-LG1	35327434	47767955	Pp01	Prupe.1G407900	35740759	35746710	Prupe.1G407900.1	IPR024571	ERAP1-like C-terminal domain	IPR
Ad-LG1	35327434	47767955	Pp01	Prupe.1G407900	35740759	35746710	Prupe.1G407900.1	K08776	puromycin-sensitive aminopeptidase [EC:3.4.11.-]	KEGG_ORTH
Ad-LG1	35327434	47767955	Pp01	Prupe.1G407900	35740759	35746710	Prupe.1G407900.1	K08776	puromycin-sensitive aminopeptidase [EC:3.4.11.-]	KEGG_ORTH
Ad-LG1	35327434	47767955	Pp01	Prupe.1G408000	35746996	35753338	Prupe.1G408000	PF01433	Peptidase family M1	GO_PANTHER_PFAM
Ad-LG1	35327434	47767955	Pp01	Prupe.1G408000	35746996	35753338	Prupe.1G408000	PF11838	ERAP1-like C-terminal domain	GO_PANTHER_PFAM
Ad-LG1	35327434	47767955	Pp01	Prupe.1G408000	35746996	35753338	Prupe.1G408000	GO:0008237	metallopeptidase activity	GO_PANTHER_PFAM
Ad-LG1	35327434	47767955	Pp01	Prupe.1G408000	35746996	35753338	Prupe.1G408000	K08776	puromycin-sensitive aminopeptidase [EC:3.4.11.-]	GO_PANTHER_PFAM
Ad-LG1	35327434	47767955	Pp01	Prupe.1G408000	35746996	35753338	Prupe.1G408000	GO:0008270	zinc ion binding	GO_PANTHER_PFAM
Ad-LG1	35327434	47767955	Pp01	Prupe.1G408000	35746996	35753338	Prupe.1G408000	PTHR11533	PROTEASE M1 ZINC METALLOPROTEASE	GO_PANTHER_PFAM
Ad-LG1	35327434	47767955	Pp01	Prupe.1G408000	35746996	35753338	Prupe.1G408000	KOG1046	Puromycin-sensitive aminopeptidase and related aminopeptidases	GO_PANTHER_PFAM
Ad-LG1	35327434	47767955	Pp01	Prupe.1G408000	35746996	35753338	Prupe.1G408000	PTHR11533:SF163		GO_PANTHER_PFAM
Ad-LG1	35327434	47767955	Pp01	Prupe.1G408000	35746996	35753338	Prupe.1G408000	GO:0006508	proteolysis	GO_PANTHER_PFAM
Ad-LG1	35327434	47767955	Pp01	Prupe.1G408000	35746996	35753338	Prupe.1G408000	3.4.11.-	Aminopeptidases.	GO_PANTHER_PFAM
Ad-LG1	35327434	47767955	Pp01	Prupe.1G408000	35746996	35753338	Prupe.1G408000.1	IPR001930	Peptidase M1, alanine aminopeptidase/leukotriene A4 hydrolase	IPR
Ad-LG1	35327434	47767955	Pp01	Prupe.1G408000	35746996	35753338	Prupe.1G408000.1	IPR014782	Peptidase M1, membrane alanine aminopeptidase, N-terminal	IPR
Ad-LG1	35327434	47767955	Pp01	Prupe.1G408000	35746996	35753338	Prupe.1G408000.1	IPR024571	ERAP1-like C-terminal domain	IPR
Ad-LG1	35327434	47767955	Pp01	Prupe.1G408000	35746996	35753338	Prupe.1G408000.2	IPR001930	Peptidase M1, alanine aminopeptidase/leukotriene A4 hydrolase	IPR
Ad-LG1	35327434	47767955	Pp01	Prupe.1G408000	35746996	35753338	Prupe.1G408000.2	IPR014782	Peptidase M1, membrane alanine aminopeptidase, N-terminal	IPR
Ad-LG1	35327434	47767955	Pp01	Prupe.1G408000	35746996	35753338	Prupe.1G408000.2	IPR024571	ERAP1-like C-terminal domain	IPR
Ad-LG1	35327434	47767955	Pp01	Prupe.1G408000	35746996	35753338	Prupe.1G408000.3	IPR001930	Peptidase M1, alanine aminopeptidase/leukotriene A4 hydrolase	IPR
Ad-LG1	35327434	47767955	Pp01	Prupe.1G408000	35746996	35753338	Prupe.1G408000.3	IPR014782	Peptidase M1, membrane alanine aminopeptidase, N-terminal	IPR
Ad-LG1	35327434	47767955	Pp01	Prupe.1G408000	35746996	35753338	Prupe.1G408000.3	IPR024571	ERAP1-like C-terminal domain	IPR
Ad-LG1	35327434	47767955	Pp01	Prupe.1G408000	35746996	35753338	Prupe.1G408000.1	K08776	puromycin-sensitive aminopeptidase [EC:3.4.11.-]	KEGG_ORTH
Ad-LG1	35327434	47767955	Pp01	Prupe.1G408000	35746996	35753338	Prupe.1G408000.1	K08776	puromycin-sensitive aminopeptidase [EC:3.4.11.-]	KEGG_ORTH
Ad-LG1	35327434	47767955	Pp01	Prupe.1G408100	35752324	35756270	Prupe.1G408100	PTHR13832:SF269		GO_PANTHER_PFAM
Ad-LG1	35327434	47767955	Pp01	Prupe.1G408100	35752324	35756270	Prupe.1G408100	KOG0698	Serine/threonine protein phosphatase	GO_PANTHER_PFAM
Ad-LG1	35327434	47767955	Pp01	Prupe.1G408100	35752324	35756270	Prupe.1G408100	PTHR13832	PROTEIN PHOSPHATASE 2C	GO_PANTHER_PFAM
Ad-LG1	35327434	47767955	Pp01	Prupe.1G408100	35752324	35756270	Prupe.1G408100	PF00481	Protein phosphatase 2C	GO_PANTHER_PFAM
Ad-LG1	35327434	47767955	Pp01	Prupe.1G408100	35752324	35756270	Prupe.1G408100	GO:0003824	catalytic activity	GO_PANTHER_PFAM
Ad-LG1	35327434	47767955	Pp01	Prupe.1G408100	35752324	35756270	Prupe.1G408100.10	IPR000222	Protein phosphatase 2C, manganese/magnesium aspartate binding site	IPR
Ad-LG1	35327434	47767955	Pp01	Prupe.1G408100	35752324	35756270	Prupe.1G408100.10	IPR001932	Protein phosphatase 2C (PP2C)-like domain	IPR
Ad-LG1	35327434	47767955	Pp01	Prupe.1G408100	35752324	35756270	Prupe.1G408100.10	IPR015655	Protein phosphatase 2C	IPR
Ad-LG1	35327434	47767955	Pp01	Prupe.1G408100	35752324	35756270	Prupe.1G408100.11	IPR000222	Protein phosphatase 2C, manganese/magnesium aspartate binding site	IPR
Ad-LG1	35327434	47767955	Pp01	Prupe.1G408100	35752324	35756270	Prupe.1G408100.11	IPR001932	Protein phosphatase 2C (PP2C)-like domain	IPR
Ad-LG1	35327434	47767955	Pp01	Prupe.1G408100	35752324	35756270	Prupe.1G408100.11	IPR015655	Protein phosphatase 2C	IPR
Ad-LG1	35327434	47767955	Pp01	Prupe.1G408100	35752324	35756270	Prupe.1G408100.1	IPR000222	Protein phosphatase 2C, manganese/magnesium aspartate binding site	IPR
Ad-LG1	35327434	47767955	Pp01	Prupe.1G408100	35752324	35756270	Prupe.1G408100.1	IPR001932	Protein phosphatase 2C (PP2C)-like domain	IPR
Ad-LG1	35327434	47767955	Pp01	Prupe.1G408100	35752324	35756270	Prupe.1G408100.1	IPR015655	Protein phosphatase 2C	IPR
Ad-LG1	35327434	47767955	Pp01	Prupe.1G408100	35752324	35756270	Prupe.1G408100.2	IPR000222	Protein phosphatase 2C, manganese/magnesium aspartate binding site	IPR
Ad-LG1	35327434	47767955	Pp01	Prupe.1G408100	35752324	35756270	Prupe.1G408100.2	IPR001932	Protein phosphatase 2C (PP2C)-like domain	IPR
Ad-LG1	35327434	47767955	Pp01	Prupe.1G408100	35752324	35756270	Prupe.1G408100.2	IPR015655	Protein phosphatase 2C	IPR
Ad-LG1	35327434	47767955	Pp01	Prupe.1G408100	35752324	35756270	Prupe.1G408100.3	IPR000222	Protein phosphatase 2C, manganese/magnesium aspartate binding site	IPR
Ad-LG1	35327434	47767955	Pp01	Prupe.1G408100	35752324	35756270	Prupe.1G408100.3	IPR001932	Protein phosphatase 2C (PP2C)-like domain	IPR
Ad-LG1	35327434	47767955	Pp01	Prupe.1G408100	35752324	35756270	Prupe.1G408100.3	IPR015655	Protein phosphatase 2C	IPR
Ad-LG1	35327434	47767955	Pp01	Prupe.1G408100	35752324	35756270	Prupe.1G408100.4	IPR000222	Protein phosphatase 2C, manganese/magnesium aspartate binding site	IPR
Ad-LG1	35327434	47767955	Pp01	Prupe.1G408100	35752324	35756270	Prupe.1G408100.4	IPR001932	Protein phosphatase 2C (PP2C)-like domain	IPR
Ad-LG1	35327434	47767955	Pp01	Prupe.1G408100	35752324	35756270	Prupe.1G408100.4	IPR015655	Protein phosphatase 2C	IPR
Ad-LG1	35327434	47767955	Pp01	Prupe.1G408100	35752324	35756270	Prupe.1G408100.5	IPR000222	Protein phosphatase 2C, manganese/magnesium aspartate binding site	IPR
Ad-LG1	35327434	47767955	Pp01	Prupe.1G408100	35752324	35756270	Prupe.1G408100.5	IPR001932	Protein phosphatase 2C (PP2C)-like domain	IPR
Ad-LG1	35327434	47767955	Pp01	Prupe.1G408100	35752324	35756270	Prupe.1G408100.5	IPR015655	Protein phosphatase 2C	IPR
Ad-LG1	35327434	47767955	Pp01	Prupe.1G408100	35752324	35756270	Prupe.1G408100.6	IPR000222	Protein phosphatase 2C, manganese/magnesium aspartate binding site	IPR
Ad-LG1	35327434	47767955	Pp01	Prupe.1G408100	35752324	35756270	Prupe.1G408100.6	IPR001932	Protein phosphatase 2C (PP2C)-like domain	IPR
Ad-LG1	35327434	47767955	Pp01	Prupe.1G408100	35752324	35756270	Prupe.1G408100.6	IPR015655	Protein phosphatase 2C	IPR
Ad-LG1	35327434	47767955	Pp01	Prupe.1G408100	35752324	35756270	Prupe.1G408100.7	IPR000222	Protein phosphatase 2C, manganese/magnesium aspartate binding site	IPR
Ad-LG1	35327434	47767955	Pp01	Prupe.1G408100	35752324	35756270	Prupe.1G408100.7	IPR001932	Protein phosphatase 2C (PP2C)-like domain	IPR
Ad-LG1	35327434	47767955	Pp01	Prupe.1G408100	35752324	35756270	Prupe.1G408100.7	IPR015655	Protein phosphatase 2C	IPR
Ad-LG1	35327434	47767955	Pp01	Prupe.1G408100	35752324	35756270	Prupe.1G408100.8	IPR000222	Protein phosphatase 2C, manganese/magnesium aspartate binding site	IPR
Ad-LG1	35327434	47767955	Pp01	Prupe.1G408100	35752324	35756270	Prupe.1G408100.8	IPR001932	Protein phosphatase 2C (PP2C)-like domain	IPR
Ad-LG1	35327434	47767955	Pp01	Prupe.1G408100	35752324	35756270	Prupe.1G408100.8	IPR015655	Protein phosphatase 2C	IPR
Ad-LG1	35327434	47767955	Pp01	Prupe.1G408100	35752324	35756270	Prupe.1G408100.9	IPR000222	Protein phosphatase 2C, manganese/magnesium aspartate binding site	IPR
Ad-LG1	35327434	47767955	Pp01	Prupe.1G408100	35752324	35756270	Prupe.1G408100.9	IPR001932	Protein phosphatase 2C (PP2C)-like domain	IPR
Ad-LG1	35327434	47767955	Pp01	Prupe.1G408100	35752324	35756270	Prupe.1G408100.9	IPR015655	Protein phosphatase 2C	IPR
Ad-LG1	35327434	47767955	Pp01	Prupe.1G408100	35752324	35756270	Prupe.1G408100.1	K14497	protein phosphatase 2C [EC:3.1.3.16]	KEGG_ORTH
Ad-LG1	35327434	47767955	Pp01	Prupe.1G408100	35752324	35756270	Prupe.1G408100.10	K14497	protein phosphatase 2C [EC:3.1.3.16]	KEGG_ORTH
Ad-LG1	35327434	47767955	Pp01	Prupe.1G408100	35752324	35756270	Prupe.1G408100.9	K14497	protein phosphatase 2C [EC:3.1.3.16]	KEGG_ORTH
Ad-LG1	35327434	47767955	Pp01	Prupe.1G408100	35752324	35756270	Prupe.1G408100.7	K14497	protein phosphatase 2C [EC:3.1.3.16]	KEGG_ORTH
Ad-LG1	35327434	47767955	Pp01	Prupe.1G408100	35752324	35756270	Prupe.1G408100.8	K14497	protein phosphatase 2C [EC:3.1.3.16]	KEGG_ORTH
Ad-LG1	35327434	47767955	Pp01	Prupe.1G408100	35752324	35756270	Prupe.1G408100.2	K14497	protein phosphatase 2C [EC:3.1.3.16]	KEGG_ORTH
Ad-LG1	35327434	47767955	Pp01	Prupe.1G408100	35752324	35756270	Prupe.1G408100.6	K14497	protein phosphatase 2C [EC:3.1.3.16]	KEGG_ORTH
Ad-LG1	35327434	47767955	Pp01	Prupe.1G408100	35752324	35756270	Prupe.1G408100.5	K14497	protein phosphatase 2C [EC:3.1.3.16]	KEGG_ORTH
Ad-LG1	35327434	47767955	Pp01	Prupe.1G408100	35752324	35756270	Prupe.1G408100.3	K14497	protein phosphatase 2C [EC:3.1.3.16]	KEGG_ORTH
Ad-LG1	35327434	47767955	Pp01	Prupe.1G408100	35752324	35756270	Prupe.1G408100.4	K14497	protein phosphatase 2C [EC:3.1.3.16]	KEGG_ORTH
Ad-LG1	35327434	47767955	Pp01	Prupe.1G408100	35752324	35756270	Prupe.1G408100.1	K14497	protein phosphatase 2C [EC:3.1.3.16]	KEGG_ORTH
Ad-LG1	35327434	47767955	Pp01	Prupe.1G408100	35752324	35756270	Prupe.1G408100.10	K14497	protein phosphatase 2C [EC:3.1.3.16]	KEGG_ORTH
Ad-LG1	35327434	47767955	Pp01	Prupe.1G408100	35752324	35756270	Prupe.1G408100.9	K14497	protein phosphatase 2C [EC:3.1.3.16]	KEGG_ORTH
Ad-LG1	35327434	47767955	Pp01	Prupe.1G408100	35752324	35756270	Prupe.1G408100.7	K14497	protein phosphatase 2C [EC:3.1.3.16]	KEGG_ORTH
Ad-LG1	35327434	47767955	Pp01	Prupe.1G408100	35752324	35756270	Prupe.1G408100.8	K14497	protein phosphatase 2C [EC:3.1.3.16]	KEGG_ORTH
Ad-LG1	35327434	47767955	Pp01	Prupe.1G408100	35752324	35756270	Prupe.1G408100.2	K14497	protein phosphatase 2C [EC:3.1.3.16]	KEGG_ORTH
Ad-LG1	35327434	47767955	Pp01	Prupe.1G408100	35752324	35756270	Prupe.1G408100.6	K14497	protein phosphatase 2C [EC:3.1.3.16]	KEGG_ORTH
Ad-LG1	35327434	47767955	Pp01	Prupe.1G408100	35752324	35756270	Prupe.1G408100.5	K14497	protein phosphatase 2C [EC:3.1.3.16]	KEGG_ORTH
Ad-LG1	35327434	47767955	Pp01	Prupe.1G408100	35752324	35756270	Prupe.1G408100.3	K14497	protein phosphatase 2C [EC:3.1.3.16]	KEGG_ORTH
Ad-LG1	35327434	47767955	Pp01	Prupe.1G408100	35752324	35756270	Prupe.1G408100.4	K14497	protein phosphatase 2C [EC:3.1.3.16]	KEGG_ORTH
Ad-LG1	35327434	47767955	Pp01	Prupe.1G408100	35752324	35756270	Prupe.1G408100.1	K14497	protein phosphatase 2C [EC:3.1.3.16]	KEGG_ORTH
Ad-LG1	35327434	47767955	Pp01	Prupe.1G408100	35752324	35756270	Prupe.1G408100.10	K14497	protein phosphatase 2C [EC:3.1.3.16]	KEGG_ORTH
Ad-LG1	35327434	47767955	Pp01	Prupe.1G408100	35752324	35756270	Prupe.1G408100.9	K14497	protein phosphatase 2C [EC:3.1.3.16]	KEGG_ORTH
Ad-LG1	35327434	47767955	Pp01	Prupe.1G408100	35752324	35756270	Prupe.1G408100.7	K14497	protein phosphatase 2C [EC:3.1.3.16]	KEGG_ORTH
Ad-LG1	35327434	47767955	Pp01	Prupe.1G408100	35752324	35756270	Prupe.1G408100.8	K14497	protein phosphatase 2C [EC:3.1.3.16]	KEGG_ORTH
Ad-LG1	35327434	47767955	Pp01	Prupe.1G408100	35752324	35756270	Prupe.1G408100.2	K14497	protein phosphatase 2C [EC:3.1.3.16]	KEGG_ORTH
Ad-LG1	35327434	47767955	Pp01	Prupe.1G408100	35752324	35756270	Prupe.1G408100.6	K14497	protein phosphatase 2C [EC:3.1.3.16]	KEGG_ORTH
Ad-LG1	35327434	47767955	Pp01	Prupe.1G408100	35752324	35756270	Prupe.1G408100.5	K14497	protein phosphatase 2C [EC:3.1.3.16]	KEGG_ORTH
Ad-LG1	35327434	47767955	Pp01	Prupe.1G408100	35752324	35756270	Prupe.1G408100.3	K14497	protein phosphatase 2C [EC:3.1.3.16]	KEGG_ORTH
Ad-LG1	35327434	47767955	Pp01	Prupe.1G408100	35752324	35756270	Prupe.1G408100.4	K14497	protein phosphatase 2C [EC:3.1.3.16]	KEGG_ORTH
Ad-LG1	35327434	47767955	Pp01	Prupe.1G408100	35752324	35756270	Prupe.1G408100.1	ko04075	Plant hormone signal transduction	KEGG_PATHWAYS
Ad-LG1	35327434	47767955	Pp01	Prupe.1G408100	35752324	35756270	Prupe.1G408100.10	ko04075	Plant hormone signal transduction	KEGG_PATHWAYS
Ad-LG1	35327434	47767955	Pp01	Prupe.1G408100	35752324	35756270	Prupe.1G408100.9	ko04075	Plant hormone signal transduction	KEGG_PATHWAYS
Ad-LG1	35327434	47767955	Pp01	Prupe.1G408100	35752324	35756270	Prupe.1G408100.7	ko04075	Plant hormone signal transduction	KEGG_PATHWAYS
Ad-LG1	35327434	47767955	Pp01	Prupe.1G408100	35752324	35756270	Prupe.1G408100.8	ko04075	Plant hormone signal transduction	KEGG_PATHWAYS
Ad-LG1	35327434	47767955	Pp01	Prupe.1G408100	35752324	35756270	Prupe.1G408100.2	ko04075	Plant hormone signal transduction	KEGG_PATHWAYS
Ad-LG1	35327434	47767955	Pp01	Prupe.1G408100	35752324	35756270	Prupe.1G408100.6	ko04075	Plant hormone signal transduction	KEGG_PATHWAYS
Ad-LG1	35327434	47767955	Pp01	Prupe.1G408100	35752324	35756270	Prupe.1G408100.5	ko04075	Plant hormone signal transduction	KEGG_PATHWAYS
Ad-LG1	35327434	47767955	Pp01	Prupe.1G408100	35752324	35756270	Prupe.1G408100.3	ko04075	Plant hormone signal transduction	KEGG_PATHWAYS
Ad-LG1	35327434	47767955	Pp01	Prupe.1G408100	35752324	35756270	Prupe.1G408100.4	ko04075	Plant hormone signal transduction	KEGG_PATHWAYS
Ad-LG1	35327434	47767955	Pp01	Prupe.1G408100	35752324	35756270	Prupe.1G408100.1	ko04931	Insulin resistance	KEGG_PATHWAYS
Ad-LG1	35327434	47767955	Pp01	Prupe.1G408100	35752324	35756270	Prupe.1G408100.10	ko04931	Insulin resistance	KEGG_PATHWAYS
Ad-LG1	35327434	47767955	Pp01	Prupe.1G408100	35752324	35756270	Prupe.1G408100.9	ko04931	Insulin resistance	KEGG_PATHWAYS
Ad-LG1	35327434	47767955	Pp01	Prupe.1G408100	35752324	35756270	Prupe.1G408100.7	ko04931	Insulin resistance	KEGG_PATHWAYS
Ad-LG1	35327434	47767955	Pp01	Prupe.1G408100	35752324	35756270	Prupe.1G408100.8	ko04931	Insulin resistance	KEGG_PATHWAYS
Ad-LG1	35327434	47767955	Pp01	Prupe.1G408100	35752324	35756270	Prupe.1G408100.2	ko04931	Insulin resistance	KEGG_PATHWAYS
Ad-LG1	35327434	47767955	Pp01	Prupe.1G408100	35752324	35756270	Prupe.1G408100.6	ko04931	Insulin resistance	KEGG_PATHWAYS
Ad-LG1	35327434	47767955	Pp01	Prupe.1G408100	35752324	35756270	Prupe.1G408100.5	ko04931	Insulin resistance	KEGG_PATHWAYS
Ad-LG1	35327434	47767955	Pp01	Prupe.1G408100	35752324	35756270	Prupe.1G408100.3	ko04931	Insulin resistance	KEGG_PATHWAYS
Ad-LG1	35327434	47767955	Pp01	Prupe.1G408100	35752324	35756270	Prupe.1G408100.4	ko04931	Insulin resistance	KEGG_PATHWAYS
Ad-LG1	35327434	47767955	Pp01	Prupe.1G408200	35757921	35764246	Prupe.1G408200	GO:0005524	ATP binding	GO_PANTHER_PFAM
Ad-LG1	35327434	47767955	Pp01	Prupe.1G408200	35757921	35764246	Prupe.1G408200	PF00069	Protein kinase domain	GO_PANTHER_PFAM
Ad-LG1	35327434	47767955	Pp01	Prupe.1G408200	35757921	35764246	Prupe.1G408200	GO:0004672	protein kinase activity	GO_PANTHER_PFAM
Ad-LG1	35327434	47767955	Pp01	Prupe.1G408200	35757921	35764246	Prupe.1G408200	PF00433	Protein kinase C terminal domain	GO_PANTHER_PFAM
Ad-LG1	35327434	47767955	Pp01	Prupe.1G408200	35757921	35764246	Prupe.1G408200	KOG0605	NDR and related serine/threonine kinases	GO_PANTHER_PFAM
Ad-LG1	35327434	47767955	Pp01	Prupe.1G408200	35757921	35764246	Prupe.1G408200	GO:0006468	protein phosphorylation	GO_PANTHER_PFAM
Ad-LG1	35327434	47767955	Pp01	Prupe.1G408200	35757921	35764246	Prupe.1G408200	PTHR24358:SF8		GO_PANTHER_PFAM
Ad-LG1	35327434	47767955	Pp01	Prupe.1G408200	35757921	35764246	Prupe.1G408200	PTHR24358	SERINE/THREONINE-PROTEIN KINASE 38	GO_PANTHER_PFAM
Ad-LG1	35327434	47767955	Pp01	Prupe.1G408200	35757921	35764246	Prupe.1G408200	GO:0004674	protein serine/threonine kinase activity	GO_PANTHER_PFAM
Ad-LG1	35327434	47767955	Pp01	Prupe.1G408200	35757921	35764246	Prupe.1G408200.1	IPR000719	Protein kinase domain	IPR
Ad-LG1	35327434	47767955	Pp01	Prupe.1G408200	35757921	35764246	Prupe.1G408200.1	IPR000961	AGC-kinase, C-terminal	IPR
Ad-LG1	35327434	47767955	Pp01	Prupe.1G408200	35757921	35764246	Prupe.1G408200.1	IPR002290	Serine/threonine/dual specificity protein kinase, catalytic domain	IPR
Ad-LG1	35327434	47767955	Pp01	Prupe.1G408200	35757921	35764246	Prupe.1G408200.1	IPR008271	Serine/threonine-protein kinase, active site	IPR
Ad-LG1	35327434	47767955	Pp01	Prupe.1G408200	35757921	35764246	Prupe.1G408200.1	IPR011009	Protein kinase-like domain	IPR
Ad-LG1	35327434	47767955	Pp01	Prupe.1G408200	35757921	35764246	Prupe.1G408200.1	IPR017441	Protein kinase, ATP binding site	IPR
Ad-LG1	35327434	47767955	Pp01	Prupe.1G408200	35757921	35764246	Prupe.1G408200.1	IPR017892	Protein kinase, C-terminal	IPR
Ad-LG1	35327434	47767955	Pp01	Prupe.1G408300	35766633	35769025	Prupe.1G408300	PTHR10501	U1 SMALL NUCLEAR RIBONUCLEOPROTEIN A/U2 SMALL NUCLEAR RIBONUCLEOPROTEIN B	GO_PANTHER_PFAM
Ad-LG1	35327434	47767955	Pp01	Prupe.1G408300	35766633	35769025	Prupe.1G408300	PTHR10501:SF0	SMALL NUCLEAR RIBONUCLEOPROTEIN	GO_PANTHER_PFAM
Ad-LG1	35327434	47767955	Pp01	Prupe.1G408300	35766633	35769025	Prupe.1G408300	GO:0000398	mRNA splicing, via spliceosome	GO_PANTHER_PFAM
Ad-LG1	35327434	47767955	Pp01	Prupe.1G408300	35766633	35769025	Prupe.1G408300	GO:0003676	nucleic acid binding	GO_PANTHER_PFAM
Ad-LG1	35327434	47767955	Pp01	Prupe.1G408300	35766633	35769025	Prupe.1G408300	GO:0017069	snRNA binding	GO_PANTHER_PFAM
Ad-LG1	35327434	47767955	Pp01	Prupe.1G408300	35766633	35769025	Prupe.1G408300	PF00076	RNA recognition motif. (a.k.a. RRM, RBD, or RNP domain)	GO_PANTHER_PFAM
Ad-LG1	35327434	47767955	Pp01	Prupe.1G408300	35766633	35769025	Prupe.1G408300.1	IPR000504	RNA recognition motif domain	IPR
Ad-LG1	35327434	47767955	Pp01	Prupe.1G408300	35766633	35769025	Prupe.1G408300.1	IPR012677	Nucleotide-binding alpha-beta plait domain	IPR
Ad-LG1	35327434	47767955	Pp01	Prupe.1G408300	35766633	35769025	Prupe.1G408300.1	IPR024888	U1 small nuclear ribonucleoprotein A/U2 small nuclear ribonucleoprotein B''	IPR
Ad-LG1	35327434	47767955	Pp01	Prupe.1G408400	35769835	35771292	Prupe.1G408400	KOG4585	Predicted transposase	GO_PANTHER_PFAM
Ad-LG1	35327434	47767955	Pp01	Prupe.1G408400	35769835	35771292	Prupe.1G408400	PF13359	DDE superfamily endonuclease	GO_PANTHER_PFAM
Ad-LG1	35327434	47767955	Pp01	Prupe.1G408400	35769835	35771292	Prupe.1G408400	PTHR22930:SF22		GO_PANTHER_PFAM
Ad-LG1	35327434	47767955	Pp01	Prupe.1G408400	35769835	35771292	Prupe.1G408400	PTHR22930	UNCHARACTERIZED	GO_PANTHER_PFAM
Ad-LG1	35327434	47767955	Pp01	Prupe.1G408400	35769835	35771292	Prupe.1G408400.1	IPR027806	Harbinger transposase-derived nuclease domain	IPR
Ad-LG1	35327434	47767955	Pp01	Prupe.1G408500	35773476	35777442	Prupe.1G408500	GO:0003755	peptidyl-prolyl cis-trans isomerase activity	GO_PANTHER_PFAM
Ad-LG1	35327434	47767955	Pp01	Prupe.1G408500	35773476	35777442	Prupe.1G408500	PTHR11071:SF152	PEPTIDYL-PROLYL CIS-TRANS ISOMERASE	GO_PANTHER_PFAM
Ad-LG1	35327434	47767955	Pp01	Prupe.1G408500	35773476	35777442	Prupe.1G408500	PTHR11071	PEPTIDYL-PROLYL CIS-TRANS ISOMERASE	GO_PANTHER_PFAM
Ad-LG1	35327434	47767955	Pp01	Prupe.1G408500	35773476	35777442	Prupe.1G408500	PF00160	Cyclophilin type peptidyl-prolyl cis-trans isomerase/CLD	GO_PANTHER_PFAM
Ad-LG1	35327434	47767955	Pp01	Prupe.1G408500	35773476	35777442	Prupe.1G408500	KOG0885	Peptidyl-prolyl cis-trans isomerase	GO_PANTHER_PFAM
Ad-LG1	35327434	47767955	Pp01	Prupe.1G408500	35773476	35777442	Prupe.1G408500	GO:0000413	protein peptidyl-prolyl isomerization	GO_PANTHER_PFAM
Ad-LG1	35327434	47767955	Pp01	Prupe.1G408500	35773476	35777442	Prupe.1G408500	GO:0006457	protein folding	GO_PANTHER_PFAM
Ad-LG1	35327434	47767955	Pp01	Prupe.1G408500	35773476	35777442	Prupe.1G408500	K12737	peptidyl-prolyl cis-trans isomerase SDCCAG10 [EC:5.2.1.8]	GO_PANTHER_PFAM
Ad-LG1	35327434	47767955	Pp01	Prupe.1G408500	35773476	35777442	Prupe.1G408500	5.2.1.8	Peptidylprolyl isomerase.	GO_PANTHER_PFAM
Ad-LG1	35327434	47767955	Pp01	Prupe.1G408500	35773476	35777442	Prupe.1G408500.1	IPR002130	Cyclophilin-type peptidyl-prolyl cis-trans isomerase domain	IPR
Ad-LG1	35327434	47767955	Pp01	Prupe.1G408500	35773476	35777442	Prupe.1G408500.1	IPR020892	Cyclophilin-type peptidyl-prolyl cis-trans isomerase, conserved site	IPR
Ad-LG1	35327434	47767955	Pp01	Prupe.1G408500	35773476	35777442	Prupe.1G408500.1	IPR029000	Cyclophilin-like domain	IPR
Ad-LG1	35327434	47767955	Pp01	Prupe.1G408500	35773476	35777442	Prupe.1G408500.1	K12737	peptidyl-prolyl cis-trans isomerase SDCCAG10 [EC:5.2.1.8]	KEGG_ORTH
Ad-LG1	35327434	47767955	Pp01	Prupe.1G408500	35773476	35777442	Prupe.1G408500.1	K12737	peptidyl-prolyl cis-trans isomerase SDCCAG10 [EC:5.2.1.8]	KEGG_ORTH
Ad-LG1	35327434	47767955	Pp01	Prupe.1G408500	35773476	35777442	Prupe.1G408500.1	K12737	peptidyl-prolyl cis-trans isomerase SDCCAG10 [EC:5.2.1.8]	KEGG_ORTH
Ad-LG1	35327434	47767955	Pp01	Prupe.1G408600	35777673	35781495	Prupe.1G408600	GO:0005524	ATP binding	GO_PANTHER_PFAM
Ad-LG1	35327434	47767955	Pp01	Prupe.1G408600	35777673	35781495	Prupe.1G408600	KOG1187	Serine/threonine protein kinase	GO_PANTHER_PFAM
Ad-LG1	35327434	47767955	Pp01	Prupe.1G408600	35777673	35781495	Prupe.1G408600	GO:0006950	response to stress	GO_PANTHER_PFAM
Ad-LG1	35327434	47767955	Pp01	Prupe.1G408600	35777673	35781495	Prupe.1G408600	PF00582	Universal stress protein family	GO_PANTHER_PFAM
Ad-LG1	35327434	47767955	Pp01	Prupe.1G408600	35777673	35781495	Prupe.1G408600	PF00069	Protein kinase domain	GO_PANTHER_PFAM
Ad-LG1	35327434	47767955	Pp01	Prupe.1G408600	35777673	35781495	Prupe.1G408600	PTHR24420:SF682		GO_PANTHER_PFAM
Ad-LG1	35327434	47767955	Pp01	Prupe.1G408600	35777673	35781495	Prupe.1G408600	GO:0004672	protein kinase activity	GO_PANTHER_PFAM
Ad-LG1	35327434	47767955	Pp01	Prupe.1G408600	35777673	35781495	Prupe.1G408600	GO:0006468	protein phosphorylation	GO_PANTHER_PFAM
Ad-LG1	35327434	47767955	Pp01	Prupe.1G408600	35777673	35781495	Prupe.1G408600	PTHR24420	LEUCINE-RICH REPEAT RECEPTOR-LIKE PROTEIN KINASE	GO_PANTHER_PFAM
Ad-LG1	35327434	47767955	Pp01	Prupe.1G408600	35777673	35781495	Prupe.1G408600.1	IPR000719	Protein kinase domain	IPR
Ad-LG1	35327434	47767955	Pp01	Prupe.1G408600	35777673	35781495	Prupe.1G408600.1	IPR002290	Serine/threonine/dual specificity protein kinase, catalytic domain	IPR
Ad-LG1	35327434	47767955	Pp01	Prupe.1G408600	35777673	35781495	Prupe.1G408600.1	IPR006016	UspA	IPR
Ad-LG1	35327434	47767955	Pp01	Prupe.1G408600	35777673	35781495	Prupe.1G408600.1	IPR008271	Serine/threonine-protein kinase, active site	IPR
Ad-LG1	35327434	47767955	Pp01	Prupe.1G408600	35777673	35781495	Prupe.1G408600.1	IPR011009	Protein kinase-like domain	IPR
Ad-LG1	35327434	47767955	Pp01	Prupe.1G408600	35777673	35781495	Prupe.1G408600.1	IPR013320	Concanavalin A-like lectin/glucanase domain	IPR
Ad-LG1	35327434	47767955	Pp01	Prupe.1G408600	35777673	35781495	Prupe.1G408600.1	IPR014729	Rossmann-like alpha/beta/alpha sandwich fold	IPR
Ad-LG1	35327434	47767955	Pp01	Prupe.1G408600	35777673	35781495	Prupe.1G408600.2	IPR000719	Protein kinase domain	IPR
Ad-LG1	35327434	47767955	Pp01	Prupe.1G408600	35777673	35781495	Prupe.1G408600.2	IPR002290	Serine/threonine/dual specificity protein kinase, catalytic domain	IPR
Ad-LG1	35327434	47767955	Pp01	Prupe.1G408600	35777673	35781495	Prupe.1G408600.2	IPR006016	UspA	IPR
Ad-LG1	35327434	47767955	Pp01	Prupe.1G408600	35777673	35781495	Prupe.1G408600.2	IPR008271	Serine/threonine-protein kinase, active site	IPR
Ad-LG1	35327434	47767955	Pp01	Prupe.1G408600	35777673	35781495	Prupe.1G408600.2	IPR011009	Protein kinase-like domain	IPR
Ad-LG1	35327434	47767955	Pp01	Prupe.1G408600	35777673	35781495	Prupe.1G408600.2	IPR013320	Concanavalin A-like lectin/glucanase domain	IPR
Ad-LG1	35327434	47767955	Pp01	Prupe.1G408600	35777673	35781495	Prupe.1G408600.2	IPR014729	Rossmann-like alpha/beta/alpha sandwich fold	IPR
Ad-LG1	35327434	47767955	Pp01	Prupe.1G408800	35783317	35787286	Prupe.1G408800	PF04124	Dor1-like family	GO_PANTHER_PFAM
Ad-LG1	35327434	47767955	Pp01	Prupe.1G408800	35783317	35787286	Prupe.1G408800	PTHR21311	CONSERVED OLIGOMERIC GOLGI COMPLEX COMPONENT 8	GO_PANTHER_PFAM
Ad-LG1	35327434	47767955	Pp01	Prupe.1G408800	35783317	35787286	Prupe.1G408800	GO:0017119	Golgi transport complex	GO_PANTHER_PFAM
Ad-LG1	35327434	47767955	Pp01	Prupe.1G408800	35783317	35787286	Prupe.1G408800	PTHR21311:SF0	SUBFAMILY NOT NAMED	GO_PANTHER_PFAM
Ad-LG1	35327434	47767955	Pp01	Prupe.1G408800	35783317	35787286	Prupe.1G408800	KOG2069	Golgi transport complex subunit	GO_PANTHER_PFAM
Ad-LG1	35327434	47767955	Pp01	Prupe.1G408800	35783317	35787286	Prupe.1G408800.1	IPR007255	Conserved oligomeric Golgi complex subunit 8	IPR
Ad-LG1	35327434	47767955	Pp01	Prupe.1G408800	35783317	35787286	Prupe.1G408800.1	IPR016159	Cullin repeat-like-containing domain	IPR
Ad-LG1	35327434	47767955	Pp01	Prupe.1G408800	35783317	35787286	Prupe.1G408800.1	IPR016632	Conserved oligomeric Golgi complex subunit 8, Metazoal and Viridiplantae	IPR
Ad-LG1	35327434	47767955	Pp01	Prupe.1G408900	35787294	35791305	Prupe.1G408900	KOG2361	Predicted methyltransferase	GO_PANTHER_PFAM
Ad-LG1	35327434	47767955	Pp01	Prupe.1G408900	35787294	35791305	Prupe.1G408900	PTHR22809	METHYLTRANSFERASE-RELATED	GO_PANTHER_PFAM
Ad-LG1	35327434	47767955	Pp01	Prupe.1G408900	35787294	35791305	Prupe.1G408900	PF08242	Methyltransferase domain	GO_PANTHER_PFAM
Ad-LG1	35327434	47767955	Pp01	Prupe.1G408900	35787294	35791305	Prupe.1G408900	PF10294	Putative methyltransferase	GO_PANTHER_PFAM
Ad-LG1	35327434	47767955	Pp01	Prupe.1G408900	35787294	35791305	Prupe.1G408900.1	IPR013217	Methyltransferase type 12	IPR
Ad-LG1	35327434	47767955	Pp01	Prupe.1G408900	35787294	35791305	Prupe.1G408900.1	IPR019410	Nicotinamide N-methyltransferase-like	IPR
Ad-LG1	35327434	47767955	Pp01	Prupe.1G408900	35787294	35791305	Prupe.1G408900.1	IPR026113	Methyltransferase-like	IPR
Ad-LG1	35327434	47767955	Pp01	Prupe.1G408900	35787294	35791305	Prupe.1G408900.1	IPR029063	S-adenosyl-L-methionine-dependent methyltransferase	IPR
Ad-LG1	35327434	47767955	Pp01	Prupe.1G408900	35787294	35791305	Prupe.1G408900.2	IPR013217	Methyltransferase type 12	IPR
Ad-LG1	35327434	47767955	Pp01	Prupe.1G408900	35787294	35791305	Prupe.1G408900.2	IPR019410	Nicotinamide N-methyltransferase-like	IPR
Ad-LG1	35327434	47767955	Pp01	Prupe.1G408900	35787294	35791305	Prupe.1G408900.2	IPR026113	Methyltransferase-like	IPR
Ad-LG1	35327434	47767955	Pp01	Prupe.1G408900	35787294	35791305	Prupe.1G408900.2	IPR029063	S-adenosyl-L-methionine-dependent methyltransferase	IPR
Ad-LG1	35327434	47767955	Pp01	Prupe.1G408900	35787294	35791305	Prupe.1G408900.3	IPR013217	Methyltransferase type 12	IPR
Ad-LG1	35327434	47767955	Pp01	Prupe.1G408900	35787294	35791305	Prupe.1G408900.3	IPR019410	Nicotinamide N-methyltransferase-like	IPR
Ad-LG1	35327434	47767955	Pp01	Prupe.1G408900	35787294	35791305	Prupe.1G408900.3	IPR026113	Methyltransferase-like	IPR
Ad-LG1	35327434	47767955	Pp01	Prupe.1G408900	35787294	35791305	Prupe.1G408900.3	IPR029063	S-adenosyl-L-methionine-dependent methyltransferase	IPR
Ad-LG1	35327434	47767955	Pp01	Prupe.1G408900	35787294	35791305	Prupe.1G408900.1	K00599	methyltransferase-like protein 6 [EC:2.1.1.-]	KEGG_ORTH
Ad-LG1	35327434	47767955	Pp01	Prupe.1G408900	35787294	35791305	Prupe.1G408900.3	K00599	methyltransferase-like protein 6 [EC:2.1.1.-]	KEGG_ORTH
Ad-LG1	35327434	47767955	Pp01	Prupe.1G408900	35787294	35791305	Prupe.1G408900.2	K00599	methyltransferase-like protein 6 [EC:2.1.1.-]	KEGG_ORTH
Ad-LG1	35327434	47767955	Pp01	Prupe.1G409000	35801076	35804374	Prupe.1G409000	K03257	translation initiation factor eIF-4A	GO_PANTHER_PFAM
Ad-LG1	35327434	47767955	Pp01	Prupe.1G409000	35801076	35804374	Prupe.1G409000	GO:0005524	ATP binding	GO_PANTHER_PFAM
Ad-LG1	35327434	47767955	Pp01	Prupe.1G409000	35801076	35804374	Prupe.1G409000	KOG0327	Translation initiation factor 4F, helicase subunit (eIF-4A) and related helicases	GO_PANTHER_PFAM
Ad-LG1	35327434	47767955	Pp01	Prupe.1G409000	35801076	35804374	Prupe.1G409000	PF00270	DEAD/DEAH box helicase	GO_PANTHER_PFAM
Ad-LG1	35327434	47767955	Pp01	Prupe.1G409000	35801076	35804374	Prupe.1G409000	PF00271	Helicase conserved C-terminal domain	GO_PANTHER_PFAM
Ad-LG1	35327434	47767955	Pp01	Prupe.1G409000	35801076	35804374	Prupe.1G409000	PTHR24031	FAMILY NOT NAMED	GO_PANTHER_PFAM
Ad-LG1	35327434	47767955	Pp01	Prupe.1G409000	35801076	35804374	Prupe.1G409000	GO:0003676	nucleic acid binding	GO_PANTHER_PFAM
Ad-LG1	35327434	47767955	Pp01	Prupe.1G409000	35801076	35804374	Prupe.1G409000	PTHR24031:SF221		GO_PANTHER_PFAM
Ad-LG1	35327434	47767955	Pp01	Prupe.1G409000	35801076	35804374	Prupe.1G409000.1	IPR000629	ATP-dependent RNA helicase DEAD-box, conserved site	IPR
Ad-LG1	35327434	47767955	Pp01	Prupe.1G409000	35801076	35804374	Prupe.1G409000.1	IPR001650	Helicase, C-terminal	IPR
Ad-LG1	35327434	47767955	Pp01	Prupe.1G409000	35801076	35804374	Prupe.1G409000.1	IPR011545	DEAD/DEAH box helicase domain	IPR
Ad-LG1	35327434	47767955	Pp01	Prupe.1G409000	35801076	35804374	Prupe.1G409000.1	IPR014001	Helicase superfamily 1/2, ATP-binding domain	IPR
Ad-LG1	35327434	47767955	Pp01	Prupe.1G409000	35801076	35804374	Prupe.1G409000.1	IPR014014	RNA helicase, DEAD-box type, Q motif	IPR
Ad-LG1	35327434	47767955	Pp01	Prupe.1G409000	35801076	35804374	Prupe.1G409000.1	IPR027417	P-loop containing nucleoside triphosphate hydrolase	IPR
Ad-LG1	35327434	47767955	Pp01	Prupe.1G409000	35801076	35804374	Prupe.1G409000.1	K03257	translation initiation factor 4A	KEGG_ORTH
Ad-LG1	35327434	47767955	Pp01	Prupe.1G409000	35801076	35804374	Prupe.1G409000.1	K03257	translation initiation factor 4A	KEGG_ORTH
Ad-LG1	35327434	47767955	Pp01	Prupe.1G409000	35801076	35804374	Prupe.1G409000.1	K03257	translation initiation factor 4A	KEGG_ORTH
Ad-LG1	35327434	47767955	Pp01	Prupe.1G409000	35801076	35804374	Prupe.1G409000.1	K03257	translation initiation factor 4A	KEGG_ORTH
Ad-LG1	35327434	47767955	Pp01	Prupe.1G409000	35801076	35804374	Prupe.1G409000.1	K03257	translation initiation factor 4A	KEGG_ORTH
Ad-LG1	35327434	47767955	Pp01	Prupe.1G409000	35801076	35804374	Prupe.1G409000.1	K03257	translation initiation factor 4A	KEGG_ORTH
Ad-LG1	35327434	47767955	Pp01	Prupe.1G409000	35801076	35804374	Prupe.1G409000.1	K03257	translation initiation factor 4A	KEGG_ORTH
Ad-LG1	35327434	47767955	Pp01	Prupe.1G409000	35801076	35804374	Prupe.1G409000.1	ko03013	RNA transport	KEGG_PATHWAYS
Ad-LG1	35327434	47767955	Pp01	Prupe.1G409100	35805037	35805479	Prupe.1G409100	PF12023	Domain of unknown function (DUF3511)	GO_PANTHER_PFAM
Ad-LG1	35327434	47767955	Pp01	Prupe.1G409100	35805037	35805479	Prupe.1G409100.1	IPR021899	Protein of unknown function DUF3511	IPR
Ad-LG1	35327434	47767955	Pp01	Prupe.1G409300	35813857	35819545	Prupe.1G409300	GO:0016020	membrane	GO_PANTHER_PFAM
Ad-LG1	35327434	47767955	Pp01	Prupe.1G409300	35813857	35819545	Prupe.1G409300	KOG2922	Uncharacterized conserved protein	GO_PANTHER_PFAM
Ad-LG1	35327434	47767955	Pp01	Prupe.1G409300	35813857	35819545	Prupe.1G409300	GO:0015095	magnesium ion transmembrane transporter activity	GO_PANTHER_PFAM
Ad-LG1	35327434	47767955	Pp01	Prupe.1G409300	35813857	35819545	Prupe.1G409300	PTHR12570:SF12		GO_PANTHER_PFAM
Ad-LG1	35327434	47767955	Pp01	Prupe.1G409300	35813857	35819545	Prupe.1G409300	PTHR12570	UNCHARACTERIZED	GO_PANTHER_PFAM
Ad-LG1	35327434	47767955	Pp01	Prupe.1G409300	35813857	35819545	Prupe.1G409300	PF05653	Magnesium transporter NIPA	GO_PANTHER_PFAM
Ad-LG1	35327434	47767955	Pp01	Prupe.1G409300	35813857	35819545	Prupe.1G409300	GO:0015693	magnesium ion transport	GO_PANTHER_PFAM
Ad-LG1	35327434	47767955	Pp01	Prupe.1G409300	35813857	35819545	Prupe.1G409300.1	IPR008521	Magnesium transporter NIPA	IPR
Ad-LG1	35327434	47767955	Pp01	Prupe.1G409400	35821398	35824359	Prupe.1G409400	PTHR31223	FAMILY NOT NAMED	GO_PANTHER_PFAM
Ad-LG1	35327434	47767955	Pp01	Prupe.1G409400	35821398	35824359	Prupe.1G409400	PF03641	Possible lysine decarboxylase	GO_PANTHER_PFAM
Ad-LG1	35327434	47767955	Pp01	Prupe.1G409400	35821398	35824359	Prupe.1G409400	PTHR31223:SF4		GO_PANTHER_PFAM
Ad-LG1	35327434	47767955	Pp01	Prupe.1G409400	35821398	35824359	Prupe.1G409400.1	IPR005269	Cytokinin riboside 5'-monophosphate phosphoribohydrolase LOG	IPR
Ad-LG1	35327434	47767955	Pp01	Prupe.1G409400	35821398	35824359	Prupe.1G409400.2	IPR005269	Cytokinin riboside 5'-monophosphate phosphoribohydrolase LOG	IPR
Ad-LG1	35327434	47767955	Pp01	Prupe.1G409400	35821398	35824359	Prupe.1G409400.3	IPR005269	Cytokinin riboside 5'-monophosphate phosphoribohydrolase LOG	IPR
Ad-LG1	35327434	47767955	Pp01	Prupe.1G409400	35821398	35824359	Prupe.1G409400.4	IPR005269	Cytokinin riboside 5'-monophosphate phosphoribohydrolase LOG	IPR
Ad-LG1	35327434	47767955	Pp01	Prupe.1G409400	35821398	35824359	Prupe.1G409400.5	IPR005269	Cytokinin riboside 5'-monophosphate phosphoribohydrolase LOG	IPR
Ad-LG1	35327434	47767955	Pp01	Prupe.1G409400	35821398	35824359	Prupe.1G409400.6	IPR005269	Cytokinin riboside 5'-monophosphate phosphoribohydrolase LOG	IPR
Ad-LG1	35327434	47767955	Pp01	Prupe.1G409400	35821398	35824359	Prupe.1G409400.7	IPR005269	Cytokinin riboside 5'-monophosphate phosphoribohydrolase LOG	IPR
Ad-LG1	35327434	47767955	Pp01	Prupe.1G409600	35826933	35832145	Prupe.1G409600	PTHR24089	FAMILY NOT NAMED	GO_PANTHER_PFAM
Ad-LG1	35327434	47767955	Pp01	Prupe.1G409600	35826933	35832145	Prupe.1G409600	PF00153	Mitochondrial carrier protein	GO_PANTHER_PFAM
Ad-LG1	35327434	47767955	Pp01	Prupe.1G409600	35826933	35832145	Prupe.1G409600	KOG0752	Mitochondrial solute carrier protein	GO_PANTHER_PFAM
Ad-LG1	35327434	47767955	Pp01	Prupe.1G409600	35826933	35832145	Prupe.1G409600	PTHR24089:SF245		GO_PANTHER_PFAM
Ad-LG1	35327434	47767955	Pp01	Prupe.1G409600	35826933	35832145	Prupe.1G409600.1	IPR002067	Mitochondrial carrier protein	IPR
Ad-LG1	35327434	47767955	Pp01	Prupe.1G409600	35826933	35832145	Prupe.1G409600.1	IPR018108	Mitochondrial substrate/solute carrier	IPR
Ad-LG1	35327434	47767955	Pp01	Prupe.1G409600	35826933	35832145	Prupe.1G409600.1	IPR023395	Mitochondrial carrier domain	IPR
Ad-LG1	35327434	47767955	Pp01	Prupe.1G409600	35826933	35832145	Prupe.1G409600.2	IPR002067	Mitochondrial carrier protein	IPR
Ad-LG1	35327434	47767955	Pp01	Prupe.1G409600	35826933	35832145	Prupe.1G409600.2	IPR018108	Mitochondrial substrate/solute carrier	IPR
Ad-LG1	35327434	47767955	Pp01	Prupe.1G409600	35826933	35832145	Prupe.1G409600.2	IPR023395	Mitochondrial carrier domain	IPR
Ad-LG1	35327434	47767955	Pp01	Prupe.1G409600	35826933	35832145	Prupe.1G409600.2	K15084	solute carrier family 25 (mitochondrial carrier protein), member 16	KEGG_ORTH
Ad-LG1	35327434	47767955	Pp01	Prupe.1G409700	35832705	35835708	Prupe.1G409700	PTHR31250:SF3		GO_PANTHER_PFAM
Ad-LG1	35327434	47767955	Pp01	Prupe.1G409700	35832705	35835708	Prupe.1G409700	PTHR31250	FAMILY NOT NAMED	GO_PANTHER_PFAM
Ad-LG1	35327434	47767955	Pp01	Prupe.1G409700	35832705	35835708	Prupe.1G409700.1	IPR000048	IQ motif, EF-hand binding site	IPR
Ad-LG1	35327434	47767955	Pp01	Prupe.1G409700	35832705	35835708	Prupe.1G409700.2	IPR000048	IQ motif, EF-hand binding site	IPR
Ad-LG1	35327434	47767955	Pp01	Prupe.1G409700	35832705	35835708	Prupe.1G409700.3	IPR000048	IQ motif, EF-hand binding site	IPR
Ad-LG1	35327434	47767955	Pp01	Prupe.1G409800	35838256	35840987	Prupe.1G409800	PTHR31250:SF3		GO_PANTHER_PFAM
Ad-LG1	35327434	47767955	Pp01	Prupe.1G409800	35838256	35840987	Prupe.1G409800	PTHR31250	FAMILY NOT NAMED	GO_PANTHER_PFAM
Ad-LG1	35327434	47767955	Pp01	Prupe.1G409900	35842407	35844823	Prupe.1G409900	PTHR32295:SF6		GO_PANTHER_PFAM
Ad-LG1	35327434	47767955	Pp01	Prupe.1G409900	35842407	35844823	Prupe.1G409900	GO:0005515	protein binding	GO_PANTHER_PFAM
Ad-LG1	35327434	47767955	Pp01	Prupe.1G409900	35842407	35844823	Prupe.1G409900	PF00612	IQ calmodulin-binding motif	GO_PANTHER_PFAM
Ad-LG1	35327434	47767955	Pp01	Prupe.1G409900	35842407	35844823	Prupe.1G409900	PTHR32295	FAMILY NOT NAMED	GO_PANTHER_PFAM
Ad-LG1	35327434	47767955	Pp01	Prupe.1G409900	35842407	35844823	Prupe.1G409900.1	IPR000048	IQ motif, EF-hand binding site	IPR
Ad-LG1	35327434	47767955	Pp01	Prupe.1G410000	35845465	35847721	Prupe.1G410000	GO:0005506	iron ion binding	GO_PANTHER_PFAM
Ad-LG1	35327434	47767955	Pp01	Prupe.1G410000	35845465	35847721	Prupe.1G410000	GO:0055114	oxidation-reduction process	GO_PANTHER_PFAM
Ad-LG1	35327434	47767955	Pp01	Prupe.1G410000	35845465	35847721	Prupe.1G410000	GO:0016705	oxidoreductase activity, acting on paired donors, with incorporation or reduction of molecular oxygen	GO_PANTHER_PFAM
Ad-LG1	35327434	47767955	Pp01	Prupe.1G410000	35845465	35847721	Prupe.1G410000	PTHR24301:SF2		GO_PANTHER_PFAM
Ad-LG1	35327434	47767955	Pp01	Prupe.1G410000	35845465	35847721	Prupe.1G410000	GO:0020037	heme binding	GO_PANTHER_PFAM
Ad-LG1	35327434	47767955	Pp01	Prupe.1G410000	35845465	35847721	Prupe.1G410000	KOG0158	Cytochrome P450 CYP3/CYP5/CYP6/CYP9 subfamilies	GO_PANTHER_PFAM
Ad-LG1	35327434	47767955	Pp01	Prupe.1G410000	35845465	35847721	Prupe.1G410000	PF00067	Cytochrome P450	GO_PANTHER_PFAM
Ad-LG1	35327434	47767955	Pp01	Prupe.1G410000	35845465	35847721	Prupe.1G410000	PTHR24301	FAMILY NOT NAMED	GO_PANTHER_PFAM
Ad-LG1	35327434	47767955	Pp01	Prupe.1G410000	35845465	35847721	Prupe.1G410000.1	IPR001128	Cytochrome P450	IPR
Ad-LG1	35327434	47767955	Pp01	Prupe.1G410000	35845465	35847721	Prupe.1G410000.1	IPR002401	Cytochrome P450, E-class, group I	IPR
Ad-LG1	35327434	47767955	Pp01	Prupe.1G410000	35845465	35847721	Prupe.1G410000.1	IPR017972	Cytochrome P450, conserved site	IPR
Ad-LG1	35327434	47767955	Pp01	Prupe.1G410100	35852381	35855374	Prupe.1G410100	GO:0005506	iron ion binding	GO_PANTHER_PFAM
Ad-LG1	35327434	47767955	Pp01	Prupe.1G410100	35852381	35855374	Prupe.1G410100	GO:0055114	oxidation-reduction process	GO_PANTHER_PFAM
Ad-LG1	35327434	47767955	Pp01	Prupe.1G410100	35852381	35855374	Prupe.1G410100	GO:0016705	oxidoreductase activity, acting on paired donors, with incorporation or reduction of molecular oxygen	GO_PANTHER_PFAM
Ad-LG1	35327434	47767955	Pp01	Prupe.1G410100	35852381	35855374	Prupe.1G410100	PTHR24301:SF2		GO_PANTHER_PFAM
Ad-LG1	35327434	47767955	Pp01	Prupe.1G410100	35852381	35855374	Prupe.1G410100	GO:0020037	heme binding	GO_PANTHER_PFAM
Ad-LG1	35327434	47767955	Pp01	Prupe.1G410100	35852381	35855374	Prupe.1G410100	KOG0158	Cytochrome P450 CYP3/CYP5/CYP6/CYP9 subfamilies	GO_PANTHER_PFAM
Ad-LG1	35327434	47767955	Pp01	Prupe.1G410100	35852381	35855374	Prupe.1G410100	PF00067	Cytochrome P450	GO_PANTHER_PFAM
Ad-LG1	35327434	47767955	Pp01	Prupe.1G410100	35852381	35855374	Prupe.1G410100	PTHR24301	FAMILY NOT NAMED	GO_PANTHER_PFAM
Ad-LG1	35327434	47767955	Pp01	Prupe.1G410100	35852381	35855374	Prupe.1G410100.1	IPR001128	Cytochrome P450	IPR
Ad-LG1	35327434	47767955	Pp01	Prupe.1G410100	35852381	35855374	Prupe.1G410100.1	IPR002401	Cytochrome P450, E-class, group I	IPR
Ad-LG1	35327434	47767955	Pp01	Prupe.1G410100	35852381	35855374	Prupe.1G410100.1	IPR017972	Cytochrome P450, conserved site	IPR
Ad-LG1	35327434	47767955	Pp01	Prupe.1G410100	35852381	35855374	Prupe.1G410100.2	IPR001128	Cytochrome P450	IPR
Ad-LG1	35327434	47767955	Pp01	Prupe.1G410100	35852381	35855374	Prupe.1G410100.2	IPR002401	Cytochrome P450, E-class, group I	IPR
Ad-LG1	35327434	47767955	Pp01	Prupe.1G410100	35852381	35855374	Prupe.1G410100.2	IPR017972	Cytochrome P450, conserved site	IPR
Ad-LG1	35327434	47767955	Pp01	Prupe.1G410100	35852381	35855374	Prupe.1G410100.3	IPR001128	Cytochrome P450	IPR
Ad-LG1	35327434	47767955	Pp01	Prupe.1G410100	35852381	35855374	Prupe.1G410100.3	IPR002401	Cytochrome P450, E-class, group I	IPR
Ad-LG1	35327434	47767955	Pp01	Prupe.1G410100	35852381	35855374	Prupe.1G410100.3	IPR017972	Cytochrome P450, conserved site	IPR
Ad-LG1	35327434	47767955	Pp01	Prupe.1G410100	35852381	35855374	Prupe.1G410100.4	IPR001128	Cytochrome P450	IPR
Ad-LG1	35327434	47767955	Pp01	Prupe.1G410100	35852381	35855374	Prupe.1G410100.4	IPR002401	Cytochrome P450, E-class, group I	IPR
Ad-LG1	35327434	47767955	Pp01	Prupe.1G410100	35852381	35855374	Prupe.1G410100.4	IPR017972	Cytochrome P450, conserved site	IPR
Ad-LG1	35327434	47767955	Pp01	Prupe.1G410300	35865716	35869009	Prupe.1G410300	GO:0005506	iron ion binding	GO_PANTHER_PFAM
Ad-LG1	35327434	47767955	Pp01	Prupe.1G410300	35865716	35869009	Prupe.1G410300	GO:0055114	oxidation-reduction process	GO_PANTHER_PFAM
Ad-LG1	35327434	47767955	Pp01	Prupe.1G410300	35865716	35869009	Prupe.1G410300	GO:0016705	oxidoreductase activity, acting on paired donors, with incorporation or reduction of molecular oxygen	GO_PANTHER_PFAM
Ad-LG1	35327434	47767955	Pp01	Prupe.1G410300	35865716	35869009	Prupe.1G410300	PTHR24301:SF2		GO_PANTHER_PFAM
Ad-LG1	35327434	47767955	Pp01	Prupe.1G410300	35865716	35869009	Prupe.1G410300	GO:0020037	heme binding	GO_PANTHER_PFAM
Ad-LG1	35327434	47767955	Pp01	Prupe.1G410300	35865716	35869009	Prupe.1G410300	KOG0158	Cytochrome P450 CYP3/CYP5/CYP6/CYP9 subfamilies	GO_PANTHER_PFAM
Ad-LG1	35327434	47767955	Pp01	Prupe.1G410300	35865716	35869009	Prupe.1G410300	PF00067	Cytochrome P450	GO_PANTHER_PFAM
Ad-LG1	35327434	47767955	Pp01	Prupe.1G410300	35865716	35869009	Prupe.1G410300	PTHR24301	FAMILY NOT NAMED	GO_PANTHER_PFAM
Ad-LG1	35327434	47767955	Pp01	Prupe.1G410300	35865716	35869009	Prupe.1G410300.1	IPR001128	Cytochrome P450	IPR
Ad-LG1	35327434	47767955	Pp01	Prupe.1G410300	35865716	35869009	Prupe.1G410300.1	IPR002401	Cytochrome P450, E-class, group I	IPR
Ad-LG1	35327434	47767955	Pp01	Prupe.1G410300	35865716	35869009	Prupe.1G410300.1	IPR017972	Cytochrome P450, conserved site	IPR
Ad-LG1	35327434	47767955	Pp01	Prupe.1G410300	35865716	35869009	Prupe.1G410300.2	IPR001128	Cytochrome P450	IPR
Ad-LG1	35327434	47767955	Pp01	Prupe.1G410300	35865716	35869009	Prupe.1G410300.2	IPR002401	Cytochrome P450, E-class, group I	IPR
Ad-LG1	35327434	47767955	Pp01	Prupe.1G410300	35865716	35869009	Prupe.1G410300.2	IPR017972	Cytochrome P450, conserved site	IPR
Ad-LG1	35327434	47767955	Pp01	Prupe.1G410300	35865716	35869009	Prupe.1G410300.3	IPR001128	Cytochrome P450	IPR
Ad-LG1	35327434	47767955	Pp01	Prupe.1G410300	35865716	35869009	Prupe.1G410300.3	IPR002401	Cytochrome P450, E-class, group I	IPR
Ad-LG1	35327434	47767955	Pp01	Prupe.1G410300	35865716	35869009	Prupe.1G410300.3	IPR017972	Cytochrome P450, conserved site	IPR
Ad-LG1	35327434	47767955	Pp01	Prupe.1G410400	35869392	35872208	Prupe.1G410400	GO:0006355	regulation of transcription, DNA-dependent	GO_PANTHER_PFAM
Ad-LG1	35327434	47767955	Pp01	Prupe.1G410400	35869392	35872208	Prupe.1G410400	KOG0627	Heat shock transcription factor	GO_PANTHER_PFAM
Ad-LG1	35327434	47767955	Pp01	Prupe.1G410400	35869392	35872208	Prupe.1G410400	PF00447	HSF-type DNA-binding	GO_PANTHER_PFAM
Ad-LG1	35327434	47767955	Pp01	Prupe.1G410400	35869392	35872208	Prupe.1G410400	GO:0043565	sequence-specific DNA binding	GO_PANTHER_PFAM
Ad-LG1	35327434	47767955	Pp01	Prupe.1G410400	35869392	35872208	Prupe.1G410400	GO:0003700	sequence-specific DNA binding transcription factor activity	GO_PANTHER_PFAM
Ad-LG1	35327434	47767955	Pp01	Prupe.1G410400	35869392	35872208	Prupe.1G410400	GO:0005634	nucleus	GO_PANTHER_PFAM
Ad-LG1	35327434	47767955	Pp01	Prupe.1G410400	35869392	35872208	Prupe.1G410400	GO:0009408	response to heat	GO_PANTHER_PFAM
Ad-LG1	35327434	47767955	Pp01	Prupe.1G410400	35869392	35872208	Prupe.1G410400	PTHR10015	HEAT SHOCK TRANSCRIPTION FACTOR	GO_PANTHER_PFAM
Ad-LG1	35327434	47767955	Pp01	Prupe.1G410400	35869392	35872208	Prupe.1G410400	PTHR10015:SF139		GO_PANTHER_PFAM
Ad-LG1	35327434	47767955	Pp01	Prupe.1G410400	35869392	35872208	Prupe.1G410400.1	IPR000232	Heat shock factor (HSF)-type, DNA-binding	IPR
Ad-LG1	35327434	47767955	Pp01	Prupe.1G410400	35869392	35872208	Prupe.1G410400.1	IPR011991	Winged helix-turn-helix DNA-binding domain	IPR
Ad-LG1	35327434	47767955	Pp01	Prupe.1G410400	35869392	35872208	Prupe.1G410400.1	IPR027709	Heat shock transcription factor, plant	IPR
Ad-LG1	35327434	47767955	Pp01	Prupe.1G410400	35869392	35872208	Prupe.1G410400.1	IPR027725	Heat shock transcription factor family	IPR
Ad-LG1	35327434	47767955	Pp01	Prupe.1G410400	35869392	35872208	Prupe.1G410400.2	IPR000232	Heat shock factor (HSF)-type, DNA-binding	IPR
Ad-LG1	35327434	47767955	Pp01	Prupe.1G410400	35869392	35872208	Prupe.1G410400.2	IPR011991	Winged helix-turn-helix DNA-binding domain	IPR
Ad-LG1	35327434	47767955	Pp01	Prupe.1G410400	35869392	35872208	Prupe.1G410400.2	IPR027709	Heat shock transcription factor, plant	IPR
Ad-LG1	35327434	47767955	Pp01	Prupe.1G410400	35869392	35872208	Prupe.1G410400.2	IPR027725	Heat shock transcription factor family	IPR
Ad-LG1	35327434	47767955	Pp01	Prupe.1G410400	35869392	35872208	Prupe.1G410400.3	IPR000232	Heat shock factor (HSF)-type, DNA-binding	IPR
Ad-LG1	35327434	47767955	Pp01	Prupe.1G410400	35869392	35872208	Prupe.1G410400.3	IPR011991	Winged helix-turn-helix DNA-binding domain	IPR
Ad-LG1	35327434	47767955	Pp01	Prupe.1G410400	35869392	35872208	Prupe.1G410400.3	IPR027709	Heat shock transcription factor, plant	IPR
Ad-LG1	35327434	47767955	Pp01	Prupe.1G410400	35869392	35872208	Prupe.1G410400.3	IPR027725	Heat shock transcription factor family	IPR
Ad-LG1	35327434	47767955	Pp01	Prupe.1G410400	35869392	35872208	Prupe.1G410400.4	IPR000232	Heat shock factor (HSF)-type, DNA-binding	IPR
Ad-LG1	35327434	47767955	Pp01	Prupe.1G410400	35869392	35872208	Prupe.1G410400.4	IPR011991	Winged helix-turn-helix DNA-binding domain	IPR
Ad-LG1	35327434	47767955	Pp01	Prupe.1G410400	35869392	35872208	Prupe.1G410400.4	IPR027709	Heat shock transcription factor, plant	IPR
Ad-LG1	35327434	47767955	Pp01	Prupe.1G410400	35869392	35872208	Prupe.1G410400.4	IPR027725	Heat shock transcription factor family	IPR
Ad-LG1	35327434	47767955	Pp01	Prupe.1G410400	35869392	35872208	Prupe.1G410400.5	IPR000232	Heat shock factor (HSF)-type, DNA-binding	IPR
Ad-LG1	35327434	47767955	Pp01	Prupe.1G410400	35869392	35872208	Prupe.1G410400.5	IPR011991	Winged helix-turn-helix DNA-binding domain	IPR
Ad-LG1	35327434	47767955	Pp01	Prupe.1G410400	35869392	35872208	Prupe.1G410400.5	IPR027709	Heat shock transcription factor, plant	IPR
Ad-LG1	35327434	47767955	Pp01	Prupe.1G410400	35869392	35872208	Prupe.1G410400.5	IPR027725	Heat shock transcription factor family	IPR
Ad-LG1	35327434	47767955	Pp01	Prupe.1G410400	35869392	35872208	Prupe.1G410400.6	IPR000232	Heat shock factor (HSF)-type, DNA-binding	IPR
Ad-LG1	35327434	47767955	Pp01	Prupe.1G410400	35869392	35872208	Prupe.1G410400.6	IPR011991	Winged helix-turn-helix DNA-binding domain	IPR
Ad-LG1	35327434	47767955	Pp01	Prupe.1G410400	35869392	35872208	Prupe.1G410400.6	IPR027709	Heat shock transcription factor, plant	IPR
Ad-LG1	35327434	47767955	Pp01	Prupe.1G410400	35869392	35872208	Prupe.1G410400.6	IPR027725	Heat shock transcription factor family	IPR
Ad-LG1	35327434	47767955	Pp01	Prupe.1G410400	35869392	35872208	Prupe.1G410400.7	IPR000232	Heat shock factor (HSF)-type, DNA-binding	IPR
Ad-LG1	35327434	47767955	Pp01	Prupe.1G410400	35869392	35872208	Prupe.1G410400.7	IPR011991	Winged helix-turn-helix DNA-binding domain	IPR
Ad-LG1	35327434	47767955	Pp01	Prupe.1G410400	35869392	35872208	Prupe.1G410400.7	IPR027709	Heat shock transcription factor, plant	IPR
Ad-LG1	35327434	47767955	Pp01	Prupe.1G410400	35869392	35872208	Prupe.1G410400.7	IPR027725	Heat shock transcription factor family	IPR
Ad-LG1	35327434	47767955	Pp01	Prupe.1G410400	35869392	35872208	Prupe.1G410400.8	IPR000232	Heat shock factor (HSF)-type, DNA-binding	IPR
Ad-LG1	35327434	47767955	Pp01	Prupe.1G410400	35869392	35872208	Prupe.1G410400.8	IPR011991	Winged helix-turn-helix DNA-binding domain	IPR
Ad-LG1	35327434	47767955	Pp01	Prupe.1G410400	35869392	35872208	Prupe.1G410400.8	IPR027709	Heat shock transcription factor, plant	IPR
Ad-LG1	35327434	47767955	Pp01	Prupe.1G410400	35869392	35872208	Prupe.1G410400.8	IPR027725	Heat shock transcription factor family	IPR
Ad-LG1	35327434	47767955	Pp01	Prupe.1G410400	35869392	35872208	Prupe.1G410400.1	K09419	heat shock transcription factor, other eukaryote	KEGG_ORTH
Ad-LG1	35327434	47767955	Pp01	Prupe.1G410400	35869392	35872208	Prupe.1G410400.6	K09419	heat shock transcription factor, other eukaryote	KEGG_ORTH
Ad-LG1	35327434	47767955	Pp01	Prupe.1G410400	35869392	35872208	Prupe.1G410400.8	K09419	heat shock transcription factor, other eukaryote	KEGG_ORTH
Ad-LG1	35327434	47767955	Pp01	Prupe.1G410400	35869392	35872208	Prupe.1G410400.3	K09419	heat shock transcription factor, other eukaryote	KEGG_ORTH
Ad-LG1	35327434	47767955	Pp01	Prupe.1G410400	35869392	35872208	Prupe.1G410400.2	K09419	heat shock transcription factor, other eukaryote	KEGG_ORTH
Ad-LG1	35327434	47767955	Pp01	Prupe.1G410400	35869392	35872208	Prupe.1G410400.5	K09419	heat shock transcription factor, other eukaryote	KEGG_ORTH
Ad-LG1	35327434	47767955	Pp01	Prupe.1G410400	35869392	35872208	Prupe.1G410400.7	K09419	heat shock transcription factor, other eukaryote	KEGG_ORTH
Ad-LG1	35327434	47767955	Pp01	Prupe.1G410400	35869392	35872208	Prupe.1G410400.4	K09419	heat shock transcription factor, other eukaryote	KEGG_ORTH
Ad-LG1	35327434	47767955	Pp01	Prupe.1G410500	35881093	35882525	Prupe.1G410500	GO:0015035	protein disulfide oxidoreductase activity	GO_PANTHER_PFAM
Ad-LG1	35327434	47767955	Pp01	Prupe.1G410500	35881093	35882525	Prupe.1G410500	KOG1752	Glutaredoxin and related proteins	GO_PANTHER_PFAM
Ad-LG1	35327434	47767955	Pp01	Prupe.1G410500	35881093	35882525	Prupe.1G410500	PTHR10168	GLUTAREDOXIN	GO_PANTHER_PFAM
Ad-LG1	35327434	47767955	Pp01	Prupe.1G410500	35881093	35882525	Prupe.1G410500	GO:0045454	cell redox homeostasis	GO_PANTHER_PFAM
Ad-LG1	35327434	47767955	Pp01	Prupe.1G410500	35881093	35882525	Prupe.1G410500	PF00462	Glutaredoxin	GO_PANTHER_PFAM
Ad-LG1	35327434	47767955	Pp01	Prupe.1G410500	35881093	35882525	Prupe.1G410500	GO:0009055	electron carrier activity	GO_PANTHER_PFAM
Ad-LG1	35327434	47767955	Pp01	Prupe.1G410500	35881093	35882525	Prupe.1G410500	PTHR10168:SF56		GO_PANTHER_PFAM
Ad-LG1	35327434	47767955	Pp01	Prupe.1G410500	35881093	35882525	Prupe.1G410500.1	IPR002109	Glutaredoxin	IPR
Ad-LG1	35327434	47767955	Pp01	Prupe.1G410500	35881093	35882525	Prupe.1G410500.1	IPR011905	Glutaredoxin-like, plant II	IPR
Ad-LG1	35327434	47767955	Pp01	Prupe.1G410500	35881093	35882525	Prupe.1G410500.1	IPR012336	Thioredoxin-like fold	IPR
Ad-LG1	35327434	47767955	Pp01	Prupe.1G410500	35881093	35882525	Prupe.1G410500.2	IPR002109	Glutaredoxin	IPR
Ad-LG1	35327434	47767955	Pp01	Prupe.1G410500	35881093	35882525	Prupe.1G410500.2	IPR011905	Glutaredoxin-like, plant II	IPR
Ad-LG1	35327434	47767955	Pp01	Prupe.1G410500	35881093	35882525	Prupe.1G410500.2	IPR012336	Thioredoxin-like fold	IPR
Ad-LG1	35327434	47767955	Pp01	Prupe.1G410500	35881093	35882525	Prupe.1G410500.1	K03676	glutaredoxin 3	KEGG_ORTH
Ad-LG1	35327434	47767955	Pp01	Prupe.1G410500	35881093	35882525	Prupe.1G410500.2	K03676	glutaredoxin 3	KEGG_ORTH
Ad-LG1	35327434	47767955	Pp01	Prupe.1G410600	35884191	35887658	Prupe.1G410600	PTHR24089	FAMILY NOT NAMED	GO_PANTHER_PFAM
Ad-LG1	35327434	47767955	Pp01	Prupe.1G410600	35884191	35887658	Prupe.1G410600	PF00153	Mitochondrial carrier protein	GO_PANTHER_PFAM
Ad-LG1	35327434	47767955	Pp01	Prupe.1G410600	35884191	35887658	Prupe.1G410600	KOG0749	Mitochondrial ADP/ATP carrier proteins	GO_PANTHER_PFAM
Ad-LG1	35327434	47767955	Pp01	Prupe.1G410600	35884191	35887658	Prupe.1G410600	PTHR24089:SF199		GO_PANTHER_PFAM
Ad-LG1	35327434	47767955	Pp01	Prupe.1G410600	35884191	35887658	Prupe.1G410600	K05863	solute carrier family 25 (mitochondrial carrier; adenine nucleotide translocator)	GO_PANTHER_PFAM
Ad-LG1	35327434	47767955	Pp01	Prupe.1G410600	35884191	35887658	Prupe.1G410600.1	IPR002067	Mitochondrial carrier protein	IPR
Ad-LG1	35327434	47767955	Pp01	Prupe.1G410600	35884191	35887658	Prupe.1G410600.1	IPR002113	Adenine nucleotide translocator 1	IPR
Ad-LG1	35327434	47767955	Pp01	Prupe.1G410600	35884191	35887658	Prupe.1G410600.1	IPR018108	Mitochondrial substrate/solute carrier	IPR
Ad-LG1	35327434	47767955	Pp01	Prupe.1G410600	35884191	35887658	Prupe.1G410600.1	IPR023395	Mitochondrial carrier domain	IPR
Ad-LG1	35327434	47767955	Pp01	Prupe.1G410600	35884191	35887658	Prupe.1G410600.1	K05863	solute carrier family 25 (mitochondrial adenine nucleotide translocator), member 4/5/6/31	KEGG_ORTH
Ad-LG1	35327434	47767955	Pp01	Prupe.1G410600	35884191	35887658	Prupe.1G410600.1	K05863	solute carrier family 25 (mitochondrial adenine nucleotide translocator), member 4/5/6/31	KEGG_ORTH
Ad-LG1	35327434	47767955	Pp01	Prupe.1G410600	35884191	35887658	Prupe.1G410600.1	K05863	solute carrier family 25 (mitochondrial adenine nucleotide translocator), member 4/5/6/31	KEGG_ORTH
Ad-LG1	35327434	47767955	Pp01	Prupe.1G410600	35884191	35887658	Prupe.1G410600.1	K05863	solute carrier family 25 (mitochondrial adenine nucleotide translocator), member 4/5/6/31	KEGG_ORTH
Ad-LG1	35327434	47767955	Pp01	Prupe.1G410600	35884191	35887658	Prupe.1G410600.1	K05863	solute carrier family 25 (mitochondrial adenine nucleotide translocator), member 4/5/6/31	KEGG_ORTH
Ad-LG1	35327434	47767955	Pp01	Prupe.1G410600	35884191	35887658	Prupe.1G410600.1	K05863	solute carrier family 25 (mitochondrial adenine nucleotide translocator), member 4/5/6/31	KEGG_ORTH
Ad-LG1	35327434	47767955	Pp01	Prupe.1G410600	35884191	35887658	Prupe.1G410600.1	K05863	solute carrier family 25 (mitochondrial adenine nucleotide translocator), member 4/5/6/31	KEGG_ORTH
Ad-LG1	35327434	47767955	Pp01	Prupe.1G410600	35884191	35887658	Prupe.1G410600.1	ko04020	Calcium signaling pathway	KEGG_PATHWAYS
Ad-LG1	35327434	47767955	Pp01	Prupe.1G410600	35884191	35887658	Prupe.1G410600.1	ko04022	cGMP - PKG signaling pathway	KEGG_PATHWAYS
Ad-LG1	35327434	47767955	Pp01	Prupe.1G410600	35884191	35887658	Prupe.1G410600.1	ko05012	Parkinson's disease	KEGG_PATHWAYS
Ad-LG1	35327434	47767955	Pp01	Prupe.1G410600	35884191	35887658	Prupe.1G410600.1	ko05016	Huntington's disease	KEGG_PATHWAYS
Ad-LG1	35327434	47767955	Pp01	Prupe.1G410600	35884191	35887658	Prupe.1G410600.1	ko05166	HTLV-I infection	KEGG_PATHWAYS
Ad-LG1	35327434	47767955	Pp01	Prupe.1G410700	35889034	35892412	Prupe.1G410700	PF00096	Zinc finger, C2H2 type	GO_PANTHER_PFAM
Ad-LG1	35327434	47767955	Pp01	Prupe.1G410700	35889034	35892412	Prupe.1G410700	PTHR10593	SERINE/THREONINE-PROTEIN KINASE RIO	GO_PANTHER_PFAM
Ad-LG1	35327434	47767955	Pp01	Prupe.1G410700	35889034	35892412	Prupe.1G410700	GO:0046872	metal ion binding	GO_PANTHER_PFAM
Ad-LG1	35327434	47767955	Pp01	Prupe.1G410700	35889034	35892412	Prupe.1G410700	KOG3576	Ovo and related transcription factors	GO_PANTHER_PFAM
Ad-LG1	35327434	47767955	Pp01	Prupe.1G410700	35889034	35892412	Prupe.1G410700	PTHR10593:SF20		GO_PANTHER_PFAM
Ad-LG1	35327434	47767955	Pp01	Prupe.1G410700	35889034	35892412	Prupe.1G410700.1	IPR007087	Zinc finger, C2H2	IPR
Ad-LG1	35327434	47767955	Pp01	Prupe.1G410700	35889034	35892412	Prupe.1G410700.1	IPR013087	Zinc finger C2H2-type/integrase DNA-binding domain	IPR
Ad-LG1	35327434	47767955	Pp01	Prupe.1G410700	35889034	35892412	Prupe.1G410700.1	IPR015880	Zinc finger, C2H2-like	IPR
Ad-LG1	35327434	47767955	Pp01	Prupe.1G410700	35889034	35892412	Prupe.1G410700.2	IPR007087	Zinc finger, C2H2	IPR
Ad-LG1	35327434	47767955	Pp01	Prupe.1G410700	35889034	35892412	Prupe.1G410700.2	IPR013087	Zinc finger C2H2-type/integrase DNA-binding domain	IPR
Ad-LG1	35327434	47767955	Pp01	Prupe.1G410700	35889034	35892412	Prupe.1G410700.2	IPR015880	Zinc finger, C2H2-like	IPR
Ad-LG1	35327434	47767955	Pp01	Prupe.1G410800	35894631	35899993	Prupe.1G410800	GO:0005524	ATP binding	GO_PANTHER_PFAM
Ad-LG1	35327434	47767955	Pp01	Prupe.1G410800	35894631	35899993	Prupe.1G410800	GO:0004222	metalloendopeptidase activity	GO_PANTHER_PFAM
Ad-LG1	35327434	47767955	Pp01	Prupe.1G410800	35894631	35899993	Prupe.1G410800	PF01434	Peptidase family M41	GO_PANTHER_PFAM
Ad-LG1	35327434	47767955	Pp01	Prupe.1G410800	35894631	35899993	Prupe.1G410800	KOG0734	AAA+-type ATPase containing the peptidase M41 domain	GO_PANTHER_PFAM
Ad-LG1	35327434	47767955	Pp01	Prupe.1G410800	35894631	35899993	Prupe.1G410800	PTHR23076	METALLOPROTEASE M41 FTSH	GO_PANTHER_PFAM
Ad-LG1	35327434	47767955	Pp01	Prupe.1G410800	35894631	35899993	Prupe.1G410800	PF00004	ATPase family associated with various cellular activities (AAA)	GO_PANTHER_PFAM
Ad-LG1	35327434	47767955	Pp01	Prupe.1G410800	35894631	35899993	Prupe.1G410800	GO:0006508	proteolysis	GO_PANTHER_PFAM
Ad-LG1	35327434	47767955	Pp01	Prupe.1G410800	35894631	35899993	Prupe.1G410800.1	IPR000642	Peptidase M41	IPR
Ad-LG1	35327434	47767955	Pp01	Prupe.1G410800	35894631	35899993	Prupe.1G410800.1	IPR003593	AAA+ ATPase domain	IPR
Ad-LG1	35327434	47767955	Pp01	Prupe.1G410800	35894631	35899993	Prupe.1G410800.1	IPR003959	ATPase, AAA-type, core	IPR
Ad-LG1	35327434	47767955	Pp01	Prupe.1G410800	35894631	35899993	Prupe.1G410800.1	IPR003960	ATPase, AAA-type, conserved site	IPR
Ad-LG1	35327434	47767955	Pp01	Prupe.1G410800	35894631	35899993	Prupe.1G410800.1	IPR005936	Peptidase, FtsH	IPR
Ad-LG1	35327434	47767955	Pp01	Prupe.1G410800	35894631	35899993	Prupe.1G410800.1	IPR027417	P-loop containing nucleoside triphosphate hydrolase	IPR
Ad-LG1	35327434	47767955	Pp01	Prupe.1G410800	35894631	35899993	Prupe.1G410800.1	K08955	ATP-dependent metalloprotease [EC:3.4.24.-]	KEGG_ORTH
Ad-LG1	35327434	47767955	Pp01	Prupe.1G410800	35894631	35899993	Prupe.1G410800.1	K08955	ATP-dependent metalloprotease [EC:3.4.24.-]	KEGG_ORTH
Ad-LG1	35327434	47767955	Pp01	Prupe.1G410800	35894631	35899993	Prupe.1G410800.1	K08955	ATP-dependent metalloprotease [EC:3.4.24.-]	KEGG_ORTH
Ad-LG1	35327434	47767955	Pp01	Prupe.1G410800	35894631	35899993	Prupe.1G410800.1	ko04139	Regulation of mitophagy - yeast	KEGG_PATHWAYS
Ad-LG1	35327434	47767955	Pp01	Prupe.1G410900	35900201	35903374	Prupe.1G410900	PTHR10992:SF755		GO_PANTHER_PFAM
Ad-LG1	35327434	47767955	Pp01	Prupe.1G410900	35900201	35903374	Prupe.1G410900	KOG4667	Predicted esterase	GO_PANTHER_PFAM
Ad-LG1	35327434	47767955	Pp01	Prupe.1G410900	35900201	35903374	Prupe.1G410900	PTHR10992	ALPHA/BETA HYDROLASE FOLD-CONTAINING PROTEIN	GO_PANTHER_PFAM
Ad-LG1	35327434	47767955	Pp01	Prupe.1G410900	35900201	35903374	Prupe.1G410900	PF12697	Alpha/beta hydrolase family	GO_PANTHER_PFAM
Ad-LG1	35327434	47767955	Pp01	Prupe.1G410900	35900201	35903374	Prupe.1G410900.1	IPR000073	Alpha/beta hydrolase fold-1	IPR
Ad-LG1	35327434	47767955	Pp01	Prupe.1G410900	35900201	35903374	Prupe.1G410900.1	IPR029058	Alpha/Beta hydrolase fold	IPR
Ad-LG1	35327434	47767955	Pp01	Prupe.1G410900	35900201	35903374	Prupe.1G410900.2	IPR000073	Alpha/beta hydrolase fold-1	IPR
Ad-LG1	35327434	47767955	Pp01	Prupe.1G410900	35900201	35903374	Prupe.1G410900.2	IPR029058	Alpha/Beta hydrolase fold	IPR
Ad-LG1	35327434	47767955	Pp01	Prupe.1G411000	35902455	35905256	Prupe.1G411000	3.13.1.1	UDP-sulfoquinovose synthase.	GO_PANTHER_PFAM
Ad-LG1	35327434	47767955	Pp01	Prupe.1G411000	35902455	35905256	Prupe.1G411000	PTHR10366:SF292		GO_PANTHER_PFAM
Ad-LG1	35327434	47767955	Pp01	Prupe.1G411000	35902455	35905256	Prupe.1G411000	PF01370	NAD dependent epimerase/dehydratase family	GO_PANTHER_PFAM
Ad-LG1	35327434	47767955	Pp01	Prupe.1G411000	35902455	35905256	Prupe.1G411000	GO:0003824	catalytic activity	GO_PANTHER_PFAM
Ad-LG1	35327434	47767955	Pp01	Prupe.1G411000	35902455	35905256	Prupe.1G411000	KOG1371	UDP-glucose 4-epimerase/UDP-sulfoquinovose synthase	GO_PANTHER_PFAM
Ad-LG1	35327434	47767955	Pp01	Prupe.1G411000	35902455	35905256	Prupe.1G411000	K06118	UDP-sulfoquinovose synthase [EC:3.13.1.1]	GO_PANTHER_PFAM
Ad-LG1	35327434	47767955	Pp01	Prupe.1G411000	35902455	35905256	Prupe.1G411000	GO:0050662	coenzyme binding	GO_PANTHER_PFAM
Ad-LG1	35327434	47767955	Pp01	Prupe.1G411000	35902455	35905256	Prupe.1G411000	PTHR10366	NAD DEPENDENT EPIMERASE/DEHYDRATASE	GO_PANTHER_PFAM
Ad-LG1	35327434	47767955	Pp01	Prupe.1G411000	35902455	35905256	Prupe.1G411000.1	IPR001509	NAD-dependent epimerase/dehydratase, N-terminal domain	IPR
Ad-LG1	35327434	47767955	Pp01	Prupe.1G411000	35902455	35905256	Prupe.1G411000.1	IPR016040	NAD(P)-binding domain	IPR
Ad-LG1	35327434	47767955	Pp01	Prupe.1G411000	35902455	35905256	Prupe.1G411000.2	IPR001509	NAD-dependent epimerase/dehydratase, N-terminal domain	IPR
Ad-LG1	35327434	47767955	Pp01	Prupe.1G411000	35902455	35905256	Prupe.1G411000.2	IPR016040	NAD(P)-binding domain	IPR
Ad-LG1	35327434	47767955	Pp01	Prupe.1G411000	35902455	35905256	Prupe.1G411000.3	IPR001509	NAD-dependent epimerase/dehydratase, N-terminal domain	IPR
Ad-LG1	35327434	47767955	Pp01	Prupe.1G411000	35902455	35905256	Prupe.1G411000.3	IPR016040	NAD(P)-binding domain	IPR
Ad-LG1	35327434	47767955	Pp01	Prupe.1G411000	35902455	35905256	Prupe.1G411000.1	K06118	UDP-sulfoquinovose synthase [EC:3.13.1.1]	KEGG_ORTH
Ad-LG1	35327434	47767955	Pp01	Prupe.1G411000	35902455	35905256	Prupe.1G411000.3	K06118	UDP-sulfoquinovose synthase [EC:3.13.1.1]	KEGG_ORTH
Ad-LG1	35327434	47767955	Pp01	Prupe.1G411000	35902455	35905256	Prupe.1G411000.2	K06118	UDP-sulfoquinovose synthase [EC:3.13.1.1]	KEGG_ORTH
Ad-LG1	35327434	47767955	Pp01	Prupe.1G411000	35902455	35905256	Prupe.1G411000.1	K06118	UDP-sulfoquinovose synthase [EC:3.13.1.1]	KEGG_ORTH
Ad-LG1	35327434	47767955	Pp01	Prupe.1G411000	35902455	35905256	Prupe.1G411000.3	K06118	UDP-sulfoquinovose synthase [EC:3.13.1.1]	KEGG_ORTH
Ad-LG1	35327434	47767955	Pp01	Prupe.1G411000	35902455	35905256	Prupe.1G411000.2	K06118	UDP-sulfoquinovose synthase [EC:3.13.1.1]	KEGG_ORTH
Ad-LG1	35327434	47767955	Pp01	Prupe.1G411000	35902455	35905256	Prupe.1G411000.1	K06118	UDP-sulfoquinovose synthase [EC:3.13.1.1]	KEGG_ORTH
Ad-LG1	35327434	47767955	Pp01	Prupe.1G411000	35902455	35905256	Prupe.1G411000.3	K06118	UDP-sulfoquinovose synthase [EC:3.13.1.1]	KEGG_ORTH
Ad-LG1	35327434	47767955	Pp01	Prupe.1G411000	35902455	35905256	Prupe.1G411000.2	K06118	UDP-sulfoquinovose synthase [EC:3.13.1.1]	KEGG_ORTH
Ad-LG1	35327434	47767955	Pp01	Prupe.1G411000	35902455	35905256	Prupe.1G411000.1	ko00520	Amino sugar and nucleotide sugar metabolism	KEGG_PATHWAYS
Ad-LG1	35327434	47767955	Pp01	Prupe.1G411000	35902455	35905256	Prupe.1G411000.3	ko00520	Amino sugar and nucleotide sugar metabolism	KEGG_PATHWAYS
Ad-LG1	35327434	47767955	Pp01	Prupe.1G411000	35902455	35905256	Prupe.1G411000.2	ko00520	Amino sugar and nucleotide sugar metabolism	KEGG_PATHWAYS
Ad-LG1	35327434	47767955	Pp01	Prupe.1G411000	35902455	35905256	Prupe.1G411000.1	ko00561	Glycerolipid metabolism	KEGG_PATHWAYS
Ad-LG1	35327434	47767955	Pp01	Prupe.1G411000	35902455	35905256	Prupe.1G411000.3	ko00561	Glycerolipid metabolism	KEGG_PATHWAYS
Ad-LG1	35327434	47767955	Pp01	Prupe.1G411000	35902455	35905256	Prupe.1G411000.2	ko00561	Glycerolipid metabolism	KEGG_PATHWAYS
Ad-LG1	35327434	47767955	Pp01	Prupe.1G411100	35908471	35910962	Prupe.1G411100	PTHR19353	FATTY ACID DESATURASE 2	GO_PANTHER_PFAM
Ad-LG1	35327434	47767955	Pp01	Prupe.1G411100	35908471	35910962	Prupe.1G411100	GO:0020037	heme binding	GO_PANTHER_PFAM
Ad-LG1	35327434	47767955	Pp01	Prupe.1G411100	35908471	35910962	Prupe.1G411100	PF00487	Fatty acid desaturase	GO_PANTHER_PFAM
Ad-LG1	35327434	47767955	Pp01	Prupe.1G411100	35908471	35910962	Prupe.1G411100	PTHR19353:SF20		GO_PANTHER_PFAM
Ad-LG1	35327434	47767955	Pp01	Prupe.1G411100	35908471	35910962	Prupe.1G411100	KOG4232	Delta 6-fatty acid desaturase/delta-8 sphingolipid desaturase	GO_PANTHER_PFAM
Ad-LG1	35327434	47767955	Pp01	Prupe.1G411100	35908471	35910962	Prupe.1G411100	PF00173	Cytochrome b5-like Heme/Steroid binding domain	GO_PANTHER_PFAM
Ad-LG1	35327434	47767955	Pp01	Prupe.1G411100	35908471	35910962	Prupe.1G411100	GO:0006629	lipid metabolic process	GO_PANTHER_PFAM
Ad-LG1	35327434	47767955	Pp01	Prupe.1G411100	35908471	35910962	Prupe.1G411100.1	IPR001199	Cytochrome b5-like heme/steroid binding domain	IPR
Ad-LG1	35327434	47767955	Pp01	Prupe.1G411100	35908471	35910962	Prupe.1G411100.1	IPR005804	Fatty acid desaturase, type 1	IPR
Ad-LG1	35327434	47767955	Pp01	Prupe.1G411100	35908471	35910962	Prupe.1G411100.1	IPR012171	Fatty acid/sphingolipid desaturase	IPR
Ad-LG1	35327434	47767955	Pp01	Prupe.1G411100	35908471	35910962	Prupe.1G411100.1	K13076	Delta8-fatty-acid desaturase [EC:1.14.19.4]	KEGG_ORTH
Ad-LG1	35327434	47767955	Pp01	Prupe.1G411200	35911445	35912561	Prupe.1G411200	PTHR31301	FAMILY NOT NAMED	GO_PANTHER_PFAM
Ad-LG1	35327434	47767955	Pp01	Prupe.1G411200	35911445	35912561	Prupe.1G411200	PTHR31301:SF3		GO_PANTHER_PFAM
Ad-LG1	35327434	47767955	Pp01	Prupe.1G411200	35911445	35912561	Prupe.1G411200	PF03195	Protein of unknown function DUF260	GO_PANTHER_PFAM
Ad-LG1	35327434	47767955	Pp01	Prupe.1G411200	35911445	35912561	Prupe.1G411200.1	IPR004883	Lateral organ boundaries, LOB	IPR
Ad-LG1	35327434	47767955	Pp01	Prupe.1G411300	35913394	35915526	Prupe.1G411300	GO:0005524	ATP binding	GO_PANTHER_PFAM
Ad-LG1	35327434	47767955	Pp01	Prupe.1G411300	35913394	35915526	Prupe.1G411300	KOG1187	Serine/threonine protein kinase	GO_PANTHER_PFAM
Ad-LG1	35327434	47767955	Pp01	Prupe.1G411300	35913394	35915526	Prupe.1G411300	PF08263	Leucine rich repeat N-terminal domain	GO_PANTHER_PFAM
Ad-LG1	35327434	47767955	Pp01	Prupe.1G411300	35913394	35915526	Prupe.1G411300	PF00069	Protein kinase domain	GO_PANTHER_PFAM
Ad-LG1	35327434	47767955	Pp01	Prupe.1G411300	35913394	35915526	Prupe.1G411300	GO:0004672	protein kinase activity	GO_PANTHER_PFAM
Ad-LG1	35327434	47767955	Pp01	Prupe.1G411300	35913394	35915526	Prupe.1G411300	GO:0006468	protein phosphorylation	GO_PANTHER_PFAM
Ad-LG1	35327434	47767955	Pp01	Prupe.1G411300	35913394	35915526	Prupe.1G411300	PTHR24420:SF600		GO_PANTHER_PFAM
Ad-LG1	35327434	47767955	Pp01	Prupe.1G411300	35913394	35915526	Prupe.1G411300	PF12799	Leucine Rich repeats (2 copies)	GO_PANTHER_PFAM
Ad-LG1	35327434	47767955	Pp01	Prupe.1G411300	35913394	35915526	Prupe.1G411300	PTHR24420	LEUCINE-RICH REPEAT RECEPTOR-LIKE PROTEIN KINASE	GO_PANTHER_PFAM
Ad-LG1	35327434	47767955	Pp01	Prupe.1G411300	35913394	35915526	Prupe.1G411300.1	IPR000719	Protein kinase domain	IPR
Ad-LG1	35327434	47767955	Pp01	Prupe.1G411300	35913394	35915526	Prupe.1G411300.1	IPR001611	Leucine-rich repeat	IPR
Ad-LG1	35327434	47767955	Pp01	Prupe.1G411300	35913394	35915526	Prupe.1G411300.1	IPR011009	Protein kinase-like domain	IPR
Ad-LG1	35327434	47767955	Pp01	Prupe.1G411300	35913394	35915526	Prupe.1G411300.1	IPR013210	Leucine-rich repeat-containing N-terminal, type 2	IPR
Ad-LG1	35327434	47767955	Pp01	Prupe.1G411300	35913394	35915526	Prupe.1G411300.1	IPR025875	Leucine rich repeat 4	IPR
Ad-LG1	35327434	47767955	Pp01	Prupe.1G411400	35918115	35918986	Prupe.1G411400	PF03168	Late embryogenesis abundant protein	GO_PANTHER_PFAM
Ad-LG1	35327434	47767955	Pp01	Prupe.1G411400	35918115	35918986	Prupe.1G411400	PTHR31234	FAMILY NOT NAMED	GO_PANTHER_PFAM
Ad-LG1	35327434	47767955	Pp01	Prupe.1G411400	35918115	35918986	Prupe.1G411400	PTHR31234:SF0	SUBFAMILY NOT NAMED	GO_PANTHER_PFAM
Ad-LG1	35327434	47767955	Pp01	Prupe.1G411400	35918115	35918986	Prupe.1G411400.1	IPR004864	Late embryogenesis abundant protein, LEA-14	IPR
Ad-LG1	35327434	47767955	Pp01	Prupe.1G411600	35926201	35927607	Prupe.1G411600	PF05553	Cotton fibre expressed protein	GO_PANTHER_PFAM
Ad-LG1	35327434	47767955	Pp01	Prupe.1G411600	35926201	35927607	Prupe.1G411600	PF14364	Domain of unknown function (DUF4408)	GO_PANTHER_PFAM
Ad-LG1	35327434	47767955	Pp01	Prupe.1G411600	35926201	35927607	Prupe.1G411600.1	IPR008480	Protein of unknown function DUF761, plant	IPR
Ad-LG1	35327434	47767955	Pp01	Prupe.1G411600	35926201	35927607	Prupe.1G411600.1	IPR025520	Domain of unknown function DUF4408	IPR
Ad-LG1	35327434	47767955	Pp01	Prupe.1G411700	35943707	35946588	Prupe.1G411700	GO:0016020	membrane	GO_PANTHER_PFAM
Ad-LG1	35327434	47767955	Pp01	Prupe.1G411700	35943707	35946588	Prupe.1G411700	GO:0030001	metal ion transport	GO_PANTHER_PFAM
Ad-LG1	35327434	47767955	Pp01	Prupe.1G411700	35943707	35946588	Prupe.1G411700	PTHR11040	ZINC/IRON TRANSPORTER	GO_PANTHER_PFAM
Ad-LG1	35327434	47767955	Pp01	Prupe.1G411700	35943707	35946588	Prupe.1G411700	PF02535	ZIP Zinc transporter	GO_PANTHER_PFAM
Ad-LG1	35327434	47767955	Pp01	Prupe.1G411700	35943707	35946588	Prupe.1G411700	KOG1558	Fe2+/Zn2+ regulated transporter	GO_PANTHER_PFAM
Ad-LG1	35327434	47767955	Pp01	Prupe.1G411700	35943707	35946588	Prupe.1G411700	GO:0046873	metal ion transmembrane transporter activity	GO_PANTHER_PFAM
Ad-LG1	35327434	47767955	Pp01	Prupe.1G411700	35943707	35946588	Prupe.1G411700	GO:0055085	transmembrane transport	GO_PANTHER_PFAM
Ad-LG1	35327434	47767955	Pp01	Prupe.1G411700	35943707	35946588	Prupe.1G411700	PTHR11040:SF44		GO_PANTHER_PFAM
Ad-LG1	35327434	47767955	Pp01	Prupe.1G411700	35943707	35946588	Prupe.1G411700.1	IPR003689	Zinc/iron permease	IPR
Ad-LG1	35327434	47767955	Pp01	Prupe.1G411700	35943707	35946588	Prupe.1G411700.1	IPR004698	Zinc/iron permease, fungal/plant	IPR
Ad-LG1	35327434	47767955	Pp01	Prupe.1G411700	35943707	35946588	Prupe.1G411700.1	K14709	solute carrier family 39 (zinc transporter), member 1/2/3	KEGG_ORTH
Ad-LG1	35327434	47767955	Pp01	Prupe.1G411800	35947747	35951027	Prupe.1G411800	GO:0016020	membrane	GO_PANTHER_PFAM
Ad-LG1	35327434	47767955	Pp01	Prupe.1G411800	35947747	35951027	Prupe.1G411800	GO:0006486	protein glycosylation	GO_PANTHER_PFAM
Ad-LG1	35327434	47767955	Pp01	Prupe.1G411800	35947747	35951027	Prupe.1G411800	KOG2288	Galactosyltransferases	GO_PANTHER_PFAM
Ad-LG1	35327434	47767955	Pp01	Prupe.1G411800	35947747	35951027	Prupe.1G411800	GO:0008378	galactosyltransferase activity	GO_PANTHER_PFAM
Ad-LG1	35327434	47767955	Pp01	Prupe.1G411800	35947747	35951027	Prupe.1G411800	PTHR11214:SF85		GO_PANTHER_PFAM
Ad-LG1	35327434	47767955	Pp01	Prupe.1G411800	35947747	35951027	Prupe.1G411800	PF01762	Galactosyltransferase	GO_PANTHER_PFAM
Ad-LG1	35327434	47767955	Pp01	Prupe.1G411800	35947747	35951027	Prupe.1G411800	PTHR11214	BETA-1,3-N-ACETYLGLUCOSAMINYLTRANSFERASE	GO_PANTHER_PFAM
Ad-LG1	35327434	47767955	Pp01	Prupe.1G411800	35947747	35951027	Prupe.1G411800.1	IPR002659	Glycosyl transferase, family 31	IPR
Ad-LG1	35327434	47767955	Pp01	Prupe.1G412000	35956602	35958525	Prupe.1G412000	GO:0006355	regulation of transcription, DNA-dependent	GO_PANTHER_PFAM
Ad-LG1	35327434	47767955	Pp01	Prupe.1G412000	35956602	35958525	Prupe.1G412000	PTHR10071	TRANSCRIPTION FACTOR GATA (GATA BINDING FACTOR)	GO_PANTHER_PFAM
Ad-LG1	35327434	47767955	Pp01	Prupe.1G412000	35956602	35958525	Prupe.1G412000	GO:0043565	sequence-specific DNA binding	GO_PANTHER_PFAM
Ad-LG1	35327434	47767955	Pp01	Prupe.1G412000	35956602	35958525	Prupe.1G412000	GO:0008270	zinc ion binding	GO_PANTHER_PFAM
Ad-LG1	35327434	47767955	Pp01	Prupe.1G412000	35956602	35958525	Prupe.1G412000	GO:0003700	sequence-specific DNA binding transcription factor activity	GO_PANTHER_PFAM
Ad-LG1	35327434	47767955	Pp01	Prupe.1G412000	35956602	35958525	Prupe.1G412000	PF00320	GATA zinc finger	GO_PANTHER_PFAM
Ad-LG1	35327434	47767955	Pp01	Prupe.1G412000	35956602	35958525	Prupe.1G412000	PTHR10071:SF156		GO_PANTHER_PFAM
Ad-LG1	35327434	47767955	Pp01	Prupe.1G412000	35956602	35958525	Prupe.1G412000.1	IPR000679	Zinc finger, GATA-type	IPR
Ad-LG1	35327434	47767955	Pp01	Prupe.1G412000	35956602	35958525	Prupe.1G412000.1	IPR013088	Zinc finger, NHR/GATA-type	IPR
Ad-LG1	35327434	47767955	Pp01	Prupe.1G412100	35959918	35966123	Prupe.1G412100	1.4.4.2	Glycine dehydrogenase (decarboxylating).	GO_PANTHER_PFAM
Ad-LG1	35327434	47767955	Pp01	Prupe.1G412100	35959918	35966123	Prupe.1G412100	GO:0055114	oxidation-reduction process	GO_PANTHER_PFAM
Ad-LG1	35327434	47767955	Pp01	Prupe.1G412100	35959918	35966123	Prupe.1G412100	K00281	glycine dehydrogenase [EC:1.4.4.2]	GO_PANTHER_PFAM
Ad-LG1	35327434	47767955	Pp01	Prupe.1G412100	35959918	35966123	Prupe.1G412100	KOG2040	Glycine dehydrogenase (decarboxylating)	GO_PANTHER_PFAM
Ad-LG1	35327434	47767955	Pp01	Prupe.1G412100	35959918	35966123	Prupe.1G412100	GO:0006546	glycine catabolic process	GO_PANTHER_PFAM
Ad-LG1	35327434	47767955	Pp01	Prupe.1G412100	35959918	35966123	Prupe.1G412100	GO:0004375	glycine dehydrogenase (decarboxylating) activity	GO_PANTHER_PFAM
Ad-LG1	35327434	47767955	Pp01	Prupe.1G412100	35959918	35966123	Prupe.1G412100	PF02347	Glycine cleavage system P-protein	GO_PANTHER_PFAM
Ad-LG1	35327434	47767955	Pp01	Prupe.1G412100	35959918	35966123	Prupe.1G412100	PTHR11773	GLYCINE DEHYDROGENASE	GO_PANTHER_PFAM
Ad-LG1	35327434	47767955	Pp01	Prupe.1G412100	35959918	35966123	Prupe.1G412100.1	IPR003437	Glycine cleavage system P protein, homodimeric	IPR
Ad-LG1	35327434	47767955	Pp01	Prupe.1G412100	35959918	35966123	Prupe.1G412100.1	IPR015421	Pyridoxal phosphate-dependent transferase, major region, subdomain 1	IPR
Ad-LG1	35327434	47767955	Pp01	Prupe.1G412100	35959918	35966123	Prupe.1G412100.1	IPR015424	Pyridoxal phosphate-dependent transferase	IPR
Ad-LG1	35327434	47767955	Pp01	Prupe.1G412100	35959918	35966123	Prupe.1G412100.1	IPR020580	Glycine cleavage system P-protein, N-terminal	IPR
Ad-LG1	35327434	47767955	Pp01	Prupe.1G412100	35959918	35966123	Prupe.1G412100.1	IPR020581	Glycine cleavage system P protein	IPR
Ad-LG1	35327434	47767955	Pp01	Prupe.1G412100	35959918	35966123	Prupe.1G412100.1	K00281	glycine dehydrogenase [EC:1.4.4.2]	KEGG_ORTH
Ad-LG1	35327434	47767955	Pp01	Prupe.1G412100	35959918	35966123	Prupe.1G412100.1	K00281	glycine dehydrogenase [EC:1.4.4.2]	KEGG_ORTH
Ad-LG1	35327434	47767955	Pp01	Prupe.1G412100	35959918	35966123	Prupe.1G412100.1	K00281	glycine dehydrogenase [EC:1.4.4.2]	KEGG_ORTH
Ad-LG1	35327434	47767955	Pp01	Prupe.1G412100	35959918	35966123	Prupe.1G412100.1	K00281	glycine dehydrogenase [EC:1.4.4.2]	KEGG_ORTH
Ad-LG1	35327434	47767955	Pp01	Prupe.1G412100	35959918	35966123	Prupe.1G412100.1	K00281	glycine dehydrogenase [EC:1.4.4.2]	KEGG_ORTH
Ad-LG1	35327434	47767955	Pp01	Prupe.1G412100	35959918	35966123	Prupe.1G412100.1	ko01200	Carbon metabolism	KEGG_PATHWAYS
Ad-LG1	35327434	47767955	Pp01	Prupe.1G412100	35959918	35966123	Prupe.1G412100.1	ko00630	Glyoxylate and dicarboxylate metabolism	KEGG_PATHWAYS
Ad-LG1	35327434	47767955	Pp01	Prupe.1G412100	35959918	35966123	Prupe.1G412100.1	ko00260	Glycine, serine and threonine metabolism	KEGG_PATHWAYS
Ad-LG1	35327434	47767955	Pp01	Prupe.1G412200	35969091	35975101	Prupe.1G412200	2.7.11.25	Mitogen-activated protein kinase kinase kinase.	GO_PANTHER_PFAM
Ad-LG1	35327434	47767955	Pp01	Prupe.1G412200	35969091	35975101	Prupe.1G412200	PF07714	Protein tyrosine kinase	GO_PANTHER_PFAM
Ad-LG1	35327434	47767955	Pp01	Prupe.1G412200	35969091	35975101	Prupe.1G412200	K04424	sterile alpha motif and leucine zipper containing kinase AZK [EC:2.7.11.25]	GO_PANTHER_PFAM
Ad-LG1	35327434	47767955	Pp01	Prupe.1G412200	35969091	35975101	Prupe.1G412200	KOG0192	Tyrosine kinase specific for activated (GTP-bound) p21cdc42Hs	GO_PANTHER_PFAM
Ad-LG1	35327434	47767955	Pp01	Prupe.1G412200	35969091	35975101	Prupe.1G412200	PTHR23257	SERINE-THREONINE PROTEIN KINASE	GO_PANTHER_PFAM
Ad-LG1	35327434	47767955	Pp01	Prupe.1G412200	35969091	35975101	Prupe.1G412200	PTHR23257:SF335		GO_PANTHER_PFAM
Ad-LG1	35327434	47767955	Pp01	Prupe.1G412200	35969091	35975101	Prupe.1G412200	GO:0004672	protein kinase activity	GO_PANTHER_PFAM
Ad-LG1	35327434	47767955	Pp01	Prupe.1G412200	35969091	35975101	Prupe.1G412200	GO:0006468	protein phosphorylation	GO_PANTHER_PFAM
Ad-LG1	35327434	47767955	Pp01	Prupe.1G412200	35969091	35975101	Prupe.1G412200	PF14381	Ethylene-responsive protein kinase Le-CTR1	GO_PANTHER_PFAM
Ad-LG1	35327434	47767955	Pp01	Prupe.1G412200	35969091	35975101	Prupe.1G412200.1	IPR000719	Protein kinase domain	IPR
Ad-LG1	35327434	47767955	Pp01	Prupe.1G412200	35969091	35975101	Prupe.1G412200.1	IPR001245	Serine-threonine/tyrosine-protein kinase catalytic domain	IPR
Ad-LG1	35327434	47767955	Pp01	Prupe.1G412200	35969091	35975101	Prupe.1G412200.1	IPR002290	Serine/threonine/dual specificity protein kinase, catalytic domain	IPR
Ad-LG1	35327434	47767955	Pp01	Prupe.1G412200	35969091	35975101	Prupe.1G412200.1	IPR008271	Serine/threonine-protein kinase, active site	IPR
Ad-LG1	35327434	47767955	Pp01	Prupe.1G412200	35969091	35975101	Prupe.1G412200.1	IPR011009	Protein kinase-like domain	IPR
Ad-LG1	35327434	47767955	Pp01	Prupe.1G412200	35969091	35975101	Prupe.1G412200.1	IPR017441	Protein kinase, ATP binding site	IPR
Ad-LG1	35327434	47767955	Pp01	Prupe.1G412200	35969091	35975101	Prupe.1G412200.1	K04424	sterile alpha motif and leucine zipper containing kinase AZK [EC:2.7.11.25]	KEGG_ORTH
Ad-LG1	35327434	47767955	Pp01	Prupe.1G412200	35969091	35975101	Prupe.1G412200.1	K04424	sterile alpha motif and leucine zipper containing kinase AZK [EC:2.7.11.25]	KEGG_ORTH
Ad-LG1	35327434	47767955	Pp01	Prupe.1G412200	35969091	35975101	Prupe.1G412200.1	K04424	sterile alpha motif and leucine zipper containing kinase AZK [EC:2.7.11.25]	KEGG_ORTH
Ad-LG1	35327434	47767955	Pp01	Prupe.1G412200	35969091	35975101	Prupe.1G412200.1	K04424	sterile alpha motif and leucine zipper containing kinase AZK [EC:2.7.11.25]	KEGG_ORTH
Ad-LG1	35327434	47767955	Pp01	Prupe.1G412200	35969091	35975101	Prupe.1G412200.1	ko04010	MAPK signaling pathway	KEGG_PATHWAYS
Ad-LG1	35327434	47767955	Pp01	Prupe.1G412200	35969091	35975101	Prupe.1G412200.1	ko04530	Tight junction	KEGG_PATHWAYS
Ad-LG1	35327434	47767955	Pp01	Prupe.1G412300	35975364	35977087	Prupe.1G412300	PF06799	Protein of unknown function (DUF1230)	GO_PANTHER_PFAM
Ad-LG1	35327434	47767955	Pp01	Prupe.1G412300	35975364	35977087	Prupe.1G412300.1	IPR009631	Uncharacterised protein family Ycf36	IPR
Ad-LG1	35327434	47767955	Pp01	Prupe.1G412400	35977758	35980539	Prupe.1G412400	PTHR20921:SF0	SUBFAMILY NOT NAMED	GO_PANTHER_PFAM
Ad-LG1	35327434	47767955	Pp01	Prupe.1G412400	35977758	35980539	Prupe.1G412400	KOG3150	Uncharacterized conserved protein	GO_PANTHER_PFAM
Ad-LG1	35327434	47767955	Pp01	Prupe.1G412400	35977758	35980539	Prupe.1G412400	PF05608	Protein of unknown function (DUF778)	GO_PANTHER_PFAM
Ad-LG1	35327434	47767955	Pp01	Prupe.1G412400	35977758	35980539	Prupe.1G412400	PTHR20921	UNCHARACTERIZED	GO_PANTHER_PFAM
Ad-LG1	35327434	47767955	Pp01	Prupe.1G412400	35977758	35980539	Prupe.1G412400.10	IPR008496	Protein of unknown function DUF778	IPR
Ad-LG1	35327434	47767955	Pp01	Prupe.1G412400	35977758	35980539	Prupe.1G412400.11	IPR008496	Protein of unknown function DUF778	IPR
Ad-LG1	35327434	47767955	Pp01	Prupe.1G412400	35977758	35980539	Prupe.1G412400.1	IPR008496	Protein of unknown function DUF778	IPR
Ad-LG1	35327434	47767955	Pp01	Prupe.1G412400	35977758	35980539	Prupe.1G412400.2	IPR008496	Protein of unknown function DUF778	IPR
Ad-LG1	35327434	47767955	Pp01	Prupe.1G412400	35977758	35980539	Prupe.1G412400.3	IPR008496	Protein of unknown function DUF778	IPR
Ad-LG1	35327434	47767955	Pp01	Prupe.1G412400	35977758	35980539	Prupe.1G412400.4	IPR008496	Protein of unknown function DUF778	IPR
Ad-LG1	35327434	47767955	Pp01	Prupe.1G412400	35977758	35980539	Prupe.1G412400.5	IPR008496	Protein of unknown function DUF778	IPR
Ad-LG1	35327434	47767955	Pp01	Prupe.1G412400	35977758	35980539	Prupe.1G412400.6	IPR008496	Protein of unknown function DUF778	IPR
Ad-LG1	35327434	47767955	Pp01	Prupe.1G412400	35977758	35980539	Prupe.1G412400.7	IPR008496	Protein of unknown function DUF778	IPR
Ad-LG1	35327434	47767955	Pp01	Prupe.1G412400	35977758	35980539	Prupe.1G412400.8	IPR008496	Protein of unknown function DUF778	IPR
Ad-LG1	35327434	47767955	Pp01	Prupe.1G412400	35977758	35980539	Prupe.1G412400.9	IPR008496	Protein of unknown function DUF778	IPR
Ad-LG1	35327434	47767955	Pp01	Prupe.1G412700	35985845	35990894	Prupe.1G412700	GO:0016020	membrane	GO_PANTHER_PFAM
Ad-LG1	35327434	47767955	Pp01	Prupe.1G412700	35985845	35990894	Prupe.1G412700	PTHR18966	IONOTROPIC GLUTAMATE RECEPTOR	GO_PANTHER_PFAM
Ad-LG1	35327434	47767955	Pp01	Prupe.1G412700	35985845	35990894	Prupe.1G412700	PF00497	Bacterial extracellular solute-binding proteins, family 3	GO_PANTHER_PFAM
Ad-LG1	35327434	47767955	Pp01	Prupe.1G412700	35985845	35990894	Prupe.1G412700	GO:0005234	extracellular-glutamate-gated ion channel activity	GO_PANTHER_PFAM
Ad-LG1	35327434	47767955	Pp01	Prupe.1G412700	35985845	35990894	Prupe.1G412700	KOG1052	Glutamate-gated kainate-type ion channel receptor subunit GluR5 and related subunits	GO_PANTHER_PFAM
Ad-LG1	35327434	47767955	Pp01	Prupe.1G412700	35985845	35990894	Prupe.1G412700	GO:0006810	transport	GO_PANTHER_PFAM
Ad-LG1	35327434	47767955	Pp01	Prupe.1G412700	35985845	35990894	Prupe.1G412700	PTHR18966:SF6	GLUTAMATE RECEPTOR 2 PLANT	GO_PANTHER_PFAM
Ad-LG1	35327434	47767955	Pp01	Prupe.1G412700	35985845	35990894	Prupe.1G412700	PF00060	Ligand-gated ion channel	GO_PANTHER_PFAM
Ad-LG1	35327434	47767955	Pp01	Prupe.1G412700	35985845	35990894	Prupe.1G412700	GO:0004970	ionotropic glutamate receptor activity	GO_PANTHER_PFAM
Ad-LG1	35327434	47767955	Pp01	Prupe.1G412700	35985845	35990894	Prupe.1G412700	PF01094	Receptor family ligand binding region	GO_PANTHER_PFAM
Ad-LG1	35327434	47767955	Pp01	Prupe.1G412700	35985845	35990894	Prupe.1G412700	GO:0005215	transporter activity	GO_PANTHER_PFAM
Ad-LG1	35327434	47767955	Pp01	Prupe.1G412700	35985845	35990894	Prupe.1G412700.1	IPR001320	Ionotropic glutamate receptor	IPR
Ad-LG1	35327434	47767955	Pp01	Prupe.1G412700	35985845	35990894	Prupe.1G412700.1	IPR001828	Extracellular ligand-binding receptor	IPR
Ad-LG1	35327434	47767955	Pp01	Prupe.1G412700	35985845	35990894	Prupe.1G412700.1	IPR017103	Ionotropic glutamate receptor, plant	IPR
Ad-LG1	35327434	47767955	Pp01	Prupe.1G412700	35985845	35990894	Prupe.1G412700.1	IPR028082	Periplasmic binding protein-like I	IPR
Ad-LG1	35327434	47767955	Pp01	Prupe.1G412700	35985845	35990894	Prupe.1G412700.1	K05387	glutamate receptor, ionotropic, plant	KEGG_ORTH
Ad-LG1	35327434	47767955	Pp01	Prupe.1G412800	35991010	35996496	Prupe.1G412800	GO:0006810	transport	GO_PANTHER_PFAM
Ad-LG1	35327434	47767955	Pp01	Prupe.1G412800	35991010	35996496	Prupe.1G412800	GO:0016020	membrane	GO_PANTHER_PFAM
Ad-LG1	35327434	47767955	Pp01	Prupe.1G412800	35991010	35996496	Prupe.1G412800	PTHR18966	IONOTROPIC GLUTAMATE RECEPTOR	GO_PANTHER_PFAM
Ad-LG1	35327434	47767955	Pp01	Prupe.1G412800	35991010	35996496	Prupe.1G412800	PF00497	Bacterial extracellular solute-binding proteins, family 3	GO_PANTHER_PFAM
Ad-LG1	35327434	47767955	Pp01	Prupe.1G412800	35991010	35996496	Prupe.1G412800	PTHR18966:SF6	GLUTAMATE RECEPTOR 2 PLANT	GO_PANTHER_PFAM
Ad-LG1	35327434	47767955	Pp01	Prupe.1G412800	35991010	35996496	Prupe.1G412800	PF00060	Ligand-gated ion channel	GO_PANTHER_PFAM
Ad-LG1	35327434	47767955	Pp01	Prupe.1G412800	35991010	35996496	Prupe.1G412800	GO:0005234	extracellular-glutamate-gated ion channel activity	GO_PANTHER_PFAM
Ad-LG1	35327434	47767955	Pp01	Prupe.1G412800	35991010	35996496	Prupe.1G412800	GO:0004970	ionotropic glutamate receptor activity	GO_PANTHER_PFAM
Ad-LG1	35327434	47767955	Pp01	Prupe.1G412800	35991010	35996496	Prupe.1G412800	PF01094	Receptor family ligand binding region	GO_PANTHER_PFAM
Ad-LG1	35327434	47767955	Pp01	Prupe.1G412800	35991010	35996496	Prupe.1G412800	KOG1052	Glutamate-gated kainate-type ion channel receptor subunit GluR5 and related subunits	GO_PANTHER_PFAM
Ad-LG1	35327434	47767955	Pp01	Prupe.1G412800	35991010	35996496	Prupe.1G412800	GO:0005215	transporter activity	GO_PANTHER_PFAM
Ad-LG1	35327434	47767955	Pp01	Prupe.1G412800	35991010	35996496	Prupe.1G412800.1	IPR001320	Ionotropic glutamate receptor	IPR
Ad-LG1	35327434	47767955	Pp01	Prupe.1G412800	35991010	35996496	Prupe.1G412800.1	IPR001828	Extracellular ligand-binding receptor	IPR
Ad-LG1	35327434	47767955	Pp01	Prupe.1G412800	35991010	35996496	Prupe.1G412800.1	IPR017103	Ionotropic glutamate receptor, plant	IPR
Ad-LG1	35327434	47767955	Pp01	Prupe.1G412800	35991010	35996496	Prupe.1G412800.1	IPR028082	Periplasmic binding protein-like I	IPR
Ad-LG1	35327434	47767955	Pp01	Prupe.1G412800	35991010	35996496	Prupe.1G412800.1	K05387	glutamate receptor, ionotropic, plant	KEGG_ORTH
Ad-LG1	35327434	47767955	Pp01	Prupe.1G412900	35996976	35999551	Prupe.1G412900	PTHR23056:SF26		GO_PANTHER_PFAM
Ad-LG1	35327434	47767955	Pp01	Prupe.1G412900	35996976	35999551	Prupe.1G412900	PTHR23056	CALCINEURIN B	GO_PANTHER_PFAM
Ad-LG1	35327434	47767955	Pp01	Prupe.1G412900	35996976	35999551	Prupe.1G412900	PF13499	EF-hand domain pair	GO_PANTHER_PFAM
Ad-LG1	35327434	47767955	Pp01	Prupe.1G412900	35996976	35999551	Prupe.1G412900	PF13833	EF-hand domain pair	GO_PANTHER_PFAM
Ad-LG1	35327434	47767955	Pp01	Prupe.1G412900	35996976	35999551	Prupe.1G412900	KOG0034	Ca2+/calmodulin-dependent protein phosphatase (calcineurin subunit B), EF-Hand superfamily protein	GO_PANTHER_PFAM
Ad-LG1	35327434	47767955	Pp01	Prupe.1G412900	35996976	35999551	Prupe.1G412900	GO:0005509	calcium ion binding	GO_PANTHER_PFAM
Ad-LG1	35327434	47767955	Pp01	Prupe.1G412900	35996976	35999551	Prupe.1G412900.1	IPR002048	EF-hand domain	IPR
Ad-LG1	35327434	47767955	Pp01	Prupe.1G412900	35996976	35999551	Prupe.1G412900.1	IPR011992	EF-hand domain pair	IPR
Ad-LG1	35327434	47767955	Pp01	Prupe.1G412900	35996976	35999551	Prupe.1G412900.1	IPR018247	EF-Hand 1, calcium-binding site	IPR
Ad-LG1	35327434	47767955	Pp01	Prupe.1G412900	35996976	35999551	Prupe.1G412900.2	IPR002048	EF-hand domain	IPR
Ad-LG1	35327434	47767955	Pp01	Prupe.1G412900	35996976	35999551	Prupe.1G412900.2	IPR011992	EF-hand domain pair	IPR
Ad-LG1	35327434	47767955	Pp01	Prupe.1G412900	35996976	35999551	Prupe.1G412900.2	IPR018247	EF-Hand 1, calcium-binding site	IPR
Ad-LG1	35327434	47767955	Pp01	Prupe.1G412900	35996976	35999551	Prupe.1G412900.1	K06268	serine/threonine-protein phosphatase 2B regulatory subunit	KEGG_ORTH
Ad-LG1	35327434	47767955	Pp01	Prupe.1G412900	35996976	35999551	Prupe.1G412900.2	K06268	serine/threonine-protein phosphatase 2B regulatory subunit	KEGG_ORTH
Ad-LG1	35327434	47767955	Pp01	Prupe.1G412900	35996976	35999551	Prupe.1G412900.1	K06268	serine/threonine-protein phosphatase 2B regulatory subunit	KEGG_ORTH
Ad-LG1	35327434	47767955	Pp01	Prupe.1G412900	35996976	35999551	Prupe.1G412900.2	K06268	serine/threonine-protein phosphatase 2B regulatory subunit	KEGG_ORTH
Ad-LG1	35327434	47767955	Pp01	Prupe.1G412900	35996976	35999551	Prupe.1G412900.1	K06268	serine/threonine-protein phosphatase 2B regulatory subunit	KEGG_ORTH
Ad-LG1	35327434	47767955	Pp01	Prupe.1G412900	35996976	35999551	Prupe.1G412900.2	K06268	serine/threonine-protein phosphatase 2B regulatory subunit	KEGG_ORTH
Ad-LG1	35327434	47767955	Pp01	Prupe.1G412900	35996976	35999551	Prupe.1G412900.1	K06268	serine/threonine-protein phosphatase 2B regulatory subunit	KEGG_ORTH
Ad-LG1	35327434	47767955	Pp01	Prupe.1G412900	35996976	35999551	Prupe.1G412900.2	K06268	serine/threonine-protein phosphatase 2B regulatory subunit	KEGG_ORTH
Ad-LG1	35327434	47767955	Pp01	Prupe.1G412900	35996976	35999551	Prupe.1G412900.1	K06268	serine/threonine-protein phosphatase 2B regulatory subunit	KEGG_ORTH
Ad-LG1	35327434	47767955	Pp01	Prupe.1G412900	35996976	35999551	Prupe.1G412900.2	K06268	serine/threonine-protein phosphatase 2B regulatory subunit	KEGG_ORTH
Ad-LG1	35327434	47767955	Pp01	Prupe.1G412900	35996976	35999551	Prupe.1G412900.1	K06268	serine/threonine-protein phosphatase 2B regulatory subunit	KEGG_ORTH
Ad-LG1	35327434	47767955	Pp01	Prupe.1G412900	35996976	35999551	Prupe.1G412900.2	K06268	serine/threonine-protein phosphatase 2B regulatory subunit	KEGG_ORTH
Ad-LG1	35327434	47767955	Pp01	Prupe.1G412900	35996976	35999551	Prupe.1G412900.1	K06268	serine/threonine-protein phosphatase 2B regulatory subunit	KEGG_ORTH
Ad-LG1	35327434	47767955	Pp01	Prupe.1G412900	35996976	35999551	Prupe.1G412900.2	K06268	serine/threonine-protein phosphatase 2B regulatory subunit	KEGG_ORTH
Ad-LG1	35327434	47767955	Pp01	Prupe.1G412900	35996976	35999551	Prupe.1G412900.1	K06268	serine/threonine-protein phosphatase 2B regulatory subunit	KEGG_ORTH
Ad-LG1	35327434	47767955	Pp01	Prupe.1G412900	35996976	35999551	Prupe.1G412900.2	K06268	serine/threonine-protein phosphatase 2B regulatory subunit	KEGG_ORTH
Ad-LG1	35327434	47767955	Pp01	Prupe.1G412900	35996976	35999551	Prupe.1G412900.1	K06268	serine/threonine-protein phosphatase 2B regulatory subunit	KEGG_ORTH
Ad-LG1	35327434	47767955	Pp01	Prupe.1G412900	35996976	35999551	Prupe.1G412900.2	K06268	serine/threonine-protein phosphatase 2B regulatory subunit	KEGG_ORTH
Ad-LG1	35327434	47767955	Pp01	Prupe.1G412900	35996976	35999551	Prupe.1G412900.1	K06268	serine/threonine-protein phosphatase 2B regulatory subunit	KEGG_ORTH
Ad-LG1	35327434	47767955	Pp01	Prupe.1G412900	35996976	35999551	Prupe.1G412900.2	K06268	serine/threonine-protein phosphatase 2B regulatory subunit	KEGG_ORTH
Ad-LG1	35327434	47767955	Pp01	Prupe.1G412900	35996976	35999551	Prupe.1G412900.1	K06268	serine/threonine-protein phosphatase 2B regulatory subunit	KEGG_ORTH
Ad-LG1	35327434	47767955	Pp01	Prupe.1G412900	35996976	35999551	Prupe.1G412900.2	K06268	serine/threonine-protein phosphatase 2B regulatory subunit	KEGG_ORTH
Ad-LG1	35327434	47767955	Pp01	Prupe.1G412900	35996976	35999551	Prupe.1G412900.1	K06268	serine/threonine-protein phosphatase 2B regulatory subunit	KEGG_ORTH
Ad-LG1	35327434	47767955	Pp01	Prupe.1G412900	35996976	35999551	Prupe.1G412900.2	K06268	serine/threonine-protein phosphatase 2B regulatory subunit	KEGG_ORTH
Ad-LG1	35327434	47767955	Pp01	Prupe.1G412900	35996976	35999551	Prupe.1G412900.1	K06268	serine/threonine-protein phosphatase 2B regulatory subunit	KEGG_ORTH
Ad-LG1	35327434	47767955	Pp01	Prupe.1G412900	35996976	35999551	Prupe.1G412900.2	K06268	serine/threonine-protein phosphatase 2B regulatory subunit	KEGG_ORTH
Ad-LG1	35327434	47767955	Pp01	Prupe.1G412900	35996976	35999551	Prupe.1G412900.1	K06268	serine/threonine-protein phosphatase 2B regulatory subunit	KEGG_ORTH
Ad-LG1	35327434	47767955	Pp01	Prupe.1G412900	35996976	35999551	Prupe.1G412900.2	K06268	serine/threonine-protein phosphatase 2B regulatory subunit	KEGG_ORTH
Ad-LG1	35327434	47767955	Pp01	Prupe.1G412900	35996976	35999551	Prupe.1G412900.1	K06268	serine/threonine-protein phosphatase 2B regulatory subunit	KEGG_ORTH
Ad-LG1	35327434	47767955	Pp01	Prupe.1G412900	35996976	35999551	Prupe.1G412900.2	K06268	serine/threonine-protein phosphatase 2B regulatory subunit	KEGG_ORTH
Ad-LG1	35327434	47767955	Pp01	Prupe.1G412900	35996976	35999551	Prupe.1G412900.1	K06268	serine/threonine-protein phosphatase 2B regulatory subunit	KEGG_ORTH
Ad-LG1	35327434	47767955	Pp01	Prupe.1G412900	35996976	35999551	Prupe.1G412900.2	K06268	serine/threonine-protein phosphatase 2B regulatory subunit	KEGG_ORTH
Ad-LG1	35327434	47767955	Pp01	Prupe.1G412900	35996976	35999551	Prupe.1G412900.1	K06268	serine/threonine-protein phosphatase 2B regulatory subunit	KEGG_ORTH
Ad-LG1	35327434	47767955	Pp01	Prupe.1G412900	35996976	35999551	Prupe.1G412900.2	K06268	serine/threonine-protein phosphatase 2B regulatory subunit	KEGG_ORTH
Ad-LG1	35327434	47767955	Pp01	Prupe.1G412900	35996976	35999551	Prupe.1G412900.1	K06268	serine/threonine-protein phosphatase 2B regulatory subunit	KEGG_ORTH
Ad-LG1	35327434	47767955	Pp01	Prupe.1G412900	35996976	35999551	Prupe.1G412900.2	K06268	serine/threonine-protein phosphatase 2B regulatory subunit	KEGG_ORTH
Ad-LG1	35327434	47767955	Pp01	Prupe.1G412900	35996976	35999551	Prupe.1G412900.1	K06268	serine/threonine-protein phosphatase 2B regulatory subunit	KEGG_ORTH
Ad-LG1	35327434	47767955	Pp01	Prupe.1G412900	35996976	35999551	Prupe.1G412900.2	K06268	serine/threonine-protein phosphatase 2B regulatory subunit	KEGG_ORTH
Ad-LG1	35327434	47767955	Pp01	Prupe.1G412900	35996976	35999551	Prupe.1G412900.1	K06268	serine/threonine-protein phosphatase 2B regulatory subunit	KEGG_ORTH
Ad-LG1	35327434	47767955	Pp01	Prupe.1G412900	35996976	35999551	Prupe.1G412900.2	K06268	serine/threonine-protein phosphatase 2B regulatory subunit	KEGG_ORTH
Ad-LG1	35327434	47767955	Pp01	Prupe.1G412900	35996976	35999551	Prupe.1G412900.1	K06268	serine/threonine-protein phosphatase 2B regulatory subunit	KEGG_ORTH
Ad-LG1	35327434	47767955	Pp01	Prupe.1G412900	35996976	35999551	Prupe.1G412900.2	K06268	serine/threonine-protein phosphatase 2B regulatory subunit	KEGG_ORTH
Ad-LG1	35327434	47767955	Pp01	Prupe.1G412900	35996976	35999551	Prupe.1G412900.1	K06268	serine/threonine-protein phosphatase 2B regulatory subunit	KEGG_ORTH
Ad-LG1	35327434	47767955	Pp01	Prupe.1G412900	35996976	35999551	Prupe.1G412900.2	K06268	serine/threonine-protein phosphatase 2B regulatory subunit	KEGG_ORTH
Ad-LG1	35327434	47767955	Pp01	Prupe.1G412900	35996976	35999551	Prupe.1G412900.1	ko04010	MAPK signaling pathway	KEGG_PATHWAYS
Ad-LG1	35327434	47767955	Pp01	Prupe.1G412900	35996976	35999551	Prupe.1G412900.2	ko04010	MAPK signaling pathway	KEGG_PATHWAYS
Ad-LG1	35327434	47767955	Pp01	Prupe.1G412900	35996976	35999551	Prupe.1G412900.1	ko04310	Wnt signaling pathway	KEGG_PATHWAYS
Ad-LG1	35327434	47767955	Pp01	Prupe.1G412900	35996976	35999551	Prupe.1G412900.2	ko04310	Wnt signaling pathway	KEGG_PATHWAYS
Ad-LG1	35327434	47767955	Pp01	Prupe.1G412900	35996976	35999551	Prupe.1G412900.1	ko04370	VEGF signaling pathway	KEGG_PATHWAYS
Ad-LG1	35327434	47767955	Pp01	Prupe.1G412900	35996976	35999551	Prupe.1G412900.2	ko04370	VEGF signaling pathway	KEGG_PATHWAYS
Ad-LG1	35327434	47767955	Pp01	Prupe.1G412900	35996976	35999551	Prupe.1G412900.1	ko04020	Calcium signaling pathway	KEGG_PATHWAYS
Ad-LG1	35327434	47767955	Pp01	Prupe.1G412900	35996976	35999551	Prupe.1G412900.2	ko04020	Calcium signaling pathway	KEGG_PATHWAYS
Ad-LG1	35327434	47767955	Pp01	Prupe.1G412900	35996976	35999551	Prupe.1G412900.1	ko04022	cGMP - PKG signaling pathway	KEGG_PATHWAYS
Ad-LG1	35327434	47767955	Pp01	Prupe.1G412900	35996976	35999551	Prupe.1G412900.2	ko04022	cGMP - PKG signaling pathway	KEGG_PATHWAYS
Ad-LG1	35327434	47767955	Pp01	Prupe.1G412900	35996976	35999551	Prupe.1G412900.1	ko04114	Oocyte meiosis	KEGG_PATHWAYS
Ad-LG1	35327434	47767955	Pp01	Prupe.1G412900	35996976	35999551	Prupe.1G412900.2	ko04114	Oocyte meiosis	KEGG_PATHWAYS
Ad-LG1	35327434	47767955	Pp01	Prupe.1G412900	35996976	35999551	Prupe.1G412900.1	ko04650	Natural killer cell mediated cytotoxicity	KEGG_PATHWAYS
Ad-LG1	35327434	47767955	Pp01	Prupe.1G412900	35996976	35999551	Prupe.1G412900.2	ko04650	Natural killer cell mediated cytotoxicity	KEGG_PATHWAYS
Ad-LG1	35327434	47767955	Pp01	Prupe.1G412900	35996976	35999551	Prupe.1G412900.1	ko04660	T cell receptor signaling pathway	KEGG_PATHWAYS
Ad-LG1	35327434	47767955	Pp01	Prupe.1G412900	35996976	35999551	Prupe.1G412900.2	ko04660	T cell receptor signaling pathway	KEGG_PATHWAYS
Ad-LG1	35327434	47767955	Pp01	Prupe.1G412900	35996976	35999551	Prupe.1G412900.1	ko04662	B cell receptor signaling pathway	KEGG_PATHWAYS
Ad-LG1	35327434	47767955	Pp01	Prupe.1G412900	35996976	35999551	Prupe.1G412900.2	ko04662	B cell receptor signaling pathway	KEGG_PATHWAYS
Ad-LG1	35327434	47767955	Pp01	Prupe.1G412900	35996976	35999551	Prupe.1G412900.1	ko04922	Glucagon signaling pathway	KEGG_PATHWAYS
Ad-LG1	35327434	47767955	Pp01	Prupe.1G412900	35996976	35999551	Prupe.1G412900.2	ko04922	Glucagon signaling pathway	KEGG_PATHWAYS
Ad-LG1	35327434	47767955	Pp01	Prupe.1G412900	35996976	35999551	Prupe.1G412900.1	ko04921	Oxytocin signaling pathway	KEGG_PATHWAYS
Ad-LG1	35327434	47767955	Pp01	Prupe.1G412900	35996976	35999551	Prupe.1G412900.2	ko04921	Oxytocin signaling pathway	KEGG_PATHWAYS
Ad-LG1	35327434	47767955	Pp01	Prupe.1G412900	35996976	35999551	Prupe.1G412900.1	ko04924	Renin secretion	KEGG_PATHWAYS
Ad-LG1	35327434	47767955	Pp01	Prupe.1G412900	35996976	35999551	Prupe.1G412900.2	ko04924	Renin secretion	KEGG_PATHWAYS
Ad-LG1	35327434	47767955	Pp01	Prupe.1G412900	35996976	35999551	Prupe.1G412900.1	ko04724	Glutamatergic synapse	KEGG_PATHWAYS
Ad-LG1	35327434	47767955	Pp01	Prupe.1G412900	35996976	35999551	Prupe.1G412900.2	ko04724	Glutamatergic synapse	KEGG_PATHWAYS
Ad-LG1	35327434	47767955	Pp01	Prupe.1G412900	35996976	35999551	Prupe.1G412900.1	ko04720	Long-term potentiation	KEGG_PATHWAYS
Ad-LG1	35327434	47767955	Pp01	Prupe.1G412900	35996976	35999551	Prupe.1G412900.2	ko04720	Long-term potentiation	KEGG_PATHWAYS
Ad-LG1	35327434	47767955	Pp01	Prupe.1G412900	35996976	35999551	Prupe.1G412900.1	ko04360	Axon guidance	KEGG_PATHWAYS
Ad-LG1	35327434	47767955	Pp01	Prupe.1G412900	35996976	35999551	Prupe.1G412900.2	ko04360	Axon guidance	KEGG_PATHWAYS
Ad-LG1	35327434	47767955	Pp01	Prupe.1G412900	35996976	35999551	Prupe.1G412900.1	ko04380	Osteoclast differentiation	KEGG_PATHWAYS
Ad-LG1	35327434	47767955	Pp01	Prupe.1G412900	35996976	35999551	Prupe.1G412900.2	ko04380	Osteoclast differentiation	KEGG_PATHWAYS
Ad-LG1	35327434	47767955	Pp01	Prupe.1G412900	35996976	35999551	Prupe.1G412900.1	ko05010	Alzheimer's disease	KEGG_PATHWAYS
Ad-LG1	35327434	47767955	Pp01	Prupe.1G412900	35996976	35999551	Prupe.1G412900.2	ko05010	Alzheimer's disease	KEGG_PATHWAYS
Ad-LG1	35327434	47767955	Pp01	Prupe.1G412900	35996976	35999551	Prupe.1G412900.1	ko05014	Amyotrophic lateral sclerosis (ALS)	KEGG_PATHWAYS
Ad-LG1	35327434	47767955	Pp01	Prupe.1G412900	35996976	35999551	Prupe.1G412900.2	ko05014	Amyotrophic lateral sclerosis (ALS)	KEGG_PATHWAYS
Ad-LG1	35327434	47767955	Pp01	Prupe.1G412900	35996976	35999551	Prupe.1G412900.1	ko05031	Amphetamine addiction	KEGG_PATHWAYS
Ad-LG1	35327434	47767955	Pp01	Prupe.1G412900	35996976	35999551	Prupe.1G412900.2	ko05031	Amphetamine addiction	KEGG_PATHWAYS
Ad-LG1	35327434	47767955	Pp01	Prupe.1G412900	35996976	35999551	Prupe.1G412900.1	ko05152	Tuberculosis	KEGG_PATHWAYS
Ad-LG1	35327434	47767955	Pp01	Prupe.1G412900	35996976	35999551	Prupe.1G412900.2	ko05152	Tuberculosis	KEGG_PATHWAYS
Ad-LG1	35327434	47767955	Pp01	Prupe.1G412900	35996976	35999551	Prupe.1G412900.1	ko05166	HTLV-I infection	KEGG_PATHWAYS
Ad-LG1	35327434	47767955	Pp01	Prupe.1G412900	35996976	35999551	Prupe.1G412900.2	ko05166	HTLV-I infection	KEGG_PATHWAYS
Ad-LG1	35327434	47767955	Pp01	Prupe.1G413100	36007150	36012239	Prupe.1G413100	3.5.1.98	Histone deacetylase.	GO_PANTHER_PFAM
Ad-LG1	35327434	47767955	Pp01	Prupe.1G413100	36007150	36012239	Prupe.1G413100	KOG1344	Predicted histone deacetylase	GO_PANTHER_PFAM
Ad-LG1	35327434	47767955	Pp01	Prupe.1G413100	36007150	36012239	Prupe.1G413100	PF00850	Histone deacetylase domain	GO_PANTHER_PFAM
Ad-LG1	35327434	47767955	Pp01	Prupe.1G413100	36007150	36012239	Prupe.1G413100	PTHR10625:SF112		GO_PANTHER_PFAM
Ad-LG1	35327434	47767955	Pp01	Prupe.1G413100	36007150	36012239	Prupe.1G413100	K11418	histone deacetylase 11 [EC:3.5.1.98]	GO_PANTHER_PFAM
Ad-LG1	35327434	47767955	Pp01	Prupe.1G413100	36007150	36012239	Prupe.1G413100	PTHR10625	HISTONE DEACETYLASE	GO_PANTHER_PFAM
Ad-LG1	35327434	47767955	Pp01	Prupe.1G413100	36007150	36012239	Prupe.1G413100.1	IPR000286	Histone deacetylase superfamily	IPR
Ad-LG1	35327434	47767955	Pp01	Prupe.1G413100	36007150	36012239	Prupe.1G413100.1	IPR023801	Histone deacetylase domain	IPR
Ad-LG1	35327434	47767955	Pp01	Prupe.1G413100	36007150	36012239	Prupe.1G413100.2	IPR000286	Histone deacetylase superfamily	IPR
Ad-LG1	35327434	47767955	Pp01	Prupe.1G413100	36007150	36012239	Prupe.1G413100.2	IPR023801	Histone deacetylase domain	IPR
Ad-LG1	35327434	47767955	Pp01	Prupe.1G413100	36007150	36012239	Prupe.1G413100.1	K11418	histone deacetylase 11 [EC:3.5.1.98]	KEGG_ORTH
Ad-LG1	35327434	47767955	Pp01	Prupe.1G413100	36007150	36012239	Prupe.1G413100.2	K11418	histone deacetylase 11 [EC:3.5.1.98]	KEGG_ORTH
Ad-LG1	35327434	47767955	Pp01	Prupe.1G413100	36007150	36012239	Prupe.1G413100.1	K11418	histone deacetylase 11 [EC:3.5.1.98]	KEGG_ORTH
Ad-LG1	35327434	47767955	Pp01	Prupe.1G413100	36007150	36012239	Prupe.1G413100.2	K11418	histone deacetylase 11 [EC:3.5.1.98]	KEGG_ORTH
Ad-LG1	35327434	47767955	Pp01	Prupe.1G413100	36007150	36012239	Prupe.1G413100.1	K11418	histone deacetylase 11 [EC:3.5.1.98]	KEGG_ORTH
Ad-LG1	35327434	47767955	Pp01	Prupe.1G413100	36007150	36012239	Prupe.1G413100.2	K11418	histone deacetylase 11 [EC:3.5.1.98]	KEGG_ORTH
Ad-LG1	35327434	47767955	Pp01	Prupe.1G413100	36007150	36012239	Prupe.1G413100.1	K11418	histone deacetylase 11 [EC:3.5.1.98]	KEGG_ORTH
Ad-LG1	35327434	47767955	Pp01	Prupe.1G413100	36007150	36012239	Prupe.1G413100.2	K11418	histone deacetylase 11 [EC:3.5.1.98]	KEGG_ORTH
Ad-LG1	35327434	47767955	Pp01	Prupe.1G413100	36007150	36012239	Prupe.1G413100.1	ko05203	Viral carcinogenesis	KEGG_PATHWAYS
Ad-LG1	35327434	47767955	Pp01	Prupe.1G413100	36007150	36012239	Prupe.1G413100.2	ko05203	Viral carcinogenesis	KEGG_PATHWAYS
Ad-LG1	35327434	47767955	Pp01	Prupe.1G413100	36007150	36012239	Prupe.1G413100.1	ko05034	Alcoholism	KEGG_PATHWAYS
Ad-LG1	35327434	47767955	Pp01	Prupe.1G413100	36007150	36012239	Prupe.1G413100.2	ko05034	Alcoholism	KEGG_PATHWAYS
Ad-LG1	35327434	47767955	Pp01	Prupe.1G413300	36015433	36022217	Prupe.1G413300	PTHR16254:SF9		GO_PANTHER_PFAM
Ad-LG1	35327434	47767955	Pp01	Prupe.1G413300	36015433	36022217	Prupe.1G413300	PTHR16254	POTASSIUM/PROTON ANTIPORTER-RELATED	GO_PANTHER_PFAM
Ad-LG1	35327434	47767955	Pp01	Prupe.1G413300	36015433	36022217	Prupe.1G413300	GO:0015299	solute:hydrogen antiporter activity	GO_PANTHER_PFAM
Ad-LG1	35327434	47767955	Pp01	Prupe.1G413300	36015433	36022217	Prupe.1G413300	GO:0016021	integral to membrane	GO_PANTHER_PFAM
Ad-LG1	35327434	47767955	Pp01	Prupe.1G413300	36015433	36022217	Prupe.1G413300	KOG1650	Predicted K+/H+-antiporter	GO_PANTHER_PFAM
Ad-LG1	35327434	47767955	Pp01	Prupe.1G413300	36015433	36022217	Prupe.1G413300	GO:0055085	transmembrane transport	GO_PANTHER_PFAM
Ad-LG1	35327434	47767955	Pp01	Prupe.1G413300	36015433	36022217	Prupe.1G413300	GO:0006812	cation transport	GO_PANTHER_PFAM
Ad-LG1	35327434	47767955	Pp01	Prupe.1G413300	36015433	36022217	Prupe.1G413300	PF00999	Sodium/hydrogen exchanger family	GO_PANTHER_PFAM
Ad-LG1	35327434	47767955	Pp01	Prupe.1G413300	36015433	36022217	Prupe.1G413300.1	IPR006153	Cation/H+ exchanger	IPR
Ad-LG1	35327434	47767955	Pp01	Prupe.1G413300	36015433	36022217	Prupe.1G413300.2	IPR006153	Cation/H+ exchanger	IPR
Ad-LG1	35327434	47767955	Pp01	Prupe.1G413300	36015433	36022217	Prupe.1G413300.3	IPR006153	Cation/H+ exchanger	IPR
Ad-LG1	35327434	47767955	Pp01	Prupe.1G413300	36015433	36022217	Prupe.1G413300.4	IPR006153	Cation/H+ exchanger	IPR
Ad-LG1	35327434	47767955	Pp01	Prupe.1G413300	36015433	36022217	Prupe.1G413300.5	IPR006153	Cation/H+ exchanger	IPR
Ad-LG1	35327434	47767955	Pp01	Prupe.1G413300	36015433	36022217	Prupe.1G413300.6	IPR006153	Cation/H+ exchanger	IPR
Ad-LG1	35327434	47767955	Pp01	Prupe.1G413300	36015433	36022217	Prupe.1G413300.7	IPR006153	Cation/H+ exchanger	IPR
Ad-LG1	35327434	47767955	Pp01	Prupe.1G413300	36015433	36022217	Prupe.1G413300.8	IPR006153	Cation/H+ exchanger	IPR
Ad-LG1	35327434	47767955	Pp01	Prupe.1G413400	36022864	36024302	Prupe.1G413400	PF00249	Myb-like DNA-binding domain	GO_PANTHER_PFAM
Ad-LG1	35327434	47767955	Pp01	Prupe.1G413400	36022864	36024302	Prupe.1G413400	GO:0003682	chromatin binding	GO_PANTHER_PFAM
Ad-LG1	35327434	47767955	Pp01	Prupe.1G413400	36022864	36024302	Prupe.1G413400	PTHR12374	TRANSCRIPTIONAL ADAPTOR 2 (ADA2)-RELATED	GO_PANTHER_PFAM
Ad-LG1	35327434	47767955	Pp01	Prupe.1G413400	36022864	36024302	Prupe.1G413400	PTHR12374:SF19		GO_PANTHER_PFAM
Ad-LG1	35327434	47767955	Pp01	Prupe.1G413400	36022864	36024302	Prupe.1G413400.1	IPR001005	SANT/Myb domain	IPR
Ad-LG1	35327434	47767955	Pp01	Prupe.1G413400	36022864	36024302	Prupe.1G413400.1	IPR001878	Zinc finger, CCHC-type	IPR
Ad-LG1	35327434	47767955	Pp01	Prupe.1G413400	36022864	36024302	Prupe.1G413400.1	IPR006447	Myb domain, plants	IPR
Ad-LG1	35327434	47767955	Pp01	Prupe.1G413400	36022864	36024302	Prupe.1G413400.1	IPR009057	Homeodomain-like	IPR
Ad-LG1	35327434	47767955	Pp01	Prupe.1G413400	36022864	36024302	Prupe.1G413400.1	IPR017930	Myb domain	IPR
Ad-LG1	35327434	47767955	Pp01	Prupe.1G413500	36028970	36030115	Prupe.1G413500	PTHR31213:SF7		GO_PANTHER_PFAM
Ad-LG1	35327434	47767955	Pp01	Prupe.1G413500	36028970	36030115	Prupe.1G413500	PF10604	Polyketide cyclase / dehydrase and lipid transport	GO_PANTHER_PFAM
Ad-LG1	35327434	47767955	Pp01	Prupe.1G413500	36028970	36030115	Prupe.1G413500	K14496	abscisic acid receptor PYR/PYL family	GO_PANTHER_PFAM
Ad-LG1	35327434	47767955	Pp01	Prupe.1G413500	36028970	36030115	Prupe.1G413500	PTHR31213	FAMILY NOT NAMED	GO_PANTHER_PFAM
Ad-LG1	35327434	47767955	Pp01	Prupe.1G413500	36028970	36030115	Prupe.1G413500.1	IPR019587	Polyketide cyclase/dehydrase	IPR
Ad-LG1	35327434	47767955	Pp01	Prupe.1G413500	36028970	36030115	Prupe.1G413500.1	IPR023393	START-like domain	IPR
Ad-LG1	35327434	47767955	Pp01	Prupe.1G413500	36028970	36030115	Prupe.1G413500.1	K14496	abscisic acid receptor PYR/PYL family	KEGG_ORTH
Ad-LG1	35327434	47767955	Pp01	Prupe.1G413500	36028970	36030115	Prupe.1G413500.1	ko04075	Plant hormone signal transduction	KEGG_PATHWAYS
Ad-LG1	35327434	47767955	Pp01	Prupe.1G413700	36034426	36036739	Prupe.1G413700	GO:0003677	DNA binding	GO_PANTHER_PFAM
Ad-LG1	35327434	47767955	Pp01	Prupe.1G413700	36034426	36036739	Prupe.1G413700	PTHR11850	HOMEOBOX PROTEIN TRANSCRIPTION FACTORS	GO_PANTHER_PFAM
Ad-LG1	35327434	47767955	Pp01	Prupe.1G413700	36034426	36036739	Prupe.1G413700	GO:0006355	regulation of transcription, DNA-dependent	GO_PANTHER_PFAM
Ad-LG1	35327434	47767955	Pp01	Prupe.1G413700	36034426	36036739	Prupe.1G413700	PF07526	Associated with HOX	GO_PANTHER_PFAM
Ad-LG1	35327434	47767955	Pp01	Prupe.1G413700	36034426	36036739	Prupe.1G413700	KOG0773	Transcription factor MEIS1 and related HOX domain proteins	GO_PANTHER_PFAM
Ad-LG1	35327434	47767955	Pp01	Prupe.1G413700	36034426	36036739	Prupe.1G413700	PTHR11850:SF79		GO_PANTHER_PFAM
Ad-LG1	35327434	47767955	Pp01	Prupe.1G413700	36034426	36036739	Prupe.1G413700	PF05920	Homeobox KN domain	GO_PANTHER_PFAM
Ad-LG1	35327434	47767955	Pp01	Prupe.1G413700	36034426	36036739	Prupe.1G413700.1	IPR001356	Homeobox domain	IPR
Ad-LG1	35327434	47767955	Pp01	Prupe.1G413700	36034426	36036739	Prupe.1G413700.1	IPR006563	POX domain	IPR
Ad-LG1	35327434	47767955	Pp01	Prupe.1G413700	36034426	36036739	Prupe.1G413700.1	IPR008422	Homeobox KN domain	IPR
Ad-LG1	35327434	47767955	Pp01	Prupe.1G413700	36034426	36036739	Prupe.1G413700.1	IPR009057	Homeodomain-like	IPR
Ad-LG1	35327434	47767955	Pp01	Prupe.1G413800	36037250	36038443	Prupe.1G413800	GO:0016791	phosphatase activity	GO_PANTHER_PFAM
Ad-LG1	35327434	47767955	Pp01	Prupe.1G413800	36037250	36038443	Prupe.1G413800	PF06888	Putative Phosphatase	GO_PANTHER_PFAM
Ad-LG1	35327434	47767955	Pp01	Prupe.1G413800	36037250	36038443	Prupe.1G413800	PTHR20889	PHOSPHATASE, ORPHAN 1, 2	GO_PANTHER_PFAM
Ad-LG1	35327434	47767955	Pp01	Prupe.1G413800	36037250	36038443	Prupe.1G413800	KOG3120	Predicted haloacid dehalogenase-like hydrolase	GO_PANTHER_PFAM
Ad-LG1	35327434	47767955	Pp01	Prupe.1G413800	36037250	36038443	Prupe.1G413800.1	IPR006383	HAD-superfamily hydrolase, subfamily IB, PSPase-like	IPR
Ad-LG1	35327434	47767955	Pp01	Prupe.1G413800	36037250	36038443	Prupe.1G413800.1	IPR006384	Pyridoxal phosphate phosphatase-related	IPR
Ad-LG1	35327434	47767955	Pp01	Prupe.1G413800	36037250	36038443	Prupe.1G413800.1	IPR016965	Phosphatase PHOSPHO-type	IPR
Ad-LG1	35327434	47767955	Pp01	Prupe.1G413800	36037250	36038443	Prupe.1G413800.1	IPR023214	HAD-like domain	IPR
Ad-LG1	35327434	47767955	Pp01	Prupe.1G413800	36037250	36038443	Prupe.1G413800.1	K13248	pyridoxal phosphate phosphatase PHOSPHO2 [EC:3.1.3.74]	KEGG_ORTH
Ad-LG1	35327434	47767955	Pp01	Prupe.1G413800	36037250	36038443	Prupe.1G413800.1	K13248	pyridoxal phosphate phosphatase PHOSPHO2 [EC:3.1.3.74]	KEGG_ORTH
Ad-LG1	35327434	47767955	Pp01	Prupe.1G413800	36037250	36038443	Prupe.1G413800.1	K13248	pyridoxal phosphate phosphatase PHOSPHO2 [EC:3.1.3.74]	KEGG_ORTH
Ad-LG1	35327434	47767955	Pp01	Prupe.1G413800	36037250	36038443	Prupe.1G413800.1	ko00750	Vitamin B6 metabolism	KEGG_PATHWAYS
Ad-LG1	35327434	47767955	Pp01	Prupe.1G413900	36038054	36043137	Prupe.1G413900	KOG2931	Differentiation-related gene 1 protein (NDR1 protein), related proteins	GO_PANTHER_PFAM
Ad-LG1	35327434	47767955	Pp01	Prupe.1G413900	36038054	36043137	Prupe.1G413900	PTHR11034	N-MYC DOWNSTREAM REGULATED	GO_PANTHER_PFAM
Ad-LG1	35327434	47767955	Pp01	Prupe.1G413900	36038054	36043137	Prupe.1G413900	PTHR11034:SF19		GO_PANTHER_PFAM
Ad-LG1	35327434	47767955	Pp01	Prupe.1G413900	36038054	36043137	Prupe.1G413900	PF03096	Ndr family	GO_PANTHER_PFAM
Ad-LG1	35327434	47767955	Pp01	Prupe.1G413900	36038054	36043137	Prupe.1G413900.1	IPR004142	NDRG	IPR
Ad-LG1	35327434	47767955	Pp01	Prupe.1G413900	36038054	36043137	Prupe.1G413900.1	IPR029058	Alpha/Beta hydrolase fold	IPR
Ad-LG1	35327434	47767955	Pp01	Prupe.1G414000	36047703	36053839	Prupe.1G414000	GO:0008601	protein phosphatase type 2A regulator activity	GO_PANTHER_PFAM
Ad-LG1	35327434	47767955	Pp01	Prupe.1G414000	36047703	36053839	Prupe.1G414000	K04354	protein phosphatase 2 (formerly 2A), regulatory subunit B	GO_PANTHER_PFAM
Ad-LG1	35327434	47767955	Pp01	Prupe.1G414000	36047703	36053839	Prupe.1G414000	KOG1354	Serine/threonine protein phosphatase 2A, regulatory subunit	GO_PANTHER_PFAM
Ad-LG1	35327434	47767955	Pp01	Prupe.1G414000	36047703	36053839	Prupe.1G414000	GO:0000159	protein phosphatase type 2A complex	GO_PANTHER_PFAM
Ad-LG1	35327434	47767955	Pp01	Prupe.1G414000	36047703	36053839	Prupe.1G414000	GO:0007165	signal transduction	GO_PANTHER_PFAM
Ad-LG1	35327434	47767955	Pp01	Prupe.1G414000	36047703	36053839	Prupe.1G414000	PTHR11871	PROTEIN PHOSPHATASE PP2A REGULATORY SUBUNIT B	GO_PANTHER_PFAM
Ad-LG1	35327434	47767955	Pp01	Prupe.1G414000	36047703	36053839	Prupe.1G414000	PTHR11871:SF0	PROTEIN PHOSPHATASE PP2A 55 KDA REGULATORY SUBUNIT	GO_PANTHER_PFAM
Ad-LG1	35327434	47767955	Pp01	Prupe.1G414000	36047703	36053839	Prupe.1G414000.1	IPR000009	Protein phosphatase 2A, regulatory subunit PR55	IPR
Ad-LG1	35327434	47767955	Pp01	Prupe.1G414000	36047703	36053839	Prupe.1G414000.1	IPR001680	WD40 repeat	IPR
Ad-LG1	35327434	47767955	Pp01	Prupe.1G414000	36047703	36053839	Prupe.1G414000.1	IPR015943	WD40/YVTN repeat-like-containing domain	IPR
Ad-LG1	35327434	47767955	Pp01	Prupe.1G414000	36047703	36053839	Prupe.1G414000.1	IPR017986	WD40-repeat-containing domain	IPR
Ad-LG1	35327434	47767955	Pp01	Prupe.1G414000	36047703	36053839	Prupe.1G414000.1	IPR018067	Protein phosphatase 2A, regulatory subunit PR55, conserved site	IPR
Ad-LG1	35327434	47767955	Pp01	Prupe.1G414000	36047703	36053839	Prupe.1G414000.1	IPR019775	WD40 repeat, conserved site	IPR
Ad-LG1	35327434	47767955	Pp01	Prupe.1G414000	36047703	36053839	Prupe.1G414000.2	IPR000009	Protein phosphatase 2A, regulatory subunit PR55	IPR
Ad-LG1	35327434	47767955	Pp01	Prupe.1G414000	36047703	36053839	Prupe.1G414000.2	IPR001680	WD40 repeat	IPR
Ad-LG1	35327434	47767955	Pp01	Prupe.1G414000	36047703	36053839	Prupe.1G414000.2	IPR015943	WD40/YVTN repeat-like-containing domain	IPR
Ad-LG1	35327434	47767955	Pp01	Prupe.1G414000	36047703	36053839	Prupe.1G414000.2	IPR017986	WD40-repeat-containing domain	IPR
Ad-LG1	35327434	47767955	Pp01	Prupe.1G414000	36047703	36053839	Prupe.1G414000.2	IPR018067	Protein phosphatase 2A, regulatory subunit PR55, conserved site	IPR
Ad-LG1	35327434	47767955	Pp01	Prupe.1G414000	36047703	36053839	Prupe.1G414000.2	IPR019775	WD40 repeat, conserved site	IPR
Ad-LG1	35327434	47767955	Pp01	Prupe.1G414000	36047703	36053839	Prupe.1G414000.1	K04354	serine/threonine-protein phosphatase 2A regulatory subunit B	KEGG_ORTH
Ad-LG1	35327434	47767955	Pp01	Prupe.1G414000	36047703	36053839	Prupe.1G414000.2	K04354	serine/threonine-protein phosphatase 2A regulatory subunit B	KEGG_ORTH
Ad-LG1	35327434	47767955	Pp01	Prupe.1G414000	36047703	36053839	Prupe.1G414000.1	K04354	serine/threonine-protein phosphatase 2A regulatory subunit B	KEGG_ORTH
Ad-LG1	35327434	47767955	Pp01	Prupe.1G414000	36047703	36053839	Prupe.1G414000.2	K04354	serine/threonine-protein phosphatase 2A regulatory subunit B	KEGG_ORTH
Ad-LG1	35327434	47767955	Pp01	Prupe.1G414000	36047703	36053839	Prupe.1G414000.1	K04354	serine/threonine-protein phosphatase 2A regulatory subunit B	KEGG_ORTH
Ad-LG1	35327434	47767955	Pp01	Prupe.1G414000	36047703	36053839	Prupe.1G414000.2	K04354	serine/threonine-protein phosphatase 2A regulatory subunit B	KEGG_ORTH
Ad-LG1	35327434	47767955	Pp01	Prupe.1G414000	36047703	36053839	Prupe.1G414000.1	K04354	serine/threonine-protein phosphatase 2A regulatory subunit B	KEGG_ORTH
Ad-LG1	35327434	47767955	Pp01	Prupe.1G414000	36047703	36053839	Prupe.1G414000.2	K04354	serine/threonine-protein phosphatase 2A regulatory subunit B	KEGG_ORTH
Ad-LG1	35327434	47767955	Pp01	Prupe.1G414000	36047703	36053839	Prupe.1G414000.1	K04354	serine/threonine-protein phosphatase 2A regulatory subunit B	KEGG_ORTH
Ad-LG1	35327434	47767955	Pp01	Prupe.1G414000	36047703	36053839	Prupe.1G414000.2	K04354	serine/threonine-protein phosphatase 2A regulatory subunit B	KEGG_ORTH
Ad-LG1	35327434	47767955	Pp01	Prupe.1G414000	36047703	36053839	Prupe.1G414000.1	K04354	serine/threonine-protein phosphatase 2A regulatory subunit B	KEGG_ORTH
Ad-LG1	35327434	47767955	Pp01	Prupe.1G414000	36047703	36053839	Prupe.1G414000.2	K04354	serine/threonine-protein phosphatase 2A regulatory subunit B	KEGG_ORTH
Ad-LG1	35327434	47767955	Pp01	Prupe.1G414000	36047703	36053839	Prupe.1G414000.1	K04354	serine/threonine-protein phosphatase 2A regulatory subunit B	KEGG_ORTH
Ad-LG1	35327434	47767955	Pp01	Prupe.1G414000	36047703	36053839	Prupe.1G414000.2	K04354	serine/threonine-protein phosphatase 2A regulatory subunit B	KEGG_ORTH
Ad-LG1	35327434	47767955	Pp01	Prupe.1G414000	36047703	36053839	Prupe.1G414000.1	K04354	serine/threonine-protein phosphatase 2A regulatory subunit B	KEGG_ORTH
Ad-LG1	35327434	47767955	Pp01	Prupe.1G414000	36047703	36053839	Prupe.1G414000.2	K04354	serine/threonine-protein phosphatase 2A regulatory subunit B	KEGG_ORTH
Ad-LG1	35327434	47767955	Pp01	Prupe.1G414000	36047703	36053839	Prupe.1G414000.1	K04354	serine/threonine-protein phosphatase 2A regulatory subunit B	KEGG_ORTH
Ad-LG1	35327434	47767955	Pp01	Prupe.1G414000	36047703	36053839	Prupe.1G414000.2	K04354	serine/threonine-protein phosphatase 2A regulatory subunit B	KEGG_ORTH
Ad-LG1	35327434	47767955	Pp01	Prupe.1G414000	36047703	36053839	Prupe.1G414000.1	K04354	serine/threonine-protein phosphatase 2A regulatory subunit B	KEGG_ORTH
Ad-LG1	35327434	47767955	Pp01	Prupe.1G414000	36047703	36053839	Prupe.1G414000.2	K04354	serine/threonine-protein phosphatase 2A regulatory subunit B	KEGG_ORTH
Ad-LG1	35327434	47767955	Pp01	Prupe.1G414000	36047703	36053839	Prupe.1G414000.1	K04354	serine/threonine-protein phosphatase 2A regulatory subunit B	KEGG_ORTH
Ad-LG1	35327434	47767955	Pp01	Prupe.1G414000	36047703	36053839	Prupe.1G414000.2	K04354	serine/threonine-protein phosphatase 2A regulatory subunit B	KEGG_ORTH
Ad-LG1	35327434	47767955	Pp01	Prupe.1G414000	36047703	36053839	Prupe.1G414000.1	K04354	serine/threonine-protein phosphatase 2A regulatory subunit B	KEGG_ORTH
Ad-LG1	35327434	47767955	Pp01	Prupe.1G414000	36047703	36053839	Prupe.1G414000.2	K04354	serine/threonine-protein phosphatase 2A regulatory subunit B	KEGG_ORTH
Ad-LG1	35327434	47767955	Pp01	Prupe.1G414000	36047703	36053839	Prupe.1G414000.1	K04354	serine/threonine-protein phosphatase 2A regulatory subunit B	KEGG_ORTH
Ad-LG1	35327434	47767955	Pp01	Prupe.1G414000	36047703	36053839	Prupe.1G414000.2	K04354	serine/threonine-protein phosphatase 2A regulatory subunit B	KEGG_ORTH
Ad-LG1	35327434	47767955	Pp01	Prupe.1G414000	36047703	36053839	Prupe.1G414000.1	K04354	serine/threonine-protein phosphatase 2A regulatory subunit B	KEGG_ORTH
Ad-LG1	35327434	47767955	Pp01	Prupe.1G414000	36047703	36053839	Prupe.1G414000.2	K04354	serine/threonine-protein phosphatase 2A regulatory subunit B	KEGG_ORTH
Ad-LG1	35327434	47767955	Pp01	Prupe.1G414000	36047703	36053839	Prupe.1G414000.1	ko03015	mRNA surveillance pathway	KEGG_PATHWAYS
Ad-LG1	35327434	47767955	Pp01	Prupe.1G414000	36047703	36053839	Prupe.1G414000.2	ko03015	mRNA surveillance pathway	KEGG_PATHWAYS
Ad-LG1	35327434	47767955	Pp01	Prupe.1G414000	36047703	36053839	Prupe.1G414000.1	ko04390	Hippo signaling pathway	KEGG_PATHWAYS
Ad-LG1	35327434	47767955	Pp01	Prupe.1G414000	36047703	36053839	Prupe.1G414000.2	ko04390	Hippo signaling pathway	KEGG_PATHWAYS
Ad-LG1	35327434	47767955	Pp01	Prupe.1G414000	36047703	36053839	Prupe.1G414000.1	ko04391	Hippo signaling pathway -fly	KEGG_PATHWAYS
Ad-LG1	35327434	47767955	Pp01	Prupe.1G414000	36047703	36053839	Prupe.1G414000.2	ko04391	Hippo signaling pathway -fly	KEGG_PATHWAYS
Ad-LG1	35327434	47767955	Pp01	Prupe.1G414000	36047703	36053839	Prupe.1G414000.1	ko04071	Sphingolipid signaling pathway	KEGG_PATHWAYS
Ad-LG1	35327434	47767955	Pp01	Prupe.1G414000	36047703	36053839	Prupe.1G414000.2	ko04071	Sphingolipid signaling pathway	KEGG_PATHWAYS
Ad-LG1	35327434	47767955	Pp01	Prupe.1G414000	36047703	36053839	Prupe.1G414000.1	ko04151	PI3K-Akt signaling pathway	KEGG_PATHWAYS
Ad-LG1	35327434	47767955	Pp01	Prupe.1G414000	36047703	36053839	Prupe.1G414000.2	ko04151	PI3K-Akt signaling pathway	KEGG_PATHWAYS
Ad-LG1	35327434	47767955	Pp01	Prupe.1G414000	36047703	36053839	Prupe.1G414000.1	ko04152	AMPK signaling pathway	KEGG_PATHWAYS
Ad-LG1	35327434	47767955	Pp01	Prupe.1G414000	36047703	36053839	Prupe.1G414000.2	ko04152	AMPK signaling pathway	KEGG_PATHWAYS
Ad-LG1	35327434	47767955	Pp01	Prupe.1G414000	36047703	36053839	Prupe.1G414000.1	ko04111	Cell cycle - yeast	KEGG_PATHWAYS
Ad-LG1	35327434	47767955	Pp01	Prupe.1G414000	36047703	36053839	Prupe.1G414000.2	ko04111	Cell cycle - yeast	KEGG_PATHWAYS
Ad-LG1	35327434	47767955	Pp01	Prupe.1G414000	36047703	36053839	Prupe.1G414000.1	ko04530	Tight junction	KEGG_PATHWAYS
Ad-LG1	35327434	47767955	Pp01	Prupe.1G414000	36047703	36053839	Prupe.1G414000.2	ko04530	Tight junction	KEGG_PATHWAYS
Ad-LG1	35327434	47767955	Pp01	Prupe.1G414000	36047703	36053839	Prupe.1G414000.1	ko04261	Adrenergic signaling in cardiomyocytes	KEGG_PATHWAYS
Ad-LG1	35327434	47767955	Pp01	Prupe.1G414000	36047703	36053839	Prupe.1G414000.2	ko04261	Adrenergic signaling in cardiomyocytes	KEGG_PATHWAYS
Ad-LG1	35327434	47767955	Pp01	Prupe.1G414000	36047703	36053839	Prupe.1G414000.1	ko04728	Dopaminergic synapse	KEGG_PATHWAYS
Ad-LG1	35327434	47767955	Pp01	Prupe.1G414000	36047703	36053839	Prupe.1G414000.2	ko04728	Dopaminergic synapse	KEGG_PATHWAYS
Ad-LG1	35327434	47767955	Pp01	Prupe.1G414000	36047703	36053839	Prupe.1G414000.1	ko05160	Hepatitis C	KEGG_PATHWAYS
Ad-LG1	35327434	47767955	Pp01	Prupe.1G414000	36047703	36053839	Prupe.1G414000.2	ko05160	Hepatitis C	KEGG_PATHWAYS
Ad-LG1	35327434	47767955	Pp01	Prupe.1G414000	36047703	36053839	Prupe.1G414000.1	ko05142	Chagas disease (American trypanosomiasis)	KEGG_PATHWAYS
Ad-LG1	35327434	47767955	Pp01	Prupe.1G414000	36047703	36053839	Prupe.1G414000.2	ko05142	Chagas disease (American trypanosomiasis)	KEGG_PATHWAYS
Ad-LG1	35327434	47767955	Pp01	Prupe.1G414100	36054418	36056122	Prupe.1G414100	K03940	NADH dehydrogenase (ubiquinone) Fe-S protein 7 [EC:1.6.5.3 1.6.99.3]	GO_PANTHER_PFAM
Ad-LG1	35327434	47767955	Pp01	Prupe.1G414100	36054418	36056122	Prupe.1G414100	PF01058	NADH ubiquinone oxidoreductase, 20 Kd subunit	GO_PANTHER_PFAM
Ad-LG1	35327434	47767955	Pp01	Prupe.1G414100	36054418	36056122	Prupe.1G414100	GO:0055114	oxidation-reduction process	GO_PANTHER_PFAM
Ad-LG1	35327434	47767955	Pp01	Prupe.1G414100	36054418	36056122	Prupe.1G414100	1.6.99.3	NADH dehydrogenase.	GO_PANTHER_PFAM
Ad-LG1	35327434	47767955	Pp01	Prupe.1G414100	36054418	36056122	Prupe.1G414100	KOG1687	NADH-ubiquinone oxidoreductase, NUFS7/PSST/20 kDa subunit	GO_PANTHER_PFAM
Ad-LG1	35327434	47767955	Pp01	Prupe.1G414100	36054418	36056122	Prupe.1G414100	PTHR11995:SF2	NADH-PLASTOQUINONE OXIDOREDUCTASE	GO_PANTHER_PFAM
Ad-LG1	35327434	47767955	Pp01	Prupe.1G414100	36054418	36056122	Prupe.1G414100	GO:0051536	iron-sulfur cluster binding	GO_PANTHER_PFAM
Ad-LG1	35327434	47767955	Pp01	Prupe.1G414100	36054418	36056122	Prupe.1G414100	1.6.5.3	NADH:ubiquinone reductase (H(+)-translocating).	GO_PANTHER_PFAM
Ad-LG1	35327434	47767955	Pp01	Prupe.1G414100	36054418	36056122	Prupe.1G414100	PTHR11995	NADH DEHYDROGENASE	GO_PANTHER_PFAM
Ad-LG1	35327434	47767955	Pp01	Prupe.1G414100	36054418	36056122	Prupe.1G414100.1	IPR006137	NADH:ubiquinone oxidoreductase-like, 20kDa subunit	IPR
Ad-LG1	35327434	47767955	Pp01	Prupe.1G414100	36054418	36056122	Prupe.1G414100.1	IPR006138	NADH-ubiquinone oxidoreductase, 20 Kd subunit	IPR
Ad-LG1	35327434	47767955	Pp01	Prupe.1G414100	36054418	36056122	Prupe.1G414100.1	K03940	NADH dehydrogenase (ubiquinone) Fe-S protein 7 [EC:1.6.5.3 1.6.99.3]	KEGG_ORTH
Ad-LG1	35327434	47767955	Pp01	Prupe.1G414100	36054418	36056122	Prupe.1G414100.1	K03940	NADH dehydrogenase (ubiquinone) Fe-S protein 7 [EC:1.6.5.3 1.6.99.3]	KEGG_ORTH
Ad-LG1	35327434	47767955	Pp01	Prupe.1G414100	36054418	36056122	Prupe.1G414100.1	K03940	NADH dehydrogenase (ubiquinone) Fe-S protein 7 [EC:1.6.5.3 1.6.99.3]	KEGG_ORTH
Ad-LG1	35327434	47767955	Pp01	Prupe.1G414100	36054418	36056122	Prupe.1G414100.1	K03940	NADH dehydrogenase (ubiquinone) Fe-S protein 7 [EC:1.6.5.3 1.6.99.3]	KEGG_ORTH
Ad-LG1	35327434	47767955	Pp01	Prupe.1G414100	36054418	36056122	Prupe.1G414100.1	K03940	NADH dehydrogenase (ubiquinone) Fe-S protein 7 [EC:1.6.5.3 1.6.99.3]	KEGG_ORTH
Ad-LG1	35327434	47767955	Pp01	Prupe.1G414100	36054418	36056122	Prupe.1G414100.1	K03940	NADH dehydrogenase (ubiquinone) Fe-S protein 7 [EC:1.6.5.3 1.6.99.3]	KEGG_ORTH
Ad-LG1	35327434	47767955	Pp01	Prupe.1G414100	36054418	36056122	Prupe.1G414100.1	K03940	NADH dehydrogenase (ubiquinone) Fe-S protein 7 [EC:1.6.5.3 1.6.99.3]	KEGG_ORTH
Ad-LG1	35327434	47767955	Pp01	Prupe.1G414100	36054418	36056122	Prupe.1G414100.1	K03940	NADH dehydrogenase (ubiquinone) Fe-S protein 7 [EC:1.6.5.3 1.6.99.3]	KEGG_ORTH
Ad-LG1	35327434	47767955	Pp01	Prupe.1G414100	36054418	36056122	Prupe.1G414100.1	ko00190	Oxidative phosphorylation	KEGG_PATHWAYS
Ad-LG1	35327434	47767955	Pp01	Prupe.1G414100	36054418	36056122	Prupe.1G414100.1	ko05010	Alzheimer's disease	KEGG_PATHWAYS
Ad-LG1	35327434	47767955	Pp01	Prupe.1G414100	36054418	36056122	Prupe.1G414100.1	ko05012	Parkinson's disease	KEGG_PATHWAYS
Ad-LG1	35327434	47767955	Pp01	Prupe.1G414100	36054418	36056122	Prupe.1G414100.1	ko05016	Huntington's disease	KEGG_PATHWAYS
Ad-LG1	35327434	47767955	Pp01	Prupe.1G414100	36054418	36056122	Prupe.1G414100.1	ko04932	Non-alcoholic fatty liver disease (NAFLD)	KEGG_PATHWAYS
Ad-LG1	35327434	47767955	Pp01	Prupe.1G414200	36056967	36063342	Prupe.1G414200	GO:0003723	RNA binding	GO_PANTHER_PFAM
Ad-LG1	35327434	47767955	Pp01	Prupe.1G414200	36056967	36063342	Prupe.1G414200	KOG1676	K-homology type RNA binding proteins	GO_PANTHER_PFAM
Ad-LG1	35327434	47767955	Pp01	Prupe.1G414200	36056967	36063342	Prupe.1G414200	PTHR10288	KH DOMAIN CONTAINING RNA BINDING PROTEIN	GO_PANTHER_PFAM
Ad-LG1	35327434	47767955	Pp01	Prupe.1G414200	36056967	36063342	Prupe.1G414200	PF00013	KH domain	GO_PANTHER_PFAM
Ad-LG1	35327434	47767955	Pp01	Prupe.1G414200	36056967	36063342	Prupe.1G414200	K13210	far upstream element-binding protein	GO_PANTHER_PFAM
Ad-LG1	35327434	47767955	Pp01	Prupe.1G414200	36056967	36063342	Prupe.1G414200	PTHR10288:SF145		GO_PANTHER_PFAM
Ad-LG1	35327434	47767955	Pp01	Prupe.1G414200	36056967	36063342	Prupe.1G414200.1	IPR004087	K Homology domain	IPR
Ad-LG1	35327434	47767955	Pp01	Prupe.1G414200	36056967	36063342	Prupe.1G414200.1	IPR004088	K Homology domain, type 1	IPR
Ad-LG1	35327434	47767955	Pp01	Prupe.1G414200	36056967	36063342	Prupe.1G414200.1	K13210	far upstream element-binding protein	KEGG_ORTH
Ad-LG1	35327434	47767955	Pp01	Prupe.1G414200	36056967	36063342	Prupe.1G414200.1	K13210	far upstream element-binding protein	KEGG_ORTH
Ad-LG1	35327434	47767955	Pp01	Prupe.1G414300	36065533	36066593	Prupe.1G414300	GO:0000276	mitochondrial proton-transporting ATP synthase complex, coupling factor F(o)	GO_PANTHER_PFAM
Ad-LG1	35327434	47767955	Pp01	Prupe.1G414300	36065533	36066593	Prupe.1G414300	GO:0015078	hydrogen ion transmembrane transporter activity	GO_PANTHER_PFAM
Ad-LG1	35327434	47767955	Pp01	Prupe.1G414300	36065533	36066593	Prupe.1G414300	PF04718	Mitochondrial ATP synthase g subunit	GO_PANTHER_PFAM
Ad-LG1	35327434	47767955	Pp01	Prupe.1G414300	36065533	36066593	Prupe.1G414300	GO:0015986	ATP synthesis coupled proton transport	GO_PANTHER_PFAM
Ad-LG1	35327434	47767955	Pp01	Prupe.1G414300	36065533	36066593	Prupe.1G414300	PTHR12386	FAMILY NOT NAMED	GO_PANTHER_PFAM
Ad-LG1	35327434	47767955	Pp01	Prupe.1G414300	36065533	36066593	Prupe.1G414300.1	IPR006808	ATPase, F0 complex, subunit G, mitochondrial	IPR
Ad-LG1	35327434	47767955	Pp01	Prupe.1G414300	36065533	36066593	Prupe.1G414300.2	IPR006808	ATPase, F0 complex, subunit G, mitochondrial	IPR
Ad-LG1	35327434	47767955	Pp01	Prupe.1G414300	36065533	36066593	Prupe.1G414300.1	K02140	F-type H+-transporting ATPase subunit g	KEGG_ORTH
Ad-LG1	35327434	47767955	Pp01	Prupe.1G414300	36065533	36066593	Prupe.1G414300.2	K02140	F-type H+-transporting ATPase subunit g	KEGG_ORTH
Ad-LG1	35327434	47767955	Pp01	Prupe.1G414300	36065533	36066593	Prupe.1G414300.1	K02140	F-type H+-transporting ATPase subunit g	KEGG_ORTH
Ad-LG1	35327434	47767955	Pp01	Prupe.1G414300	36065533	36066593	Prupe.1G414300.2	K02140	F-type H+-transporting ATPase subunit g	KEGG_ORTH
Ad-LG1	35327434	47767955	Pp01	Prupe.1G414300	36065533	36066593	Prupe.1G414300.1	ko00190	Oxidative phosphorylation	KEGG_PATHWAYS
Ad-LG1	35327434	47767955	Pp01	Prupe.1G414300	36065533	36066593	Prupe.1G414300.2	ko00190	Oxidative phosphorylation	KEGG_PATHWAYS
Ad-LG1	35327434	47767955	Pp01	Prupe.1G414400	36066681	36069863	Prupe.1G414400	GO:0006783	heme biosynthetic process	GO_PANTHER_PFAM
Ad-LG1	35327434	47767955	Pp01	Prupe.1G414400	36066681	36069863	Prupe.1G414400	4.99.1.1	Ferrochelatase.	GO_PANTHER_PFAM
Ad-LG1	35327434	47767955	Pp01	Prupe.1G414400	36066681	36069863	Prupe.1G414400	PF00762	Ferrochelatase	GO_PANTHER_PFAM
Ad-LG1	35327434	47767955	Pp01	Prupe.1G414400	36066681	36069863	Prupe.1G414400	PTHR11108	FERROCHELATASE	GO_PANTHER_PFAM
Ad-LG1	35327434	47767955	Pp01	Prupe.1G414400	36066681	36069863	Prupe.1G414400	PTHR11108:SF4		GO_PANTHER_PFAM
Ad-LG1	35327434	47767955	Pp01	Prupe.1G414400	36066681	36069863	Prupe.1G414400	GO:0004325	ferrochelatase activity	GO_PANTHER_PFAM
Ad-LG1	35327434	47767955	Pp01	Prupe.1G414400	36066681	36069863	Prupe.1G414400	K01772	ferrochelatase [EC:4.99.1.1]	GO_PANTHER_PFAM
Ad-LG1	35327434	47767955	Pp01	Prupe.1G414400	36066681	36069863	Prupe.1G414400	KOG1321	Protoheme ferro-lyase (ferrochelatase)	GO_PANTHER_PFAM
Ad-LG1	35327434	47767955	Pp01	Prupe.1G414400	36066681	36069863	Prupe.1G414400.1	IPR001015	Ferrochelatase	IPR
Ad-LG1	35327434	47767955	Pp01	Prupe.1G414400	36066681	36069863	Prupe.1G414400.1	IPR019772	Ferrochelatase, active site	IPR
Ad-LG1	35327434	47767955	Pp01	Prupe.1G414400	36066681	36069863	Prupe.1G414400.1	K01772	ferrochelatase [EC:4.99.1.1]	KEGG_ORTH
Ad-LG1	35327434	47767955	Pp01	Prupe.1G414400	36066681	36069863	Prupe.1G414400.1	K01772	ferrochelatase [EC:4.99.1.1]	KEGG_ORTH
Ad-LG1	35327434	47767955	Pp01	Prupe.1G414400	36066681	36069863	Prupe.1G414400.1	K01772	ferrochelatase [EC:4.99.1.1]	KEGG_ORTH
Ad-LG1	35327434	47767955	Pp01	Prupe.1G414400	36066681	36069863	Prupe.1G414400.1	ko00860	Porphyrin and chlorophyll metabolism	KEGG_PATHWAYS
Ad-LG1	35327434	47767955	Pp01	Prupe.1G414500	36074604	36077969	Prupe.1G414500	PF08576	Eukaryotic protein of unknown function (DUF1764)	GO_PANTHER_PFAM
Ad-LG1	35327434	47767955	Pp01	Prupe.1G414500	36074604	36077969	Prupe.1G414500.1	IPR013885	Protein of unknown function DUF1764, eukaryotic	IPR
Ad-LG1	35327434	47767955	Pp01	Prupe.1G414600	36078616	36081635	Prupe.1G414600	PTHR12175	AD039 (HT014) (THIOREDOXIN FAMILY TRP26)	GO_PANTHER_PFAM
Ad-LG1	35327434	47767955	Pp01	Prupe.1G414600	36078616	36081635	Prupe.1G414600	KOG1730	Thioredoxin-like protein	GO_PANTHER_PFAM
Ad-LG1	35327434	47767955	Pp01	Prupe.1G414600	36078616	36081635	Prupe.1G414600	PF06201	PITH domain	GO_PANTHER_PFAM
Ad-LG1	35327434	47767955	Pp01	Prupe.1G414600	36078616	36081635	Prupe.1G414600.1	IPR008979	Galactose-binding domain-like	IPR
Ad-LG1	35327434	47767955	Pp01	Prupe.1G414600	36078616	36081635	Prupe.1G414600.1	IPR010400	PITH domain	IPR
Ad-LG1	35327434	47767955	Pp01	Prupe.1G414700	36081813	36083995	Prupe.1G414700	PTHR15660:SF1	SUBFAMILY NOT NAMED	GO_PANTHER_PFAM
Ad-LG1	35327434	47767955	Pp01	Prupe.1G414700	36081813	36083995	Prupe.1G414700	GO:0045739	positive regulation of DNA repair	GO_PANTHER_PFAM
Ad-LG1	35327434	47767955	Pp01	Prupe.1G414700	36081813	36083995	Prupe.1G414700	PTHR15660	UNCHARACTERIZED	GO_PANTHER_PFAM
Ad-LG1	35327434	47767955	Pp01	Prupe.1G414700	36081813	36083995	Prupe.1G414700	GO:0070552	BRISC complex	GO_PANTHER_PFAM
Ad-LG1	35327434	47767955	Pp01	Prupe.1G414700	36081813	36083995	Prupe.1G414700	GO:0070531	BRCA1-A complex	GO_PANTHER_PFAM
Ad-LG1	35327434	47767955	Pp01	Prupe.1G414700	36081813	36083995	Prupe.1G414700.1	IPR026126	BRISC and BRCA1-A complex member 1	IPR
Ad-LG1	35327434	47767955	Pp01	Prupe.1G414800	36085540	36087576	Prupe.1G414800	PTHR13832	PROTEIN PHOSPHATASE 2C	GO_PANTHER_PFAM
Ad-LG1	35327434	47767955	Pp01	Prupe.1G414800	36085540	36087576	Prupe.1G414800	PF00481	Protein phosphatase 2C	GO_PANTHER_PFAM
Ad-LG1	35327434	47767955	Pp01	Prupe.1G414800	36085540	36087576	Prupe.1G414800	GO:0003824	catalytic activity	GO_PANTHER_PFAM
Ad-LG1	35327434	47767955	Pp01	Prupe.1G414800	36085540	36087576	Prupe.1G414800	PTHR13832:SF193	PUTATIVE UNCHARACTERIZED PROTEIN	GO_PANTHER_PFAM
Ad-LG1	35327434	47767955	Pp01	Prupe.1G414800	36085540	36087576	Prupe.1G414800.1	IPR001932	Protein phosphatase 2C (PP2C)-like domain	IPR
Ad-LG1	35327434	47767955	Pp01	Prupe.1G414800	36085540	36087576	Prupe.1G414800.1	IPR015655	Protein phosphatase 2C	IPR
Ad-LG1	35327434	47767955	Pp01	Prupe.1G414900	36087727	36090957	Prupe.1G414900	PTHR13135	CYTOSOLIC RESINIFERATOXIN BINDING PROTEIN RBP-26	GO_PANTHER_PFAM
Ad-LG1	35327434	47767955	Pp01	Prupe.1G414900	36087727	36090957	Prupe.1G414900	PF10258	PHAX RNA-binding domain	GO_PANTHER_PFAM
Ad-LG1	35327434	47767955	Pp01	Prupe.1G414900	36087727	36090957	Prupe.1G414900	KOG3948	Mediator of U snRNA nuclear export PHAX	GO_PANTHER_PFAM
Ad-LG1	35327434	47767955	Pp01	Prupe.1G414900	36087727	36090957	Prupe.1G414900.1	IPR019385	Phosphorylated adapter RNA export protein, RNA-binding domain	IPR
Ad-LG1	35327434	47767955	Pp01	Prupe.1G414900	36087727	36090957	Prupe.1G414900.2	IPR019385	Phosphorylated adapter RNA export protein, RNA-binding domain	IPR
Ad-LG1	35327434	47767955	Pp01	Prupe.1G414900	36087727	36090957	Prupe.1G414900.3	IPR019385	Phosphorylated adapter RNA export protein, RNA-binding domain	IPR
Ad-LG1	35327434	47767955	Pp01	Prupe.1G414900	36087727	36090957	Prupe.1G414900.1	K14291	phosphorylated adapter RNA export protein	KEGG_ORTH
Ad-LG1	35327434	47767955	Pp01	Prupe.1G414900	36087727	36090957	Prupe.1G414900.3	K14291	phosphorylated adapter RNA export protein	KEGG_ORTH
Ad-LG1	35327434	47767955	Pp01	Prupe.1G414900	36087727	36090957	Prupe.1G414900.2	K14291	phosphorylated adapter RNA export protein	KEGG_ORTH
Ad-LG1	35327434	47767955	Pp01	Prupe.1G414900	36087727	36090957	Prupe.1G414900.1	ko03013	RNA transport	KEGG_PATHWAYS
Ad-LG1	35327434	47767955	Pp01	Prupe.1G414900	36087727	36090957	Prupe.1G414900.3	ko03013	RNA transport	KEGG_PATHWAYS
Ad-LG1	35327434	47767955	Pp01	Prupe.1G414900	36087727	36090957	Prupe.1G414900.2	ko03013	RNA transport	KEGG_PATHWAYS
Ad-LG1	35327434	47767955	Pp01	Prupe.1G415000	36092586	36096869	Prupe.1G415000	K01369	legumain [EC:3.4.22.34]	GO_PANTHER_PFAM
Ad-LG1	35327434	47767955	Pp01	Prupe.1G415000	36092586	36096869	Prupe.1G415000	KOG1348	Asparaginyl peptidases	GO_PANTHER_PFAM
Ad-LG1	35327434	47767955	Pp01	Prupe.1G415000	36092586	36096869	Prupe.1G415000	PTHR12000:SF12		GO_PANTHER_PFAM
Ad-LG1	35327434	47767955	Pp01	Prupe.1G415000	36092586	36096869	Prupe.1G415000	PF01650	Peptidase C13 family	GO_PANTHER_PFAM
Ad-LG1	35327434	47767955	Pp01	Prupe.1G415000	36092586	36096869	Prupe.1G415000	GO:0006508	proteolysis	GO_PANTHER_PFAM
Ad-LG1	35327434	47767955	Pp01	Prupe.1G415000	36092586	36096869	Prupe.1G415000	PTHR12000	HEMOGLOBINASE FAMILY MEMBER	GO_PANTHER_PFAM
Ad-LG1	35327434	47767955	Pp01	Prupe.1G415000	36092586	36096869	Prupe.1G415000	GO:0004197	cysteine-type endopeptidase activity	GO_PANTHER_PFAM
Ad-LG1	35327434	47767955	Pp01	Prupe.1G415000	36092586	36096869	Prupe.1G415000	3.4.22.34	Legumain.	GO_PANTHER_PFAM
Ad-LG1	35327434	47767955	Pp01	Prupe.1G415000	36092586	36096869	Prupe.1G415000.1	IPR001096	Peptidase C13, legumain	IPR
Ad-LG1	35327434	47767955	Pp01	Prupe.1G415000	36092586	36096869	Prupe.1G415000.2	IPR001096	Peptidase C13, legumain	IPR
Ad-LG1	35327434	47767955	Pp01	Prupe.1G415000	36092586	36096869	Prupe.1G415000.1	K01369	legumain [EC:3.4.22.34]	KEGG_ORTH
Ad-LG1	35327434	47767955	Pp01	Prupe.1G415000	36092586	36096869	Prupe.1G415000.1	K01369	legumain [EC:3.4.22.34]	KEGG_ORTH
Ad-LG1	35327434	47767955	Pp01	Prupe.1G415000	36092586	36096869	Prupe.1G415000.1	K01369	legumain [EC:3.4.22.34]	KEGG_ORTH
Ad-LG1	35327434	47767955	Pp01	Prupe.1G415000	36092586	36096869	Prupe.1G415000.1	K01369	legumain [EC:3.4.22.34]	KEGG_ORTH
Ad-LG1	35327434	47767955	Pp01	Prupe.1G415000	36092586	36096869	Prupe.1G415000.1	ko04142	Lysosome	KEGG_PATHWAYS
Ad-LG1	35327434	47767955	Pp01	Prupe.1G415000	36092586	36096869	Prupe.1G415000.1	ko04612	Antigen processing and presentation	KEGG_PATHWAYS
Ad-LG1	35327434	47767955	Pp01	Prupe.1G415100	36098382	36104593	Prupe.1G415100	PF07797	Protein of unknown function (DUF1639)	GO_PANTHER_PFAM
Ad-LG1	35327434	47767955	Pp01	Prupe.1G415100	36098382	36104593	Prupe.1G415100.1	IPR012438	Protein of unknown function DUF1639	IPR
Ad-LG1	35327434	47767955	Pp01	Prupe.1G415400	36108436	36111938	Prupe.1G415400	GO:0008375	acetylglucosaminyltransferase activity	GO_PANTHER_PFAM
Ad-LG1	35327434	47767955	Pp01	Prupe.1G415400	36108436	36111938	Prupe.1G415400	GO:0016020	membrane	GO_PANTHER_PFAM
Ad-LG1	35327434	47767955	Pp01	Prupe.1G415400	36108436	36111938	Prupe.1G415400	PTHR31042:SF8		GO_PANTHER_PFAM
Ad-LG1	35327434	47767955	Pp01	Prupe.1G415400	36108436	36111938	Prupe.1G415400	PF02485	Core-2/I-Branching enzyme	GO_PANTHER_PFAM
Ad-LG1	35327434	47767955	Pp01	Prupe.1G415400	36108436	36111938	Prupe.1G415400	PTHR31042	FAMILY NOT NAMED	GO_PANTHER_PFAM
Ad-LG1	35327434	47767955	Pp01	Prupe.1G415400	36108436	36111938	Prupe.1G415400.1	IPR003406	Glycosyl transferase, family 14	IPR
Ad-LG1	35327434	47767955	Pp01	Prupe.1G415400	36108436	36111938	Prupe.1G415400.2	IPR003406	Glycosyl transferase, family 14	IPR
Ad-LG1	35327434	47767955	Pp01	Prupe.1G415400	36108436	36111938	Prupe.1G415400.3	IPR003406	Glycosyl transferase, family 14	IPR
Ad-LG1	35327434	47767955	Pp01	Prupe.1G415400	36108436	36111938	Prupe.1G415400.4	IPR003406	Glycosyl transferase, family 14	IPR
Ad-LG1	35327434	47767955	Pp01	Prupe.1G415400	36108436	36111938	Prupe.1G415400.5	IPR003406	Glycosyl transferase, family 14	IPR
Ad-LG1	35327434	47767955	Pp01	Prupe.1G415400	36108436	36111938	Prupe.1G415400.6	IPR003406	Glycosyl transferase, family 14	IPR
Ad-LG1	35327434	47767955	Pp01	Prupe.1G415400	36108436	36111938	Prupe.1G415400.7	IPR003406	Glycosyl transferase, family 14	IPR
Ad-LG1	35327434	47767955	Pp01	Prupe.1G415400	36108436	36111938	Prupe.1G415400.8	IPR003406	Glycosyl transferase, family 14	IPR
Ad-LG1	35327434	47767955	Pp01	Prupe.1G415500	36113295	36115723	Prupe.1G415500	KOG1296	Uncharacterized conserved protein	GO_PANTHER_PFAM
Ad-LG1	35327434	47767955	Pp01	Prupe.1G415500	36113295	36115723	Prupe.1G415500	PF05907	Eukaryotic protein of unknown function (DUF866)	GO_PANTHER_PFAM
Ad-LG1	35327434	47767955	Pp01	Prupe.1G415500	36113295	36115723	Prupe.1G415500	PTHR12857	UNCHARACTERIZED	GO_PANTHER_PFAM
Ad-LG1	35327434	47767955	Pp01	Prupe.1G415500	36113295	36115723	Prupe.1G415500	PTHR12857:SF0	SUBFAMILY NOT NAMED	GO_PANTHER_PFAM
Ad-LG1	35327434	47767955	Pp01	Prupe.1G415500	36113295	36115723	Prupe.1G415500.1	IPR008584	Protein of unknown function DUF866, eukaryotic	IPR
Ad-LG1	35327434	47767955	Pp01	Prupe.1G415600	36116363	36118677	Prupe.1G415600	PF14365	Domain of unknown function (DUF4409)	GO_PANTHER_PFAM
Ad-LG1	35327434	47767955	Pp01	Prupe.1G415600	36116363	36118677	Prupe.1G415600	PF03080	Domain of unknown function (DUF239)	GO_PANTHER_PFAM
Ad-LG1	35327434	47767955	Pp01	Prupe.1G415600	36116363	36118677	Prupe.1G415600	PTHR31589	FAMILY NOT NAMED	GO_PANTHER_PFAM
Ad-LG1	35327434	47767955	Pp01	Prupe.1G415600	36116363	36118677	Prupe.1G415600	PTHR31589:SF2		GO_PANTHER_PFAM
Ad-LG1	35327434	47767955	Pp01	Prupe.1G415600	36116363	36118677	Prupe.1G415600.1	IPR004314	Domain of unknown function DUF239	IPR
Ad-LG1	35327434	47767955	Pp01	Prupe.1G415600	36116363	36118677	Prupe.1G415600.1	IPR025521	Domain of unknown function DUF4409	IPR
Ad-LG1	35327434	47767955	Pp01	Prupe.1G415700	36119194	36121463	Prupe.1G415700	PF14365	Domain of unknown function (DUF4409)	GO_PANTHER_PFAM
Ad-LG1	35327434	47767955	Pp01	Prupe.1G415700	36119194	36121463	Prupe.1G415700	PF03080	Domain of unknown function (DUF239)	GO_PANTHER_PFAM
Ad-LG1	35327434	47767955	Pp01	Prupe.1G415700	36119194	36121463	Prupe.1G415700	PTHR31589	FAMILY NOT NAMED	GO_PANTHER_PFAM
Ad-LG1	35327434	47767955	Pp01	Prupe.1G415700	36119194	36121463	Prupe.1G415700	PTHR31589:SF2		GO_PANTHER_PFAM
Ad-LG1	35327434	47767955	Pp01	Prupe.1G415700	36119194	36121463	Prupe.1G415700.1	IPR004314	Domain of unknown function DUF239	IPR
Ad-LG1	35327434	47767955	Pp01	Prupe.1G415700	36119194	36121463	Prupe.1G415700.1	IPR025521	Domain of unknown function DUF4409	IPR
Ad-LG1	35327434	47767955	Pp01	Prupe.1G415700	36119194	36121463	Prupe.1G415700.2	IPR004314	Domain of unknown function DUF239	IPR
Ad-LG1	35327434	47767955	Pp01	Prupe.1G415700	36119194	36121463	Prupe.1G415700.2	IPR025521	Domain of unknown function DUF4409	IPR
Ad-LG1	35327434	47767955	Pp01	Prupe.1G415800	36123906	36126347	Prupe.1G415800	PF14365	Domain of unknown function (DUF4409)	GO_PANTHER_PFAM
Ad-LG1	35327434	47767955	Pp01	Prupe.1G415800	36123906	36126347	Prupe.1G415800	PF03080	Domain of unknown function (DUF239)	GO_PANTHER_PFAM
Ad-LG1	35327434	47767955	Pp01	Prupe.1G415800	36123906	36126347	Prupe.1G415800	PTHR31589	FAMILY NOT NAMED	GO_PANTHER_PFAM
Ad-LG1	35327434	47767955	Pp01	Prupe.1G415800	36123906	36126347	Prupe.1G415800	PTHR31589:SF2		GO_PANTHER_PFAM
Ad-LG1	35327434	47767955	Pp01	Prupe.1G415800	36123906	36126347	Prupe.1G415800.1	IPR004314	Domain of unknown function DUF239	IPR
Ad-LG1	35327434	47767955	Pp01	Prupe.1G415800	36123906	36126347	Prupe.1G415800.1	IPR025521	Domain of unknown function DUF4409	IPR
Ad-LG1	35327434	47767955	Pp01	Prupe.1G415900	36126542	36128760	Prupe.1G415900	PF14365	Domain of unknown function (DUF4409)	GO_PANTHER_PFAM
Ad-LG1	35327434	47767955	Pp01	Prupe.1G415900	36126542	36128760	Prupe.1G415900	PF03080	Domain of unknown function (DUF239)	GO_PANTHER_PFAM
Ad-LG1	35327434	47767955	Pp01	Prupe.1G415900	36126542	36128760	Prupe.1G415900	PTHR31589	FAMILY NOT NAMED	GO_PANTHER_PFAM
Ad-LG1	35327434	47767955	Pp01	Prupe.1G415900	36126542	36128760	Prupe.1G415900	PTHR31589:SF2		GO_PANTHER_PFAM
Ad-LG1	35327434	47767955	Pp01	Prupe.1G415900	36126542	36128760	Prupe.1G415900.1	IPR004314	Domain of unknown function DUF239	IPR
Ad-LG1	35327434	47767955	Pp01	Prupe.1G415900	36126542	36128760	Prupe.1G415900.1	IPR025521	Domain of unknown function DUF4409	IPR
Ad-LG1	35327434	47767955	Pp01	Prupe.1G416000	36129212	36134514	Prupe.1G416000	K12125	protein EARLY FLOWERING 3	GO_PANTHER_PFAM
Ad-LG1	35327434	47767955	Pp01	Prupe.1G416000	36129212	36134514	Prupe.1G416000.1	K12125	protein EARLY FLOWERING 3	KEGG_ORTH
Ad-LG1	35327434	47767955	Pp01	Prupe.1G416000	36129212	36134514	Prupe.1G416000.1	ko04712	Circadian rhythm - plant	KEGG_PATHWAYS
Ad-LG1	35327434	47767955	Pp01	Prupe.1G416100	36135529	36139192	Prupe.1G416100	GO:0003723	RNA binding	GO_PANTHER_PFAM
Ad-LG1	35327434	47767955	Pp01	Prupe.1G416100	36135529	36139192	Prupe.1G416100	GO:0008408	3'-5' exonuclease activity	GO_PANTHER_PFAM
Ad-LG1	35327434	47767955	Pp01	Prupe.1G416100	36135529	36139192	Prupe.1G416100	PF01612	3'-5' exonuclease	GO_PANTHER_PFAM
Ad-LG1	35327434	47767955	Pp01	Prupe.1G416100	36135529	36139192	Prupe.1G416100	PF00013	KH domain	GO_PANTHER_PFAM
Ad-LG1	35327434	47767955	Pp01	Prupe.1G416100	36135529	36139192	Prupe.1G416100	GO:0006139	nucleobase-containing compound metabolic process	GO_PANTHER_PFAM
Ad-LG1	35327434	47767955	Pp01	Prupe.1G416100	36135529	36139192	Prupe.1G416100	GO:0003676	nucleic acid binding	GO_PANTHER_PFAM
Ad-LG1	35327434	47767955	Pp01	Prupe.1G416100	36135529	36139192	Prupe.1G416100	PTHR12124	POLYMYOSITIS/SCLERODERMA AUTOANTIGEN-RELATED	GO_PANTHER_PFAM
Ad-LG1	35327434	47767955	Pp01	Prupe.1G416100	36135529	36139192	Prupe.1G416100.1	IPR002562	3'-5' exonuclease domain	IPR
Ad-LG1	35327434	47767955	Pp01	Prupe.1G416100	36135529	36139192	Prupe.1G416100.1	IPR004087	K Homology domain	IPR
Ad-LG1	35327434	47767955	Pp01	Prupe.1G416100	36135529	36139192	Prupe.1G416100.1	IPR004088	K Homology domain, type 1	IPR
Ad-LG1	35327434	47767955	Pp01	Prupe.1G416100	36135529	36139192	Prupe.1G416100.1	IPR012337	Ribonuclease H-like domain	IPR
Ad-LG1	35327434	47767955	Pp01	Prupe.1G416100	36135529	36139192	Prupe.1G416100.2	IPR002562	3'-5' exonuclease domain	IPR
Ad-LG1	35327434	47767955	Pp01	Prupe.1G416100	36135529	36139192	Prupe.1G416100.2	IPR004087	K Homology domain	IPR
Ad-LG1	35327434	47767955	Pp01	Prupe.1G416100	36135529	36139192	Prupe.1G416100.2	IPR004088	K Homology domain, type 1	IPR
Ad-LG1	35327434	47767955	Pp01	Prupe.1G416100	36135529	36139192	Prupe.1G416100.2	IPR012337	Ribonuclease H-like domain	IPR
Ad-LG1	35327434	47767955	Pp01	Prupe.1G416100	36135529	36139192	Prupe.1G416100.3	IPR002562	3'-5' exonuclease domain	IPR
Ad-LG1	35327434	47767955	Pp01	Prupe.1G416100	36135529	36139192	Prupe.1G416100.3	IPR004087	K Homology domain	IPR
Ad-LG1	35327434	47767955	Pp01	Prupe.1G416100	36135529	36139192	Prupe.1G416100.3	IPR004088	K Homology domain, type 1	IPR
Ad-LG1	35327434	47767955	Pp01	Prupe.1G416100	36135529	36139192	Prupe.1G416100.3	IPR012337	Ribonuclease H-like domain	IPR
Ad-LG1	35327434	47767955	Pp01	Prupe.1G416100	36135529	36139192	Prupe.1G416100.1	K18740	exonuclease 3'-5' domain-containing protein 1	KEGG_ORTH
Ad-LG1	35327434	47767955	Pp01	Prupe.1G416100	36135529	36139192	Prupe.1G416100.2	K18740	exonuclease 3'-5' domain-containing protein 1	KEGG_ORTH
Ad-LG1	35327434	47767955	Pp01	Prupe.1G416100	36135529	36139192	Prupe.1G416100.3	K18740	exonuclease 3'-5' domain-containing protein 1	KEGG_ORTH
Ad-LG1	35327434	47767955	Pp01	Prupe.1G416200	36139244	36144041	Prupe.1G416200	KOG2056	Equilibrative nucleoside transporter protein	GO_PANTHER_PFAM
Ad-LG1	35327434	47767955	Pp01	Prupe.1G416200	36139244	36144041	Prupe.1G416200	PF01417	ENTH domain	GO_PANTHER_PFAM
Ad-LG1	35327434	47767955	Pp01	Prupe.1G416200	36139244	36144041	Prupe.1G416200	PTHR12276	EPSIN/ENT-RELATED	GO_PANTHER_PFAM
Ad-LG1	35327434	47767955	Pp01	Prupe.1G416200	36139244	36144041	Prupe.1G416200	PTHR12276:SF7	EPSIN-RELATED	GO_PANTHER_PFAM
Ad-LG1	35327434	47767955	Pp01	Prupe.1G416200	36139244	36144041	Prupe.1G416200.1	IPR008942	ENTH/VHS	IPR
Ad-LG1	35327434	47767955	Pp01	Prupe.1G416200	36139244	36144041	Prupe.1G416200.1	IPR013809	ENTH domain	IPR
Ad-LG1	35327434	47767955	Pp01	Prupe.1G416200	36139244	36144041	Prupe.1G416200.2	IPR008942	ENTH/VHS	IPR
Ad-LG1	35327434	47767955	Pp01	Prupe.1G416200	36139244	36144041	Prupe.1G416200.2	IPR013809	ENTH domain	IPR
[truncated: 51,887 more rows]
